# Supplementary material for: Adding Time Dimension to Photosynthesis Studies: A Path Toward Linking Biomass to Photosynthesis
Source: Physiol Plant. 2025 Jul 31;177(4):e70422. doi: 10.1111/ppl.70422 (PMC12314342; doi:10.1111/ppl.70422)
Supplement: Supplementary file 1 — Data S1. [file PPL-177-e70422-s001.xlsx]

## Sheet: Sheet1
Adding time-dimension to photosynthesis studies: a path towards linking biomass to photosynthesis
Sofia A. BENGOA LUONI & Steven M. DRIEVER
spec	plant	leafN	area(m2)	dry_weight	LMA(g/m2)	Treatment	DAS
HI	1	1	0.000143645	0.024	167.078	HL	22
HI	1	2	0.000234051	0.0396	169.194	HL	22
HI	1	3	0.000374447	0.0567	151.423	HL	22
HI	1	4	0.000394793	0.0395	100.052	HL	22
HI	1	5	0.000406866	0.0575	141.324	HL	22
HI	1	6	0.000225714	0.0172	76.2026	HL	22
HI	1	7	7.53442e-05	0.0062	82.289	HL	22
HI	2	1	0.000217388	0.0198	91.0813	HL	22
HI	2	2	0.000301723	0.0345	114.343	HL	22
HI	2	3	0.000336013	0.0371	110.412	HL	22
HI	2	4	0.000367343	0.0401	109.162	HL	22
HI	2	5	0.000529875	0.0498	93.9844	HL	22
HI	2	6	0.000404697	0.0356	87.967	HL	22
HI	2	7	0.000323133	0.0268	82.938	HL	22
HI	2	8	0.000123841	0.0074	59.7542	HL	22
HI	3	1	0.000233757	0.021	89.837	HL	22
HI	3	2	0.000423609	0.0484	114.256	HL	22
HI	3	3	0.000655039	0.0805	122.893	HL	22
HI	3	4	0.000750046	0.0997	132.925	HL	22
HI	3	5	0.000605182	0.0681	112.528	HL	22
HI	3	6	0.000602346	0.0585	97.1203	HL	22
HI	3	7	0.000435398	0.0308	70.7399	HL	22
HI	4	1	0.000145913	0.02	137.068	HL	22
HI	4	2	0.000220197	0.0333	151.228	HL	22
HI	4	3	0.000328793	0.0547	166.366	HL	22
HI	4	4	0.000407672	0.049	120.195	HL	22
HI	4	5	0.000422756	0.0451	106.681	HL	22
HI	4	6	0.000275865	0.02	72.4992	HL	22
HI	4	7	0.000125611	0.0077	61.3006	HL	22
HI	5	1	0.000219027	0.0216	98.618	HL	22
HI	5	2	0.000362082	0.0406	112.129	HL	22
HI	5	3	0.000577903	0.066	114.206	HL	22
HI	5	4	0.000631386	0.0746	118.153	HL	22
HI	5	5	0.000671295	0.077	114.704	HL	22
HI	5	6	0.000587149	0.0607	103.381	HL	22
HI	5	7	0.000472687	0.0426	90.1231	HL	22
HI	5	8	0.000214155	0.016	74.7122	HL	22
BRA	1	1	0.0020932	0.1912	91.3436	HL	22
BRA	1	2	0.00224183	0.1848	82.4327	HL	22
BRA	1	3	0.00268315	0.195	72.6758	HL	22
BRA	1	4	0.0023462	0.1734	73.9068	HL	22
BRA	1	5	0.00300952	0.2218	73.6995	HL	22
BRA	1	6	0.00227262	0.1598	70.3153	HL	22
BRA	1	7	0.00115292	0.0755	65.4861	HL	22
BRA	1	8	0.000427422	0.0186	43.5167	HL	22
BRA	2	1	0.00244988	0.197	80.4122	HL	22
BRA	2	2	0.00246481	0.2032	82.4403	HL	22
BRA	2	3	0.0029985	0.2121	70.7352	HL	22
BRA	2	4	0.00246845	0.1812	73.4065	HL	22
BRA	2	5	0.00290532	0.1886	64.9154	HL	22
BRA	2	6	0.00223612	0.1491	66.6781	HL	22
BRA	2	7	0.000502986	0.0253	50.2996	HL	22
BRA	2	8	0.000341738	0.0119	34.822	HL	22
BRA	3	1	0.0023465	0.2165	92.2651	HL	22
BRA	3	2	0.00237315	0.2198	92.6194	HL	22
BRA	3	3	0.0024676	0.1741	70.5543	HL	22
BRA	3	4	0.00284558	0.2068	72.6742	HL	22
BRA	3	5	0.00284943	0.2123	74.5061	HL	22
BRA	3	6	0.00218996	0.1618	73.8825	HL	22
BRA	3	7	0.00177244	0.1259	71.0319	HL	22
BRA	3	8	0.000531049	0.0289	54.4205	HL	22
BRA	4	1	0.00173629	0.1597	91.9778	HL	22
BRA	4	2	0.0016861	0.1642	97.3848	HL	22
BRA	4	3	0.00180553	0.119	65.9086	HL	22
BRA	4	4	0.00199798	0.1379	69.0195	HL	22
BRA	4	5	0.00178543	0.1214	67.9947	HL	22
BRA	4	6	0.00180868	0.1157	63.9692	HL	22
BRA	4	7	0.00102626	0.0661	64.4088	HL	22
BRA	4	8	0.000275277	0.0087	31.6046	HL	22
BRA	5	1	0.00178021	0.187	105.044	HL	22
BRA	5	2	0.00178974	0.182	101.691	HL	22
BRA	5	3	0.00170772	0.1441	84.3814	HL	22
BRA	5	4	0.00246881	0.2545	103.086	HL	22
BRA	5	5	0.00208493	0.1415	67.8679	HL	22
BRA	5	6	0.00132921	0.0943	70.9441	HL	22
BRA	5	7	0.000486606	0.027	55.4863	HL	22
BNI	1	1	0.000229923	0.022	95.6844	HL	22
BNI	1	2	0.000307313	0.0304	98.9221	HL	22
BNI	1	3	0.000751183	0.757	1007.74	HL	22
BNI	1	4	0.00111703	0.0973	87.1061	HL	22
BNI	1	5	0.00106739	0.0818	76.6355	HL	22
BNI	1	6	0.000396046	0.0308	77.7688	HL	22
BNI	2	1	0.000257589	0.024	93.1718	HL	22
BNI	2	2	0.000374387	0.041	109.512	HL	22
BNI	2	3	0.00125627	0.1116	88.8343	HL	22
BNI	2	4	0.000732116	0.0873	119.243	HL	22
BNI	2	5	0.000859362	0.0691	80.4085	HL	22
BNI	3	1	0.000237133	0.0231	97.4135	HL	22
BNI	3	2	0.000240674	0.0243	100.966	HL	22
BNI	3	3	0.000656024	0.0564	85.9725	HL	22
BNI	3	4	0.000780861	0.0692	88.6201	HL	22
BNI	3	5	0.000521311	0.0326	62.5346	HL	22
BNI	3	6	0.000171933	0.0096	55.8356	HL	22
BNI	4	1	0.000162684	0.0193	118.635	HL	22
BNI	4	2	0.000305997	0.027	88.2362	HL	22
BNI	4	3	0.000519881	0.0506	97.3299	HL	22
BNI	4	4	0.000615637	0.0728	118.251	HL	22
BNI	4	5	0.000441309	0.0475	107.634	HL	22
BNI	4	6	0.000196044	0.0197	100.488	HL	22
BNI	5	1	0.000232585	0.0231	99.3183	HL	22
BNI	5	2	0.000257538	0.025	97.0732	HL	22
BNI	5	3	0.000556684	0.0546	98.0808	HL	22
BNI	5	4	0.000766053	0.0693	90.4637	HL	22
BNI	5	5	0.000640827	0.0472	73.6549	HL	22
BNI	5	6	0.000218398	0.0115	52.6562	HL	22
HI	1	1	0.000231247	0.0053	22.9192	LL	24
HI	1	2	0.000577475	0.0148	25.6288	LL	24
HI	1	3	0.00098893	0.0264	26.6955	LL	24
HI	1	4	0.000972331	0.0276	28.3854	LL	24
HI	1	5	0.000729772	0.0209	28.6391	LL	24
HI	1	6	0.000130104	0.0039	29.976	LL	24
HI	2	1	0.000223388	0.0043	19.249	LL	24
HI	2	2	0.000385821	0.0087	22.5493	LL	24
HI	2	3	0.000701501	0.0181	25.8018	LL	24
HI	2	4	0.000967151	0.0251	25.9525	LL	24
HI	2	5	0.00105302	0.0251	23.8362	LL	24
HI	2	6	0.000349599	0.0099	28.3181	LL	24
HI	3	1	0.000302582	0.0064	21.1513	LL	24
HI	3	2	0.000588374	0.014	23.7944	LL	24
HI	3	3	0.00100328	0.0272	27.1112	LL	24
HI	3	4	0.00127751	0.0348	27.2404	LL	24
HI	3	5	0.00133669	0.035	26.1841	LL	24
HI	3	6	0.000817397	0.0208	25.4466	LL	24
HI	3	7	0.000225816	0.0062	27.456	LL	24
HI	4	1	0.000273725	0.005	18.2665	LL	24
HI	4	2	0.000435916	0.0105	24.0872	LL	24
HI	4	3	0.00075654	0.0181	23.9247	LL	24
HI	4	4	0.00120771	0.0298	24.6748	LL	24
HI	4	5	0.00128412	0.0292	22.7392	LL	24
HI	4	6	0.000435578	0.0133	30.5341	LL	24
HI	5	1	0.000303462	0.0071	23.3967	LL	24
HI	5	2	0.000736714	0.0187	25.383	LL	24
HI	5	3	0.0011267	0.0304	26.9816	LL	24
HI	5	4	0.00127403	0.036	28.2567	LL	24
HI	5	5	0.00107293	0.0292	27.2151	LL	24
HI	5	6	0.000365386	0.0104	28.4631	LL	24
BRA	1	1	0.00207206	0.04	19.3045	LL	24
BRA	1	2	0.00206206	0.0434	21.0469	LL	24
BRA	1	3	0.00274927	0.0574	20.8783	LL	24
BRA	1	4	0.00304853	0.0667	21.8794	LL	24
BRA	1	5	0.00278112	0.0644	23.1561	LL	24
BRA	1	6	0.00101016	0.0267	26.4313	LL	24
BRA	2	1	0.00232854	0.0492	21.1291	LL	24
BRA	2	2	0.00208659	0.0521	24.9689	LL	24
BRA	2	3	0.0032662	0.0732	22.4113	LL	24
BRA	2	4	0.00385353	0.09	23.3552	LL	24
BRA	2	5	0.00358601	0.0863	24.0657	LL	24
BRA	2	6	0.00215592	0.06	27.8304	LL	24
BRA	2	7	0.000262583	0.0101	38.464	LL	24
BRA	3	1	0.00215004	0.0423	19.674	LL	24
BRA	3	2	0.00192409	0.0468	24.3232	LL	24
BRA	3	3	0.00234242	0.0515	21.9858	LL	24
BRA	3	4	0.00250218	0.0609	24.3388	LL	24
BRA	3	5	0.00241153	0.0523	21.6875	LL	24
BRA	3	6	0.00199915	0.0537	26.8614	LL	24
BRA	3	7	0.000286132	0.0089	31.1046	LL	24
BRA	4	1	0.00123785	0.0255	20.6002	LL	24
BRA	4	2	0.00115743	0.0243	20.9948	LL	24
BRA	4	3	0.00144794	0.0292	20.1666	LL	24
BRA	4	4	0.00154909	0.0422	27.2419	LL	24
BRA	4	5	0.00145686	0.0301	20.6609	LL	24
BRA	4	6	0.000201862	0.0042	20.8063	LL	24
BRA	5	1	0.00202481	0.0566	27.9533	LL	24
BRA	5	2	0.00217195	0.0498	22.9287	LL	24
BRA	5	3	0.00359172	0.0861	23.9718	LL	24
BRA	5	4	0.00324387	0.0818	25.2168	LL	24
BRA	5	5	0.00599878	0.1437	23.9549	LL	24
BRA	5	6	0.0010757	0.0332	30.8636	LL	24
BRA	5	7	0.000174854	0.0053	30.311	LL	24
BNI	1	1	0.000683105	0.0116	16.9813	LL	24
BNI	1	2	0.000963803	0.0169	17.5347	LL	24
BNI	1	3	0.00217953	0.042	19.2702	LL	24
BNI	1	4	0.00321301	0.069	21.4752	LL	24
BNI	1	5	0.00369279	0.0795	21.5284	LL	24
BNI	1	6	0.0010967	0.0296	26.99	LL	24
BNI	1	7	0.000295582	0.0096	32.4784	LL	24
BNI	2	1	0.00067576	0.0131	19.3856	LL	24
BNI	2	2	0.000898972	0.0163	18.1318	LL	24
BNI	2	3	0.00192457	0.0384	19.9525	LL	24
BNI	2	4	0.00299855	0.062	20.6767	LL	24
BNI	2	5	0.00274941	0.0634	23.0595	LL	24
BNI	2	6	0.00102115	0.0295	28.8889	LL	24
BNI	2	7	0.000242655	0.0091	37.5018	LL	24
BNI	4	1	0.000750449	0.0152	20.2545	LL	24
BNI	4	2	0.00112737	0.0239	21.1998	LL	24
BNI	4	3	0.00240442	0.0609	25.3284	LL	24
BNI	4	4	0.00365939	0.0941	25.7147	LL	24
BNI	4	5	0.00328934	0.0972	29.55	LL	24
BNI	4	6	0.00129722	0.0374	28.8309	LL	24
BNI	4	7	0.00019197	0.0065	33.8595	LL	24
BNI	5	1	0.000761758	0.0143	18.7724	LL	24
BNI	5	2	0.000743647	0.017	22.8603	LL	24
BNI	5	3	0.00199706	0.0514	25.7378	LL	24
BNI	5	4	0.00327383	0.0774	23.642	LL	24
BNI	5	5	0.00314664	0.0869	27.6168	LL	24
BNI	5	6	0.00184538	0.0452	24.4936	LL	24
BNI	5	7	0.000710822	0.0198	27.8551	LL	24
