# Supplementary material for: Adding Time Dimension to Photosynthesis Studies: A Path Toward Linking Biomass to Photosynthesis
Source: Physiol Plant. 2025 Jul 31;177(4):e70422. doi: 10.1111/ppl.70422 (PMC12314342; doi:10.1111/ppl.70422)
Supplement: Supplementary file 2 — Data S2. [file PPL-177-e70422-s003.xlsx]

## Sheet: data_biomass_SaDEI
Adding time-dimension to photosynthesis studies: a path towards linking biomass to photosynthesis
Sofia A. BENGOA LUONI & Steven M. DRIEVER
Tray_ID	Species	Biomass(g)	Size(m2)	SaDEI	Date	DAS	Sowing_date	Treatment
G8_1x1_circle_162	BRA	0.173565	0.00567251	33461.3	2023-10-31	21	2023-10-10	LL
G8_1x1_circle_178	BRA	0.15729	0.00563227	35744.6	2023-10-31	21	2023-10-10	LL
G8_1x1_circle_226	HI	0.064095	0.00110765	6943.24	2023-10-31	21	2023-10-10	LL
G8_1x1_circle_228	BNI	0.183795	0.0057253	39858.5	2023-10-31	21	2023-10-10	LL
G8_1x1_circle_249	BRA	0.15621	0.00584789	33949.3	2023-10-31	21	2023-10-10	LL
G8_1x1_circle_261	BNI	0.102825	0.00532534	30445.9	2023-10-31	21	2023-10-10	LL
G8_1x1_circle_309	HI	0.07884	0.00158743	9829.38	2023-10-31	21	2023-10-10	LL
G8_1x1_circle_319	BNI	0.084615	0.00297559	17051.1	2023-10-31	21	2023-10-10	LL
G8_1x1_circle_321	BRA	0.1392	0.00608068	38019.5	2023-10-31	21	2023-10-10	LL
G8_1x1_circle_369	HI		0.00170459	10224	2023-10-31	21	2023-10-10	LL
G8_1x1_circle_377	HI	0.078675	0.00140668	8174.11	2023-10-31	21	2023-10-10	LL
G8_1x1_circle_389	BRA	0.1689	0.00580722	36181.6	2023-10-31	21	2023-10-10	LL
G8_1x1_circle_416	BNI	0.108045	0.00377984	23231.1	2023-10-31	21	2023-10-10	LL
G8_1x1_circle_425	HI	0.06888	0.00161196	9294.72	2023-10-31	21	2023-10-10	LL
G8_1x1_circle_456	BNI	0.107115	0.00383689	22234.4	2023-10-31	21	2023-10-10	LL
G8_1x1_circle_001	HI	0.014835	0.000280302	541.897	2023-10-26	14	2023-10-10	LL
G8_1x1_circle_003	BNI	0.03873	0.000993652	2847.75	2023-10-26	14	2023-10-10	LL
G8_1x1_circle_005	BRA	0.04479	0.0017008	4917.78	2023-10-26	14	2023-10-10	LL
G8_1x1_circle_009	HI	0.01368	0.000244887	708.666	2023-10-26	14	2023-10-10	LL
G8_1x1_circle_011	BNI	0.03477	0.000799029	2266.14	2023-10-26	14	2023-10-10	LL
G8_1x1_circle_013	BRA	0.063135	0.00183723	5371.93	2023-10-26	14	2023-10-10	LL
G8_1x1_circle_017	HI	0.02166	0.00042334	1192.69	2023-10-26	14	2023-10-10	LL
G8_1x1_circle_019	BNI	0.02706	0.000681239	1961.31	2023-10-26	14	2023-10-10	LL
G8_1x1_circle_021	BRA	0.04746	0.00131276	4359.94	2023-10-26	14	2023-10-10	LL
G8_1x1_circle_025	HI	0.015885	0.000303424	918.996	2023-10-26	14	2023-10-10	LL
G8_1x1_circle_361	HI	0.01977	0.000369715	622.931	2023-10-26	14	2023-10-10	LL
G8_1x1_circle_363	BNI	0.05028	0.00120867	3075.81	2023-10-26	14	2023-10-10	LL
G8_1x1_circle_365	BRA	0.023325	0.000659524	1733.64	2023-10-26	14	2023-10-10	LL
G8_1x1_circle_371	BNI	0.0468	0.0010436	2685.24	2023-10-26	14	2023-10-10	LL
G8_1x1_circle_373	BRA	0.068475	0.00240688	6103.53	2023-10-26	14	2023-10-10	LL
G8_1x1_circle_040	BNI	0.141255	0.00236167	11192.4	2023-10-28	18	2023-10-10	LL
G8_1x1_circle_061	BRA	0.102375	0.00224296		2023-10-28	18	2023-10-10	LL
G8_1x1_circle_065	HI	0.03819	0.000522461	2569.17	2023-10-28	18	2023-10-10	LL
G8_1x1_circle_072	HI	0.0567			2023-10-28	18	2023-10-10	LL
G8_1x1_circle_120	BNI	0.08958	0.00173802	7554.39	2023-10-28	18	2023-10-10	LL
G8_1x1_circle_154	BRA	0.112455	0.00241886	12187.2	2023-10-28	18	2023-10-10	LL
G8_1x1_circle_170	BRA	0.145455	0.00355859	14304.3	2023-10-28	18	2023-10-10	LL
G8_1x1_circle_183	BNI	0.069015	0.00140786	6652.17	2023-10-28	18	2023-10-10	LL
G8_1x1_circle_274	HI	0.05352	0.000857508	4177.16	2023-10-28	18	2023-10-10	LL
G8_1x1_circle_298	HI	0.030615	0.000415412	1890.59	2023-10-28	18	2023-10-10	LL
G8_1x1_circle_302	BNI	0.072735			2023-10-28	18	2023-10-10	LL
G8_1x1_circle_332	HI	0.05091	0.000620692	3027.72	2023-10-28	18	2023-10-10	LL
G8_1x1_circle_421	BRA	0.091815	0.00222131	3659.17	2023-10-28	18	2023-10-10	LL
G8_1x1_circle_437	BRA	0.13113	0.00309524	12459.1	2023-10-28	18	2023-10-10	LL
G8_1x1_circle_512	BNI	0.071055	0.00200563	7796.47	2023-10-28	18	2023-10-10	LL
G8_1x1_circle_019	BNI	0.6	0.00436417	137873	2024-05-21	15	2024-05-06	HL
G8_1x1_circle_021	BRA	0.8917	0.00704561	200073	2024-05-21	15	2024-05-06	HL
G8_1x1_circle_046	HI	0.296	0.00131405	45737.6	2024-05-21	15	2024-05-06	HL
G8_1x1_circle_160	BNI	0.7441	0.00410027	115863	2024-05-21	15	2024-05-06	HL
G8_1x1_circle_174	HI	0.1345	0.000530044	24205.4	2024-05-21	15	2024-05-06	HL
G8_1x1_circle_209	BRA	1.2675	0.00871616	261928	2024-05-21	15	2024-05-06	HL
G8_1x1_circle_220	BNI	0.9214	0.00569732	182924	2024-05-21	15	2024-05-06	HL
G8_1x1_circle_278	BRA	1.089	0.00793644	217050	2024-05-21	15	2024-05-06	HL
G8_1x1_circle_300	BNI	0.7316	0.00451942	136651	2024-05-21	15	2024-05-06	HL
G8_1x1_circle_313	BRA	1.2825	0.00857795	248967	2024-05-21	15	2024-05-06	HL
G8_1x1_circle_334	BRA	0.9064	0.00622113	175220	2024-05-21	15	2024-05-06	HL
G8_1x1_circle_348	BNI	0.66691	0.00411658	127945	2024-05-21	15	2024-05-06	HL
G8_1x1_circle_363	BNI	0.7205	0.00454946	134446	2024-05-21	15	2024-05-06	HL
G8_1x1_circle_377	HI	0.1524	0.000599408	23802.1	2024-05-21	15	2024-05-06	HL
G8_1x1_circle_402	BRA	1.0718	0.00711027	207345	2024-05-21	15	2024-05-06	HL
G8_1x1_circle_441	HI	0.1962	0.000819135	30244.2	2024-05-21	15	2024-05-06	HL
G8_1x1_circle_466	BRA	0.9135	0.00576071	169035	2024-05-21	15	2024-05-06	HL
G8_1x1_circle_470	HI	0.0502	0.000213781	6512.23	2024-05-21	15	2024-05-06	HL
G8_1x1_circle_491	BNI	0.5034	0.00304874	83465.2	2024-05-21	15	2024-05-06	HL
G8_1x1_circle_528	BNI	0.307	0.00132982	42968.7	2024-05-21	15	2024-05-06	HL															HL
G8_1x1_circle_048	BNI	0.7611	0.00471527	179510	2024-05-24	18	2024-05-06	HL
G8_1x1_circle_054	HI	0.1438	0.000548168	43311.6	2024-05-24	18	2024-05-06	HL
G8_1x1_circle_058	BRA	1.8805	0.0167927	503349	2024-05-24	18	2024-05-06	HL
G8_1x1_circle_081	HI	0.3024	0.00132353	90106.7	2024-05-24	18	2024-05-06	HL
G8_1x1_circle_098	BRA	2.2898	0.0125671	499971	2024-05-24	18	2024-05-06	HL
G8_1x1_circle_106	BRA	2.2471	0.0184012	678976	2024-05-24	18	2024-05-06	HL
G8_1x1_circle_147	BNI	2.0623	0.0101612	435169	2024-05-24	18	2024-05-06	HL
G8_1x1_circle_170	BRA	2.1743	0.0146789	554341	2024-05-24	18	2024-05-06	HL
G8_1x1_circle_191	BNI	1.6947	0.00789341	370916	2024-05-24	18	2024-05-06	HL
G8_1x1_circle_230	BRA	2.1582	0.0138182	499668	2024-05-24	18	2024-05-06	HL
G8_1x1_circle_298	HI	0.5812	0.00244006	116690	2024-05-24	18	2024-05-06	HL
G8_1x1_circle_309	HI	0.296	0.00126097	84859.3	2024-05-24	18	2024-05-06	HL
G8_1x1_circle_311	BNI	1.2621	0.00516797	261234	2024-05-24	18	2024-05-06	HL
G8_1x1_circle_317	HI	0.4847	0.00229975	119362	2024-05-24	18	2024-05-06	HL
G8_1x1_circle_358	BRA	1.8963	0.0132776	465135	2024-05-24	18	2024-05-06	HL
G8_1x1_circle_371	BNI	0.9468	0.00588614	187640	2024-05-24	18	2024-05-06	HL
G8_1x1_circle_418	BRA	1.4378	0.00969603	355755	2024-05-24	18	2024-05-06	HL
G8_1x1_circle_427	BNI	0.7851	0.00432137	138613	2024-05-24	18	2024-05-06	HL
G8_1x1_circle_443	BNI	1.0705	0.00515832	204423	2024-05-24	18	2024-05-06	HL
G8_1x1_circle_462	HI	0.2293	0.00071335	38880.5	2024-05-24	18	2024-05-06	HL
G8_1x1_circle_505	HI	0.4195	0.00198317	77185.2	2024-05-24	18	2024-05-06	HL
G8_1x1_circle_514	BRA	1.4631	0.0106958	367826	2024-05-24	18	2024-05-06	HL
G8_1x1_circle_056	BNI	1.3676	0.00805271	341126	2024-05-28	22	2024-05-06	HL
G8_1x1_circle_069	BRA	4.1686	0.0203743	1.12403e+06	2024-05-28	22	2024-05-06	HL
G8_1x1_circle_077	BRA	5.0168	0.0249764	1.39569e+06	2024-05-28	22	2024-05-06	HL
G8_1x1_circle_096	BNI	2.4923	0.0130737	652153	2024-05-28	22	2024-05-06	HL
G8_1x1_circle_120	BNI	2.6504	0.0116434	651494	2024-05-28	22	2024-05-06	HL
G8_1x1_circle_141	BRA	4.0823	0.0219048	1.23871e+06	2024-05-28	22	2024-05-06	HL
G8_1x1_circle_145	HI	0.7589	0.00322967	153654	2024-05-28	22	2024-05-06	HL
G8_1x1_circle_154	BRA	3.3562	0.0184539	981454	2024-05-28	22	2024-05-06	HL
G8_1x1_circle_166	HI	0.7695	0.00312233	165801	2024-05-28	22	2024-05-06	HL
G8_1x1_circle_181	HI	0.6615	0.00288261	106296	2024-05-28	22	2024-05-06	HL
G8_1x1_circle_207	BNI	2.6849	0.0132531	755821	2024-05-28	22	2024-05-06	HL
G8_1x1_circle_212	BNI	2.9168	0.0115229	717750	2024-05-28	22	2024-05-06	HL
G8_1x1_circle_269	HI	0.7149	0.0022818	121198	2024-05-28	22	2024-05-06	HL
G8_1x1_circle_327	BNI	1.2611	0.006147	280467	2024-05-28	22	2024-05-06	HL
G8_1x1_circle_338	HI	0.4781	0.00219244	118229	2024-05-28	22	2024-05-06	HL
G8_1x1_circle_342	BRA	4.3239	0.0185717	1.0794e+06	2024-05-28	22	2024-05-06	HL
G8_1x1_circle_406	HI	0.7759	0.00307824	174562	2024-05-28	22	2024-05-06	HL
G8_1x1_circle_414	HI	0.911	0.00367765	165834	2024-05-28	22	2024-05-06	HL
G8_1x1_circle_429	BRA	2.4859	0.0133748	551832	2024-05-28	22	2024-05-06	HL
G8_1x1_circle_435	BNI	1.9578	0.00743379	445266	2024-05-28	22	2024-05-06	HL
G8_1x1_circle_437	BRA	4.0586	0.0191801	1.00235e+06	2024-05-28	22	2024-05-06	HL
G8_1x1_circle_499	BNI	4.448	0.0185336	1.23091e+06	2024-05-28	22	2024-05-06	HL
G8_1x1_circle_001	HI	1.7843	0.00503116	337358	2024-06-03	28	2024-05-06	HL
G8_1x1_circle_003	BNI	5.1385	0.0170556	1.41055e+06	2024-06-03	28	2024-05-06	HL
G8_1x1_circle_005	BRA	6.3778	0.0247164	1.89914e+06	2024-06-03	28	2024-05-06	HL
G8_1x1_circle_065	HI	1.8411	0.00805184	440099	2024-06-03	28	2024-05-06	HL
G8_1x1_circle_075	BNI	6.508	0.0148558	1.45651e+06	2024-06-03	28	2024-05-06	HL
G8_1x1_circle_118	HI	1.9081	0.00623667	415837	2024-06-03	28	2024-05-06	HL
G8_1x1_circle_149	BRA	6.0118	0.0268266	1.88903e+06	2024-06-03	28	2024-05-06	HL
G8_1x1_circle_185	BRA	8.019	0.0314487	2.24796e+06	2024-06-03	28	2024-05-06	HL
G8_1x1_circle_201	BRA	8.1525	0.0262794	2.07723e+06	2024-06-03	28	2024-05-06	HL
G8_1x1_circle_222	BRA	10.8007	0.0362341	2.82037e+06	2024-06-03	28	2024-05-06	HL
G8_1x1_circle_247	BNI	4.7708	0.0186814	1.21865e+06	2024-06-03	28	2024-05-06	HL
G8_1x1_circle_261	HI	2.3439	0.0067718	447589	2024-06-03	28	2024-05-06	HL
G8_1x1_circle_274	HI	1.0239	0.00339861	183446	2024-06-03	28	2024-05-06	HL
G8_1x1_circle_284	BNI	4.5506	0.0198726	1.26731e+06	2024-06-03	28	2024-05-06	HL
G8_1x1_circle_290	HI	0.748	0.00286363	94187.6	2024-06-03	28	2024-05-06	HL
G8_1x1_circle_369	HI	1.5286	0.00825439	376732	2024-06-03	28	2024-05-06	HL
G8_1x1_circle_373	BRA	8.5648	0.0264768	2.27086e+06	2024-06-03	28	2024-05-06	HL
G8_1x1_circle_421	BRA	8.8421	0.0314472	2.10562e+06	2024-06-03	28	2024-05-06	HL
G8_1x1_circle_449	HI	1.8504	0.0121424	340039	2024-06-03	28	2024-05-06	HL
G8_1x1_circle_472	BNI	7.1424	0.0207378	1.64429e+06	2024-06-03	28	2024-05-06	HL
G8_1x1_circle_480	BNI	6.2664	0.0246829	1.74592e+06	2024-06-03	28	2024-05-06	HL
G8_1x1_circle_483	BNI	5.1108	0.0138997	1.17902e+06	2024-06-03	28	2024-05-06	HL
G8_1x1_circle_530	BRA	6.6279	0.0278452	2.00499e+06	2024-06-03	28	2024-05-06	HL
