# Supplementary material for: Adding Time Dimension to Photosynthesis Studies: A Path Toward Linking Biomass to Photosynthesis
Source: Physiol Plant. 2025 Jul 31;177(4):e70422. doi: 10.1111/ppl.70422 (PMC12314342; doi:10.1111/ppl.70422)
Supplement: Supplementary file 3 — Data S3. [file PPL-177-e70422-s004.xlsx]

## Sheet: LL_FluoroCam
Adding time-dimension to photosynthesis studies: a path towards linking biomass to photosynthesis
Sofia A. BENGOA LUONI & Steven M. DRIEVER
Fm_file	FvFm_file	Measuring Date	Measuring Time	Tray ID	intell_masking_size	intell_masking_FvFm	Species	ETR (µmol e- m-² s-¹)	PLA (m2)	aETR (µmol e- s-¹)	Label
FcParamImage_2023-10-24_15-00-22_1.fimg	FcParamImage_2023-10-24_15-00-22_2.fimg	2023-10-24	15:00:22	G8_1x1_circle_001	0		HI		0		Afternoon			0.647075
FcParamImage_2023-10-24_15-00-55_1.fimg	FcParamImage_2023-10-24_15-00-55_2.fimg	2023-10-24	15:00:55	G8_1x1_circle_021	33440	0.651513	BRA	68.4088	0.000960478	0.0657052	Afternoon			67.9429
FcParamImage_2023-10-24_15-01-32_1.fimg	FcParamImage_2023-10-24_15-01-32_2.fimg	2023-10-24	15:01:32	G8_1x1_circle_011	17006	0.626182	BNI	65.7492	0.000488454	0.0321154	Afternoon
FcParamImage_2023-10-24_15-02-09_1.fimg	FcParamImage_2023-10-24_15-02-09_2.fimg	2023-10-24	15:02:09	G8_1x1_circle_003	21133	0.643897	BNI	67.6092	0.000606991	0.0410382	Afternoon
FcParamImage_2023-10-24_15-03-18_1.fimg	FcParamImage_2023-10-24_15-03-18_2.fimg	2023-10-24	15:03:18	G8_1x1_circle_013	41228	0.651898	BRA	68.4493	0.00118417	0.0810555	Afternoon
FcParamImage_2023-10-24_15-03-56_1.fimg	FcParamImage_2023-10-24_15-03-56_2.fimg	2023-10-24	15:03:56	G8_1x1_circle_005	33209	0.655637	BRA	68.8418	0.000953843	0.0656643	Afternoon
FcParamImage_2023-10-24_15-04-28_1.fimg	FcParamImage_2023-10-24_15-04-28_2.fimg	2023-10-24	15:04:28	G8_1x1_circle_025	7279	0.647263	HI	67.9626	0.000209071	0.014209	Afternoon
FcParamImage_2023-10-24_15-06-52_1.fimg	FcParamImage_2023-10-24_15-06-52_2.fimg	2023-10-24	15:06:52	G8_1x1_circle_017	9294	0.636378	HI	66.8196	0.000266946	0.0178373	Afternoon
FcParamImage_2023-10-24_15-07-30_1.fimg	FcParamImage_2023-10-24_15-07-30_2.fimg	2023-10-24	15:07:30	G8_1x1_circle_009	5261	0.646529	HI	67.8856	0.000151109	0.0102581	Afternoon
FcParamImage_2023-10-24_15-08-39_1.fimg	FcParamImage_2023-10-24_15-08-39_2.fimg	2023-10-24	15:08:39	G8_1x1_circle_019	15208	0.626135	BNI	65.7442	0.000436811	0.0287178	Afternoon
FcParamImage_2023-10-24_15-08-56_1.fimg	FcParamImage_2023-10-24_15-08-56_2.fimg	2023-10-24	15:08:56	G8_1x1_circle_120	18833	0.628565	BNI	65.9993	0.000540929	0.035701	Afternoon
FcParamImage_2023-10-24_15-16-28_1.fimg	FcParamImage_2023-10-24_15-16-28_2.fimg	2023-10-24	15:16:28	G8_1x1_circle_040	27860	0.641475	BNI	67.3549	0.000800207	0.0538978	Afternoon
FcParamImage_2023-10-24_15-18-19_1.fimg	FcParamImage_2023-10-24_15-18-19_2.fimg	2023-10-24	15:18:19	G8_1x1_circle_061	0		BRA		0		Afternoon
FcParamImage_2023-10-24_15-18-36_1.fimg	FcParamImage_2023-10-24_15-18-36_2.fimg	2023-10-24	15:18:36	G8_1x1_circle_162	166	0.639474	BRA	67.1448	4.76792e-06	0.000320141	Afternoon
FcParamImage_2023-10-24_15-21-00_1.fimg	FcParamImage_2023-10-24_15-21-00_2.fimg	2023-10-24	15:21:00	G8_1x1_circle_154	33497	0.648308	BRA	68.0724	0.000962115	0.0654934	Afternoon
FcParamImage_2023-10-24_15-21-53_1.fimg	FcParamImage_2023-10-24_15-21-53_2.fimg	2023-10-24	15:21:53	G8_1x1_circle_065	7586	0.629923	HI	66.1419	0.000217888	0.0144116	Afternoon
FcParamImage_2023-10-24_15-25-06_1.fimg	FcParamImage_2023-10-24_15-25-06_2.fimg	2023-10-24	15:25:06	G8_1x1_circle_178	35067	0.633136	BRA	66.4793	0.00100721	0.0669586	Afternoon
FcParamImage_2023-10-24_15-25-44_1.fimg	FcParamImage_2023-10-24_15-25-44_2.fimg	2023-10-24	15:25:44	G8_1x1_circle_170	31761	0.647145	BRA	67.9502	0.000912253	0.0619878	Afternoon
FcParamImage_2023-10-24_15-29-05_1.fimg	FcParamImage_2023-10-24_15-29-05_2.fimg	2023-10-24	15:29:05	G8_1x1_circle_183	16881	0.625469	BNI	65.6742	0.000484863	0.031843	Afternoon
FcParamImage_2023-10-24_15-29-59_1.fimg	FcParamImage_2023-10-24_15-29-59_2.fimg	2023-10-24	15:29:59	G8_1x1_circle_274	11205	0.644657	HI	67.689	0.000321835	0.0217847	Afternoon
FcParamImage_2023-10-24_15-34-08_1.fimg	FcParamImage_2023-10-24_15-34-08_2.fimg	2023-10-24	15:34:08	G8_1x1_circle_298	5203	0.641687	HI	67.3771	0.000149443	0.010069	Afternoon
FcParamImage_2023-10-24_15-37-47_1.fimg	FcParamImage_2023-10-24_15-37-47_2.fimg	2023-10-24	15:37:47	G8_1x1_circle_321	20207	0.630393	BRA	66.1913	0.000580394	0.038417	Afternoon
FcParamImage_2023-10-24_15-41-06_1.fimg	FcParamImage_2023-10-24_15-41-06_2.fimg	2023-10-24	15:41:06	G8_1x1_circle_226	6694	0.639597	HI	67.1577	0.000192268	0.0129123	Afternoon
FcParamImage_2023-10-24_15-42-53_1.fimg	FcParamImage_2023-10-24_15-42-53_2.fimg	2023-10-24	15:42:53	G8_1x1_circle_228	38999	0.613927	BNI	64.4624	0.00112015	0.0722073	Afternoon
FcParamImage_2023-10-24_15-43-45_1.fimg	FcParamImage_2023-10-24_15-43-45_2.fimg	2023-10-24	15:43:45	G8_1x1_circle_319	13496	0.622037	BNI	65.3139	0.000387638	0.0253182	Afternoon
FcParamImage_2023-10-24_15-44-23_1.fimg	FcParamImage_2023-10-24_15-44-23_2.fimg	2023-10-24	15:44:23	G8_1x1_circle_309	9630	0.635674	HI	66.7457	0.000276597	0.0184617	Afternoon
FcParamImage_2023-10-24_15-45-53_1.fimg	FcParamImage_2023-10-24_15-45-53_2.fimg	2023-10-24	15:45:53	G8_1x1_circle_261	20971	0.618758	BNI	64.9696	0.000602338	0.0391336	Afternoon
FcParamImage_2023-10-24_15-46-14_1.fimg	FcParamImage_2023-10-24_15-46-14_2.fimg	2023-10-24	15:46:14	G8_1x1_circle_332	8740	0.634105	HI	66.581	0.000251034	0.0167141	Afternoon
FcParamImage_2023-10-24_15-52-30_1.fimg	FcParamImage_2023-10-24_15-52-30_2.fimg	2023-10-24	15:52:30	G8_1x1_circle_249	33032	0.642015	BRA	67.4116	0.000948759	0.0639573	Afternoon
FcParamImage_2023-10-24_15-54-21_1.fimg	FcParamImage_2023-10-24_15-54-21_2.fimg	2023-10-24	15:54:21	G8_1x1_circle_361	0		HI		0		Afternoon
FcParamImage_2023-10-24_15-55-31_1.fimg	FcParamImage_2023-10-24_15-55-31_2.fimg	2023-10-24	15:55:31	G8_1x1_circle_371	20826	0.621746	BNI	65.2833	0.000598173	0.0390507	Afternoon
FcParamImage_2023-10-24_15-56-08_1.fimg	FcParamImage_2023-10-24_15-56-08_2.fimg	2023-10-24	15:56:08	G8_1x1_circle_363	25189	0.614149	BNI	64.4857	0.000723489	0.0466547	Afternoon
FcParamImage_2023-10-24_15-57-18_1.fimg	FcParamImage_2023-10-24_15-57-18_2.fimg	2023-10-24	15:57:18	G8_1x1_circle_373	44885	0.641653	BRA	67.3736	0.00128921	0.0868585	Afternoon
FcParamImage_2023-10-24_15-57-56_1.fimg	FcParamImage_2023-10-24_15-57-56_2.fimg	2023-10-24	15:57:56	G8_1x1_circle_365	15115	0.647883	BRA	68.0277	0.000434139	0.0295335	Afternoon
FcParamImage_2023-10-24_15-58-49_1.fimg	FcParamImage_2023-10-24_15-58-49_2.fimg	2023-10-24	15:58:49	G8_1x1_circle_456	18052	0.609969	BNI	64.0467	0.000518497	0.033208	Afternoon
FcParamImage_2023-10-24_16-00-53_1.fimg	FcParamImage_2023-10-24_16-00-53_2.fimg	2023-10-24	16:00:53	G8_1x1_circle_377	8102	0.637955	HI	66.9853	0.000232709	0.0155881	Afternoon
FcParamImage_2023-10-24_16-01-30_1.fimg	FcParamImage_2023-10-24_16-01-30_2.fimg	2023-10-24	16:01:30	G8_1x1_circle_369	9656	0.635385	HI	66.7155	0.000277344	0.0185031	Afternoon
FcParamImage_2023-10-24_16-02-03_1.fimg	FcParamImage_2023-10-24_16-02-03_2.fimg	2023-10-24	16:02:03	G8_1x1_circle_389	37011	0.641105	BRA	67.316	0.00106305	0.07156	Afternoon
FcParamImage_2023-10-24_16-07-29_1.fimg	FcParamImage_2023-10-24_16-07-29_2.fimg	2023-10-24	16:07:29	G8_1x1_circle_416	19395	0.62716	BNI	65.8518	0.000557071	0.0366842	Afternoon
FcParamImage_2023-10-24_16-12-23_1.fimg	FcParamImage_2023-10-24_16-12-23_2.fimg	2023-10-24	16:12:23	G8_1x1_circle_421	0		BRA		0		Afternoon
FcParamImage_2023-10-24_16-13-17_1.fimg	FcParamImage_2023-10-24_16-13-17_2.fimg	2023-10-24	16:13:17	G8_1x1_circle_512	22854	0.633506	BNI	66.5181	0.000656422	0.043664	Afternoon
FcParamImage_2023-10-24_16-15-58_1.fimg	FcParamImage_2023-10-24_16-15-58_2.fimg	2023-10-24	16:15:58	G8_1x1_circle_425	9970	0.627494	HI	65.8869	0.000286363	0.0188675	Afternoon
FcParamImage_2023-10-24_16-18-55_1.fimg	FcParamImage_2023-10-24_16-18-55_2.fimg	2023-10-24	16:18:55	G8_1x1_circle_437	39322	0.636572	BRA	66.8401	0.00112942	0.0754907	Afternoon
FcParamImage_2023-10-26_15-00-22_1.fimg	FcParamImage_2023-10-26_15-00-22_2.fimg	2023-10-26	15:00:22	G8_1x1_circle_001	11062	0.667074	HI	70.0428	0.000317727	0.0222545	Afternoon
FcParamImage_2023-10-26_15-00-54_1.fimg	FcParamImage_2023-10-26_15-00-54_2.fimg	2023-10-26	15:00:54	G8_1x1_circle_021	55670	0.658122	BRA	69.1028	0.00159898	0.110494	Afternoon
FcParamImage_2023-10-26_15-01-31_1.fimg	FcParamImage_2023-10-26_15-01-31_2.fimg	2023-10-26	15:01:31	G8_1x1_circle_011	32358	0.633471	BNI	66.5145	0.0009294	0.0618186	Afternoon
FcParamImage_2023-10-26_15-02-09_1.fimg	FcParamImage_2023-10-26_15-02-09_2.fimg	2023-10-26	15:02:09	G8_1x1_circle_003	40191	0.645573	BNI	67.7852	0.00115438	0.07825	Afternoon
FcParamImage_2023-10-26_15-03-18_1.fimg	FcParamImage_2023-10-26_15-03-18_2.fimg	2023-10-26	15:03:18	G8_1x1_circle_013	59145	0.656241	BRA	68.9053	0.00169879	0.117056	Afternoon
FcParamImage_2023-10-26_15-03-56_1.fimg	FcParamImage_2023-10-26_15-03-56_2.fimg	2023-10-26	15:03:56	G8_1x1_circle_005	63851	0.657782	BRA	69.0671	0.00183396	0.126666	Afternoon
FcParamImage_2023-10-26_15-04-29_1.fimg	FcParamImage_2023-10-26_15-04-29_2.fimg	2023-10-26	15:04:29	G8_1x1_circle_025	12126	0.651036	HI	68.3588	0.000348288	0.0238085	Afternoon
FcParamImage_2023-10-26_15-06-53_1.fimg	FcParamImage_2023-10-26_15-06-53_2.fimg	2023-10-26	15:06:53	G8_1x1_circle_017	16400	0.643674	HI	67.5857	0.000471048	0.0318361	Afternoon
FcParamImage_2023-10-26_15-07-30_1.fimg	FcParamImage_2023-10-26_15-07-30_2.fimg	2023-10-26	15:07:30	G8_1x1_circle_009	10075	0.646826	HI	67.9168	0.000289378	0.0196536	Afternoon
FcParamImage_2023-10-26_15-08-40_1.fimg	FcParamImage_2023-10-26_15-08-40_2.fimg	2023-10-26	15:08:40	G8_1x1_circle_019	26271	0.650579	BNI	68.3108	0.000754567	0.0515451	Afternoon
FcParamImage_2023-10-26_15-08-57_1.fimg	FcParamImage_2023-10-26_15-08-57_2.fimg	2023-10-26	15:08:57	G8_1x1_circle_120	37431	0.630721	BNI	66.2257	0.00107511	0.0711999	Afternoon
FcParamImage_2023-10-26_15-16-30_1.fimg	FcParamImage_2023-10-26_15-16-30_2.fimg	2023-10-26	15:16:30	G8_1x1_circle_040	52852	0.649629	BNI	68.211	0.00151804	0.103547	Afternoon
FcParamImage_2023-10-26_15-18-21_1.fimg	FcParamImage_2023-10-26_15-18-21_2.fimg	2023-10-26	15:18:21	G8_1x1_circle_061	0		BRA		0		Afternoon
FcParamImage_2023-10-26_15-18-38_1.fimg	FcParamImage_2023-10-26_15-18-38_2.fimg	2023-10-26	15:18:38	G8_1x1_circle_162	191	0.642789	BRA	67.4929	5.48598e-06	0.000370265	Afternoon
FcParamImage_2023-10-26_15-21-02_1.fimg	FcParamImage_2023-10-26_15-21-02_2.fimg	2023-10-26	15:21:02	G8_1x1_circle_154	36663	0.649328	BRA	68.1795	0.00105305	0.0717964	Afternoon
FcParamImage_2023-10-26_15-21-55_1.fimg	FcParamImage_2023-10-26_15-21-55_2.fimg	2023-10-26	15:21:55	G8_1x1_circle_065	12587	0.642217	HI	67.4328	0.000361529	0.0243789	Afternoon
FcParamImage_2023-10-26_15-25-09_1.fimg	FcParamImage_2023-10-26_15-25-09_2.fimg	2023-10-26	15:25:09	G8_1x1_circle_178	68342	0.641568	BRA	67.3646	0.00196295	0.132233	Afternoon
FcParamImage_2023-10-26_15-25-47_1.fimg	FcParamImage_2023-10-26_15-25-47_2.fimg	2023-10-26	15:25:47	G8_1x1_circle_170	80864	0.652146	BRA	68.4754	0.00232261	0.159042	Afternoon
FcParamImage_2023-10-26_15-29-08_1.fimg	FcParamImage_2023-10-26_15-29-08_2.fimg	2023-10-26	15:29:08	G8_1x1_circle_183	32950	0.631851	BNI	66.3444	0.000946404	0.0627886	Afternoon
FcParamImage_2023-10-26_15-30-02_1.fimg	FcParamImage_2023-10-26_15-30-02_2.fimg	2023-10-26	15:30:02	G8_1x1_circle_274	20372	0.649721	HI	68.2207	0.000585133	0.0399182	Afternoon
FcParamImage_2023-10-26_15-34-09_1.fimg	FcParamImage_2023-10-26_15-34-09_2.fimg	2023-10-26	15:34:09	G8_1x1_circle_298	9445	0.64141	HI	67.348	0.000271283	0.0182704	Afternoon
FcParamImage_2023-10-26_15-37-48_1.fimg	FcParamImage_2023-10-26_15-37-48_2.fimg	2023-10-26	15:37:48	G8_1x1_circle_321	55248	0.655818	BRA	68.8609	0.00158686	0.109272	Afternoon
FcParamImage_2023-10-26_15-41-06_1.fimg	FcParamImage_2023-10-26_15-41-06_2.fimg	2023-10-26	15:41:06	G8_1x1_circle_226	12097	0.642284	HI	67.4398	0.000347455	0.0234323	Afternoon
FcParamImage_2023-10-26_15-42-53_1.fimg	FcParamImage_2023-10-26_15-42-53_2.fimg	2023-10-26	15:42:53	G8_1x1_circle_228	72977	0.62277	BNI	65.3908	0.00209608	0.137064	Afternoon
FcParamImage_2023-10-26_15-43-45_1.fimg	FcParamImage_2023-10-26_15-43-45_2.fimg	2023-10-26	15:43:45	G8_1x1_circle_319	25610	0.635932	BNI	66.7728	0.000735581	0.0491169	Afternoon
FcParamImage_2023-10-26_15-44-24_1.fimg	FcParamImage_2023-10-26_15-44-24_2.fimg	2023-10-26	15:44:24	G8_1x1_circle_309	16693	0.640998	HI	67.3048	0.000479463	0.0322702	Afternoon
FcParamImage_2023-10-26_15-45-53_1.fimg	FcParamImage_2023-10-26_15-45-53_2.fimg	2023-10-26	15:45:53	G8_1x1_circle_261	42335	0.62763	BNI	65.9011	0.00121596	0.0801334	Afternoon
FcParamImage_2023-10-26_15-46-14_1.fimg	FcParamImage_2023-10-26_15-46-14_2.fimg	2023-10-26	15:46:14	G8_1x1_circle_332	15312	0.638022	HI	66.9923	0.000439798	0.0294631	Afternoon
FcParamImage_2023-10-26_15-52-30_1.fimg	FcParamImage_2023-10-26_15-52-30_2.fimg	2023-10-26	15:52:30	G8_1x1_circle_249	55318	0.652878	BRA	68.5521	0.00158887	0.10892	Afternoon
FcParamImage_2023-10-26_15-54-21_1.fimg	FcParamImage_2023-10-26_15-54-21_2.fimg	2023-10-26	15:54:21	G8_1x1_circle_361	14339	0.642004	HI	67.4104	0.000411851	0.027763	Afternoon
FcParamImage_2023-10-26_15-55-30_1.fimg	FcParamImage_2023-10-26_15-55-30_2.fimg	2023-10-26	15:55:30	G8_1x1_circle_371	41281	0.630901	BNI	66.2446	0.00118569	0.0785456	Afternoon
FcParamImage_2023-10-26_15-56-08_1.fimg	FcParamImage_2023-10-26_15-56-08_2.fimg	2023-10-26	15:56:08	G8_1x1_circle_363	48070	0.623159	BNI	65.4317	0.00138069	0.0903407	Afternoon
FcParamImage_2023-10-26_15-57-17_1.fimg	FcParamImage_2023-10-26_15-57-17_2.fimg	2023-10-26	15:57:17	G8_1x1_circle_373	86900	0.645698	BRA	67.7983	0.00249598	0.169223	Afternoon
FcParamImage_2023-10-26_15-57-55_1.fimg	FcParamImage_2023-10-26_15-57-55_2.fimg	2023-10-26	15:57:55	G8_1x1_circle_365	22015	0.650457	BRA	68.298	0.000632324	0.0431865	Afternoon
FcParamImage_2023-10-26_15-58-49_1.fimg	FcParamImage_2023-10-26_15-58-49_2.fimg	2023-10-26	15:58:49	G8_1x1_circle_456	33337	0.623146	BNI	65.4303	0.00095752	0.0626508	Afternoon
FcParamImage_2023-10-26_16-00-52_1.fimg	FcParamImage_2023-10-26_16-00-52_2.fimg	2023-10-26	16:00:52	G8_1x1_circle_377	13618	0.640128	HI	67.2134	0.000391142	0.02629	Afternoon
FcParamImage_2023-10-26_16-01-29_1.fimg	FcParamImage_2023-10-26_16-01-29_2.fimg	2023-10-26	16:01:29	G8_1x1_circle_369	17704	0.640095	HI	67.21	0.000508502	0.0341764	Afternoon
FcParamImage_2023-10-26_16-02-02_1.fimg	FcParamImage_2023-10-26_16-02-02_2.fimg	2023-10-26	16:02:02	G8_1x1_circle_389	67117	0.646645	BRA	67.8978	0.00192776	0.130891	Afternoon
FcParamImage_2023-10-26_16-07-26_1.fimg	FcParamImage_2023-10-26_16-07-26_2.fimg	2023-10-26	16:07:26	G8_1x1_circle_416	40999	0.63458	BNI	66.631	0.00117759	0.078464	Afternoon
FcParamImage_2023-10-26_16-12-20_1.fimg	FcParamImage_2023-10-26_16-12-20_2.fimg	2023-10-26	16:12:20	G8_1x1_circle_421	0		BRA		0		Afternoon
FcParamImage_2023-10-26_16-13-14_1.fimg	FcParamImage_2023-10-26_16-13-14_2.fimg	2023-10-26	16:13:14	G8_1x1_circle_512	41375	0.642562	BNI	67.469	0.00118839	0.0801795	Afternoon
FcParamImage_2023-10-26_16-15-54_1.fimg	FcParamImage_2023-10-26_16-15-54_2.fimg	2023-10-26	16:15:54	G8_1x1_circle_425	16950	0.63787	HI	66.9763	0.000486845	0.0326071	Afternoon
FcParamImage_2023-10-26_16-18-51_1.fimg	FcParamImage_2023-10-26_16-18-51_2.fimg	2023-10-26	16:18:51	G8_1x1_circle_437	55542	0.652192	BRA	68.4802	0.0015953	0.109246	Afternoon
FcParamImage_2023-10-27_15-00-24_1.fimg	FcParamImage_2023-10-27_15-00-24_2.fimg	2023-10-27	15:00:24	G8_1x1_circle_001	14336	0.667969	HI	70.1368	0.000411765	0.0288798	Afternoon
FcParamImage_2023-10-27_15-00-57_1.fimg	FcParamImage_2023-10-27_15-00-57_2.fimg	2023-10-27	15:00:57	G8_1x1_circle_021	68115	0.65415	BRA	68.6857	0.00195643	0.134379	Afternoon
FcParamImage_2023-10-27_15-01-34_1.fimg	FcParamImage_2023-10-27_15-01-34_2.fimg	2023-10-27	15:01:34	G8_1x1_circle_011	42470	0.629138	BNI	66.0595	0.00121984	0.0805821	Afternoon
FcParamImage_2023-10-27_15-02-12_1.fimg	FcParamImage_2023-10-27_15-02-12_2.fimg	2023-10-27	15:02:12	G8_1x1_circle_003	53907	0.638159	BNI	67.0067	0.00154834	0.103749	Afternoon
FcParamImage_2023-10-27_15-03-23_1.fimg	FcParamImage_2023-10-27_15-03-23_2.fimg	2023-10-27	15:03:23	G8_1x1_circle_013	40880	0.64264	BRA	67.4772	0.00117417	0.0792299	Afternoon
FcParamImage_2023-10-27_15-04-01_1.fimg	FcParamImage_2023-10-27_15-04-01_2.fimg	2023-10-27	15:04:01	G8_1x1_circle_005	78243	0.652624	BRA	68.5255	0.00224733	0.153999	Afternoon
FcParamImage_2023-10-27_15-04-34_1.fimg	FcParamImage_2023-10-27_15-04-34_2.fimg	2023-10-27	15:04:34	G8_1x1_circle_025	15640	0.646416	HI	67.8737	0.000449219	0.0304901	Afternoon
FcParamImage_2023-10-27_15-06-59_1.fimg	FcParamImage_2023-10-27_15-06-59_2.fimg	2023-10-27	15:06:59	G8_1x1_circle_017	21702	0.638755	HI	67.0693	0.000623334	0.0418066	Afternoon
FcParamImage_2023-10-27_15-07-37_1.fimg	FcParamImage_2023-10-27_15-07-37_2.fimg	2023-10-27	15:07:37	G8_1x1_circle_009	13361	0.642595	HI	67.4725	0.00038376	0.0258933	Afternoon
FcParamImage_2023-10-27_15-08-47_1.fimg	FcParamImage_2023-10-27_15-08-47_2.fimg	2023-10-27	15:08:47	G8_1x1_circle_019	36021	0.636069	BNI	66.7872	0.00103461	0.0690988	Afternoon
FcParamImage_2023-10-27_15-09-04_1.fimg	FcParamImage_2023-10-27_15-09-04_2.fimg	2023-10-27	15:09:04	G8_1x1_circle_120	50643	0.626468	BNI	65.7792	0.00145459	0.0956817	Afternoon
FcParamImage_2023-10-27_15-16-41_1.fimg	FcParamImage_2023-10-27_15-16-41_2.fimg	2023-10-27	15:16:41	G8_1x1_circle_040	70311	0.634389	BNI	66.6109	0.0020195	0.134521	Afternoon
FcParamImage_2023-10-27_15-18-33_1.fimg	FcParamImage_2023-10-27_15-18-33_2.fimg	2023-10-27	15:18:33	G8_1x1_circle_061	0		BRA		0		Afternoon
FcParamImage_2023-10-27_15-18-50_1.fimg	FcParamImage_2023-10-27_15-18-50_2.fimg	2023-10-27	15:18:50	G8_1x1_circle_162	74393	0.645092	BRA	67.7346	0.00213675	0.144732	Afternoon
FcParamImage_2023-10-27_15-21-15_1.fimg	FcParamImage_2023-10-27_15-21-15_2.fimg	2023-10-27	15:21:15	G8_1x1_circle_154	74119	0.645836	BRA	67.8128	0.00212888	0.144365	Afternoon
FcParamImage_2023-10-27_15-22-09_1.fimg	FcParamImage_2023-10-27_15-22-09_2.fimg	2023-10-27	15:22:09	G8_1x1_circle_065	16651	0.632713	HI	66.4349	0.000478257	0.031773	Afternoon
FcParamImage_2023-10-27_15-25-25_1.fimg	FcParamImage_2023-10-27_15-25-25_2.fimg	2023-10-27	15:25:25	G8_1x1_circle_178	83953	0.636285	BRA	66.8099	0.00241133	0.161101	Afternoon
FcParamImage_2023-10-27_15-26-03_1.fimg	FcParamImage_2023-10-27_15-26-03_2.fimg	2023-10-27	15:26:03	G8_1x1_circle_170	77523	0.649603	BRA	68.2084	0.00222665	0.151876	Afternoon
FcParamImage_2023-10-27_15-29-26_1.fimg	FcParamImage_2023-10-27_15-29-26_2.fimg	2023-10-27	15:29:26	G8_1x1_circle_183	43794	0.628229	BNI	65.9641	0.00125787	0.0829742	Afternoon
FcParamImage_2023-10-27_15-30-20_1.fimg	FcParamImage_2023-10-27_15-30-20_2.fimg	2023-10-27	15:30:20	G8_1x1_circle_274	26547	0.645801	HI	67.8091	0.000762494	0.0517041	Afternoon
FcParamImage_2023-10-27_15-34-29_1.fimg	FcParamImage_2023-10-27_15-34-29_2.fimg	2023-10-27	15:34:29	G8_1x1_circle_298	12100	0.631328	HI	66.2895	0.000347541	0.0230383	Afternoon
FcParamImage_2023-10-27_15-38-10_1.fimg	FcParamImage_2023-10-27_15-38-10_2.fimg	2023-10-27	15:38:10	G8_1x1_circle_321	75583	0.650242	BRA	68.2755	0.00217093	0.148221	Afternoon
FcParamImage_2023-10-27_15-41-31_1.fimg	FcParamImage_2023-10-27_15-41-31_2.fimg	2023-10-27	15:41:31	G8_1x1_circle_226	15471	0.639018	HI	67.0968	0.000444365	0.0298155	Afternoon
FcParamImage_2023-10-27_15-43-19_1.fimg	FcParamImage_2023-10-27_15-43-19_2.fimg	2023-10-27	15:43:19	G8_1x1_circle_228	90905	0.598624	BNI	62.8556	0.00261101	0.164117	Afternoon
FcParamImage_2023-10-27_15-44-12_1.fimg	FcParamImage_2023-10-27_15-44-12_2.fimg	2023-10-27	15:44:12	G8_1x1_circle_319	33373	0.620515	BNI	65.154	0.000958554	0.0624536	Afternoon
FcParamImage_2023-10-27_15-44-50_1.fimg	FcParamImage_2023-10-27_15-44-50_2.fimg	2023-10-27	15:44:50	G8_1x1_circle_309	21807	0.63867	HI	67.0603	0.00062635	0.0420032	Afternoon
FcParamImage_2023-10-27_15-46-21_1.fimg	FcParamImage_2023-10-27_15-46-21_2.fimg	2023-10-27	15:46:21	G8_1x1_circle_261	58400	0.611269	BNI	64.1832	0.00167739	0.10766	Afternoon
FcParamImage_2023-10-27_15-46-42_1.fimg	FcParamImage_2023-10-27_15-46-42_2.fimg	2023-10-27	15:46:42	G8_1x1_circle_332	20097	0.636648	HI	66.8481	0.000577235	0.038587	Afternoon
FcParamImage_2023-10-27_15-53-01_1.fimg	FcParamImage_2023-10-27_15-53-01_2.fimg	2023-10-27	15:53:01	G8_1x1_circle_249	66979	0.647747	BRA	68.0135	0.0019238	0.130844	Afternoon
FcParamImage_2023-10-27_15-54-53_1.fimg	FcParamImage_2023-10-27_15-54-53_2.fimg	2023-10-27	15:54:53	G8_1x1_circle_361	18195	0.6406	HI	67.263	0.000522605	0.035152	Afternoon
FcParamImage_2023-10-27_15-56-03_1.fimg	FcParamImage_2023-10-27_15-56-03_2.fimg	2023-10-27	15:56:03	G8_1x1_circle_371	56437	0.619582	BNI	65.0561	0.00162101	0.105456	Afternoon
FcParamImage_2023-10-27_15-56-41_1.fimg	FcParamImage_2023-10-27_15-56-41_2.fimg	2023-10-27	15:56:41	G8_1x1_circle_363	60722	0.607061	BNI	63.7414	0.00174408	0.11117	Afternoon
FcParamImage_2023-10-27_15-57-52_1.fimg	FcParamImage_2023-10-27_15-57-52_2.fimg	2023-10-27	15:57:52	G8_1x1_circle_373	104218	0.641806	BRA	67.3896	0.00299339	0.201724	Afternoon
FcParamImage_2023-10-27_15-58-30_1.fimg	FcParamImage_2023-10-27_15-58-30_2.fimg	2023-10-27	15:58:30	G8_1x1_circle_365	28180	0.647277	BRA	67.964	0.000809398	0.05501	Afternoon
FcParamImage_2023-10-27_15-59-23_1.fimg	FcParamImage_2023-10-27_15-59-23_2.fimg	2023-10-27	15:59:23	G8_1x1_circle_456	45818	0.611388	BNI	64.1957	0.001316	0.0844819	Afternoon
FcParamImage_2023-10-27_16-01-28_1.fimg	FcParamImage_2023-10-27_16-01-28_2.fimg	2023-10-27	16:01:28	G8_1x1_circle_377	18335	0.633766	HI	66.5454	0.000526626	0.0350445	Afternoon
FcParamImage_2023-10-27_16-02-06_1.fimg	FcParamImage_2023-10-27_16-02-06_2.fimg	2023-10-27	16:02:06	G8_1x1_circle_369	22802	0.632434	HI	66.4056	0.000654929	0.0434909	Afternoon
FcParamImage_2023-10-27_16-02-39_1.fimg	FcParamImage_2023-10-27_16-02-39_2.fimg	2023-10-27	16:02:39	G8_1x1_circle_389	86210	0.642912	BRA	67.5057	0.00247616	0.167155	Afternoon
FcParamImage_2023-10-27_16-08-07_1.fimg	FcParamImage_2023-10-27_16-08-07_2.fimg	2023-10-27	16:08:07	G8_1x1_circle_416	51080	0.617437	BNI	64.8308	0.00146714	0.095116	Afternoon
FcParamImage_2023-10-27_16-13-03_1.fimg	FcParamImage_2023-10-27_16-13-03_2.fimg	2023-10-27	16:13:03	G8_1x1_circle_421	0		BRA		0		Afternoon
FcParamImage_2023-10-27_16-13-57_1.fimg	FcParamImage_2023-10-27_16-13-57_2.fimg	2023-10-27	16:13:57	G8_1x1_circle_512	56578	0.640742	BNI	67.278	0.00162506	0.109331	Afternoon
FcParamImage_2023-10-27_16-16-39_1.fimg	FcParamImage_2023-10-27_16-16-39_2.fimg	2023-10-27	16:16:39	G8_1x1_circle_425	21416	0.634734	HI	66.647	0.000615119	0.0409959	Afternoon
FcParamImage_2023-10-27_16-19-38_1.fimg	FcParamImage_2023-10-27_16-19-38_2.fimg	2023-10-27	16:19:38	G8_1x1_circle_437	79013	0.642669	BRA	67.4803	0.00226945	0.153143	Afternoon
FcParamImage_2023-10-28_15-00-24_1.fimg	FcParamImage_2023-10-28_15-00-24_2.fimg	2023-10-28	15:00:24	G8_1x1_circle_001	18714	0.671265	HI	70.4828	0.000537511	0.0378853	Afternoon
FcParamImage_2023-10-28_15-00-57_1.fimg	FcParamImage_2023-10-28_15-00-57_2.fimg	2023-10-28	15:00:57	G8_1x1_circle_021	89226	0.653903	BRA	68.6598	0.00256279	0.17596	Afternoon
FcParamImage_2023-10-28_15-01-34_1.fimg	FcParamImage_2023-10-28_15-01-34_2.fimg	2023-10-28	15:01:34	G8_1x1_circle_011	56672	0.631971	BNI	66.357	0.00162776	0.108013	Afternoon
FcParamImage_2023-10-28_15-02-12_1.fimg	FcParamImage_2023-10-28_15-02-12_2.fimg	2023-10-28	15:02:12	G8_1x1_circle_003	74417	0.644411	BNI	67.6632	0.00213744	0.144626	Afternoon
FcParamImage_2023-10-28_15-03-22_1.fimg	FcParamImage_2023-10-28_15-03-22_2.fimg	2023-10-28	15:03:22	G8_1x1_circle_013	118412	0.653439	BRA	68.6111	0.00340108	0.233352	Afternoon
FcParamImage_2023-10-28_15-04-00_1.fimg	FcParamImage_2023-10-28_15-04-00_2.fimg	2023-10-28	15:04:00	G8_1x1_circle_005	104730	0.657611	BRA	69.0492	0.0030081	0.207707	Afternoon
FcParamImage_2023-10-28_15-04-33_1.fimg	FcParamImage_2023-10-28_15-04-33_2.fimg	2023-10-28	15:04:33	G8_1x1_circle_025	20766	0.652683	HI	68.5317	0.00059645	0.0408757	Afternoon
FcParamImage_2023-10-28_15-06-58_1.fimg	FcParamImage_2023-10-28_15-06-58_2.fimg	2023-10-28	15:06:58	G8_1x1_circle_017	27403	0.643126	HI	67.5282	0.000787081	0.0531502	Afternoon
FcParamImage_2023-10-28_15-07-35_1.fimg	FcParamImage_2023-10-28_15-07-35_2.fimg	2023-10-28	15:07:35	G8_1x1_circle_009	17015	0.646155	HI	67.8463	0.000488712	0.0331573	Afternoon
FcParamImage_2023-10-28_15-08-45_1.fimg	FcParamImage_2023-10-28_15-08-45_2.fimg	2023-10-28	15:08:45	G8_1x1_circle_019	47972	0.638968	BNI	67.0916	0.00137787	0.0924436	Afternoon
FcParamImage_2023-10-28_15-09-02_1.fimg	FcParamImage_2023-10-28_15-09-02_2.fimg	2023-10-28	15:09:02	G8_1x1_circle_120	66957	0.626778	BNI	65.8117	0.00192317	0.126567	Afternoon
FcParamImage_2023-10-28_15-16-39_1.fimg	FcParamImage_2023-10-28_15-16-39_2.fimg	2023-10-28	15:16:39	G8_1x1_circle_040	93254	0.641701	BNI	67.3786	0.00267848	0.180472	Afternoon
FcParamImage_2023-10-28_15-18-31_1.fimg	FcParamImage_2023-10-28_15-18-31_2.fimg	2023-10-28	15:18:31	G8_1x1_circle_061	0		BRA		0		Afternoon
FcParamImage_2023-10-28_15-18-48_1.fimg	FcParamImage_2023-10-28_15-18-48_2.fimg	2023-10-28	15:18:48	G8_1x1_circle_162	100774	0.646941	BRA	67.9288	0.00289447	0.196618	Afternoon
FcParamImage_2023-10-28_15-21-13_1.fimg	FcParamImage_2023-10-28_15-21-13_2.fimg	2023-10-28	15:21:13	G8_1x1_circle_154	90858	0.65078	BRA	68.3319	0.00260966	0.178323	Afternoon
FcParamImage_2023-10-28_15-22-07_1.fimg	FcParamImage_2023-10-28_15-22-07_2.fimg	2023-10-28	15:22:07	G8_1x1_circle_065	20594	0.644377	HI	67.6596	0.00059151	0.0400213	Afternoon
FcParamImage_2023-10-28_15-25-22_1.fimg	FcParamImage_2023-10-28_15-25-22_2.fimg	2023-10-28	15:25:22	G8_1x1_circle_178	68163	0.644605	BRA	67.6835	0.00195781	0.132511	Afternoon
FcParamImage_2023-10-28_15-26-00_1.fimg	FcParamImage_2023-10-28_15-26-00_2.fimg	2023-10-28	15:26:00	G8_1x1_circle_170	132713	0.645162	BRA	67.742	0.00381184	0.258222	Afternoon
FcParamImage_2023-10-28_15-29-23_1.fimg	FcParamImage_2023-10-28_15-29-23_2.fimg	2023-10-28	15:29:23	G8_1x1_circle_183	60712	0.636712	BNI	66.8548	0.0017438	0.116581	Afternoon
FcParamImage_2023-10-28_15-30-17_1.fimg	FcParamImage_2023-10-28_15-30-17_2.fimg	2023-10-28	15:30:17	G8_1x1_circle_274	32990	0.652386	HI	68.5005	0.000947553	0.0649079	Afternoon
FcParamImage_2023-10-28_15-34-26_1.fimg	FcParamImage_2023-10-28_15-34-26_2.fimg	2023-10-28	15:34:26	G8_1x1_circle_298	15448	0.636646	HI	66.8478	0.000443704	0.0296606	Afternoon
FcParamImage_2023-10-28_15-38-06_1.fimg	FcParamImage_2023-10-28_15-38-06_2.fimg	2023-10-28	15:38:06	G8_1x1_circle_321	111772	0.649844	BRA	68.2336	0.00321036	0.219055	Afternoon
FcParamImage_2023-10-28_15-41-26_1.fimg	FcParamImage_2023-10-28_15-41-26_2.fimg	2023-10-28	15:41:26	G8_1x1_circle_226	18610	0.645196	HI	67.7455	0.000534524	0.0362116	Afternoon
FcParamImage_2023-10-28_15-43-14_1.fimg	FcParamImage_2023-10-28_15-43-14_2.fimg	2023-10-28	15:43:14	G8_1x1_circle_228	126114	0.602519	BNI	63.2645	0.0036223	0.229163	Afternoon
FcParamImage_2023-10-28_15-44-06_1.fimg	FcParamImage_2023-10-28_15-44-06_2.fimg	2023-10-28	15:44:06	G8_1x1_circle_319	44729	0.632352	BNI	66.397	0.00128473	0.0853019	Afternoon
FcParamImage_2023-10-28_15-44-45_1.fimg	FcParamImage_2023-10-28_15-44-45_2.fimg	2023-10-28	15:44:45	G8_1x1_circle_309	28252	0.645046	HI	67.7299	0.000811466	0.0549605	Afternoon
FcParamImage_2023-10-28_15-46-15_1.fimg	FcParamImage_2023-10-28_15-46-15_2.fimg	2023-10-28	15:46:15	G8_1x1_circle_261	83443	0.620711	BNI	65.1746	0.00239669	0.156203	Afternoon
FcParamImage_2023-10-28_15-46-36_1.fimg	FcParamImage_2023-10-28_15-46-36_2.fimg	2023-10-28	15:46:36	G8_1x1_circle_332	23972	0.644975	HI	67.7223	0.000688534	0.0466291	Afternoon
FcParamImage_2023-10-28_15-52-56_1.fimg	FcParamImage_2023-10-28_15-52-56_2.fimg	2023-10-28	15:52:56	G8_1x1_circle_249	88794	0.646445	BRA	67.8767	0.00255038	0.173111	Afternoon
FcParamImage_2023-10-28_15-54-48_1.fimg	FcParamImage_2023-10-28_15-54-48_2.fimg	2023-10-28	15:54:48	G8_1x1_circle_361	23544	0.645392	HI	67.7662	0.000676241	0.0458263	Afternoon
FcParamImage_2023-10-28_15-55-58_1.fimg	FcParamImage_2023-10-28_15-55-58_2.fimg	2023-10-28	15:55:58	G8_1x1_circle_371	77634	0.630318	BNI	66.1834	0.00222984	0.147578	Afternoon
FcParamImage_2023-10-28_15-56-36_1.fimg	FcParamImage_2023-10-28_15-56-36_2.fimg	2023-10-28	15:56:36	G8_1x1_circle_363	84888	0.615083	BNI	64.5837	0.00243819	0.157467	Afternoon
FcParamImage_2023-10-28_15-57-46_1.fimg	FcParamImage_2023-10-28_15-57-46_2.fimg	2023-10-28	15:57:46	G8_1x1_circle_373	136029	0.645621	BRA	67.7902	0.00390708	0.264862	Afternoon
FcParamImage_2023-10-28_15-58-24_1.fimg	FcParamImage_2023-10-28_15-58-24_2.fimg	2023-10-28	15:58:24	G8_1x1_circle_365	35327	0.65109	BRA	68.3645	0.00101468	0.0693678	Afternoon
FcParamImage_2023-10-28_15-59-18_1.fimg	FcParamImage_2023-10-28_15-59-18_2.fimg	2023-10-28	15:59:18	G8_1x1_circle_456	63193	0.61885	BNI	64.9793	0.00181506	0.117941	Afternoon
FcParamImage_2023-10-28_16-01-23_1.fimg	FcParamImage_2023-10-28_16-01-23_2.fimg	2023-10-28	16:01:23	G8_1x1_circle_377	23929	0.64009	HI	67.2094	0.000687299	0.046193	Afternoon
FcParamImage_2023-10-28_16-02-00_1.fimg	FcParamImage_2023-10-28_16-02-00_2.fimg	2023-10-28	16:02:00	G8_1x1_circle_369	30444	0.640897	HI	67.2942	0.000874426	0.0588438	Afternoon
FcParamImage_2023-10-28_16-02-34_1.fimg	FcParamImage_2023-10-28_16-02-34_2.fimg	2023-10-28	16:02:34	G8_1x1_circle_389	113724	0.647556	BRA	67.9934	0.00326643	0.222095	Afternoon
FcParamImage_2023-10-28_16-08-01_1.fimg	FcParamImage_2023-10-28_16-08-01_2.fimg	2023-10-28	16:08:01	G8_1x1_circle_416	70786	0.621236	BNI	65.2298	0.00203315	0.132622	Afternoon
FcParamImage_2023-10-28_16-12-57_1.fimg	FcParamImage_2023-10-28_16-12-57_2.fimg	2023-10-28	16:12:57	G8_1x1_circle_421	76934	0.65378	BRA	68.6469	0.00220973	0.151691	Afternoon
FcParamImage_2023-10-28_16-13-51_1.fimg	FcParamImage_2023-10-28_16-13-51_2.fimg	2023-10-28	16:13:51	G8_1x1_circle_512	73722	0.647788	BNI	68.0178	0.00211747	0.144026	Afternoon
FcParamImage_2023-10-28_16-16-34_1.fimg	FcParamImage_2023-10-28_16-16-34_2.fimg	2023-10-28	16:16:34	G8_1x1_circle_425	27736	0.641604	HI	67.3684	0.000796645	0.0536688	Afternoon
FcParamImage_2023-10-28_16-19-32_1.fimg	FcParamImage_2023-10-28_16-19-32_2.fimg	2023-10-28	16:19:32	G8_1x1_circle_437	111022	0.639678	BRA	67.1662	0.00318882	0.214181	Afternoon
FcParamImage_2023-10-29_15-00-24_1.fimg	FcParamImage_2023-10-29_15-00-24_2.fimg	2023-10-29	15:00:24	G8_1x1_circle_001	23637	0.66906	HI	70.2513	0.000678912	0.0476945	Afternoon
FcParamImage_2023-10-29_15-00-56_1.fimg	FcParamImage_2023-10-29_15-00-56_2.fimg	2023-10-29	15:00:56	G8_1x1_circle_021	116316	0.656508	BRA	68.9333	0.00334088	0.230298	Afternoon
FcParamImage_2023-10-29_15-01-33_1.fimg	FcParamImage_2023-10-29_15-01-33_2.fimg	2023-10-29	15:01:33	G8_1x1_circle_011	78511	0.634391	BNI	66.6111	0.00225503	0.15021	Afternoon
FcParamImage_2023-10-29_15-02-12_1.fimg	FcParamImage_2023-10-29_15-02-12_2.fimg	2023-10-29	15:02:12	G8_1x1_circle_003	99030	0.647263	BNI	67.9626	0.00284438	0.193312	Afternoon
FcParamImage_2023-10-29_15-03-22_1.fimg	FcParamImage_2023-10-29_15-03-22_2.fimg	2023-10-29	15:03:22	G8_1x1_circle_013	151061	0.657646	BRA	69.0528	0.00433884	0.299609	Afternoon
FcParamImage_2023-10-29_15-04-00_1.fimg	FcParamImage_2023-10-29_15-04-00_2.fimg	2023-10-29	15:04:00	G8_1x1_circle_005	137496	0.66092	BRA	69.3966	0.00394922	0.274062	Afternoon
FcParamImage_2023-10-29_15-04-33_1.fimg	FcParamImage_2023-10-29_15-04-33_2.fimg	2023-10-29	15:04:33	G8_1x1_circle_025	26058	0.655207	HI	68.7967	0.000748449	0.0514908	Afternoon
FcParamImage_2023-10-29_15-06-57_1.fimg	FcParamImage_2023-10-29_15-06-57_2.fimg	2023-10-29	15:06:57	G8_1x1_circle_017	35134	0.647246	HI	67.9608	0.00100913	0.0685816	Afternoon
FcParamImage_2023-10-29_15-07-35_1.fimg	FcParamImage_2023-10-29_15-07-35_2.fimg	2023-10-29	15:07:35	G8_1x1_circle_009	21783	0.648371	HI	68.079	0.000625661	0.0425943	Afternoon
FcParamImage_2023-10-29_15-08-45_1.fimg	FcParamImage_2023-10-29_15-08-45_2.fimg	2023-10-29	15:08:45	G8_1x1_circle_019	61191	0.651039	BNI	68.3591	0.00175755	0.120145	Afternoon
FcParamImage_2023-10-29_15-09-02_1.fimg	FcParamImage_2023-10-29_15-09-02_2.fimg	2023-10-29	15:09:02	G8_1x1_circle_120	94062	0.632333	BNI	66.395	0.00270169	0.179379	Afternoon
FcParamImage_2023-10-29_15-16-39_1.fimg	FcParamImage_2023-10-29_15-16-39_2.fimg	2023-10-29	15:16:39	G8_1x1_circle_040	122900	0.647654	BNI	68.0037	0.00352999	0.240052	Afternoon
FcParamImage_2023-10-29_15-18-30_1.fimg	FcParamImage_2023-10-29_15-18-30_2.fimg	2023-10-29	15:18:30	G8_1x1_circle_061	110426	0.654268	BRA	68.6981	0.0031717	0.21789	Afternoon
FcParamImage_2023-10-29_15-18-47_1.fimg	FcParamImage_2023-10-29_15-18-47_2.fimg	2023-10-29	15:18:47	G8_1x1_circle_162	128579	0.649218	BRA	68.1679	0.0036931	0.251751	Afternoon
FcParamImage_2023-10-29_15-21-13_1.fimg	FcParamImage_2023-10-29_15-21-13_2.fimg	2023-10-29	15:21:13	G8_1x1_circle_154	131267	0.64916	BRA	68.1618	0.00377031	0.256991	Afternoon
FcParamImage_2023-10-29_15-22-06_1.fimg	FcParamImage_2023-10-29_15-22-06_2.fimg	2023-10-29	15:22:06	G8_1x1_circle_065	26037	0.644653	HI	67.6886	0.000747846	0.0506206	Afternoon
FcParamImage_2023-10-29_15-25-22_1.fimg	FcParamImage_2023-10-29_15-25-22_2.fimg	2023-10-29	15:25:22	G8_1x1_circle_178	140049	0.646527	BRA	67.8853	0.00402255	0.273072	Afternoon
FcParamImage_2023-10-29_15-26-00_1.fimg	FcParamImage_2023-10-29_15-26-00_2.fimg	2023-10-29	15:26:00	G8_1x1_circle_170	69330	0.651058	BRA	68.361	0.00199133	0.136129	Afternoon
FcParamImage_2023-10-29_15-29-23_1.fimg	FcParamImage_2023-10-29_15-29-23_2.fimg	2023-10-29	15:29:23	G8_1x1_circle_183	81966	0.643098	BNI	67.5253	0.00235426	0.158972	Afternoon
FcParamImage_2023-10-29_15-30-17_1.fimg	FcParamImage_2023-10-29_15-30-17_2.fimg	2023-10-29	15:30:17	G8_1x1_circle_274	43288	0.653512	HI	68.6187	0.00124334	0.0853162	Afternoon
FcParamImage_2023-10-29_15-34-26_1.fimg	FcParamImage_2023-10-29_15-34-26_2.fimg	2023-10-29	15:34:26	G8_1x1_circle_298	19678	0.638478	HI	67.0402	0.0005652	0.0378911	Afternoon
FcParamImage_2023-10-29_15-38-07_1.fimg	FcParamImage_2023-10-29_15-38-07_2.fimg	2023-10-29	15:38:07	G8_1x1_circle_321	90217	0.656566	BRA	68.9394	0.00259125	0.178639	Afternoon
FcParamImage_2023-10-29_15-41-27_1.fimg	FcParamImage_2023-10-29_15-41-27_2.fimg	2023-10-29	15:41:27	G8_1x1_circle_226	25416	0.645726	HI	67.8012	0.000730009	0.0494955	Afternoon
FcParamImage_2023-10-29_15-43-16_1.fimg	FcParamImage_2023-10-29_15-43-16_2.fimg	2023-10-29	15:43:16	G8_1x1_circle_228	162952	0.613174	BNI	64.3833	0.00468038	0.301338	Afternoon
FcParamImage_2023-10-29_15-44-08_1.fimg	FcParamImage_2023-10-29_15-44-08_2.fimg	2023-10-29	15:44:08	G8_1x1_circle_319	63276	0.63896	BNI	67.0908	0.00181744	0.121934	Afternoon
FcParamImage_2023-10-29_15-44-47_1.fimg	FcParamImage_2023-10-29_15-44-47_2.fimg	2023-10-29	15:44:47	G8_1x1_circle_309	34360	0.64791	HI	68.0306	0.000986903	0.0671395	Afternoon
FcParamImage_2023-10-29_15-46-18_1.fimg	FcParamImage_2023-10-29_15-46-18_2.fimg	2023-10-29	15:46:18	G8_1x1_circle_261	112885	0.628269	BNI	65.9682	0.00324233	0.213891	Afternoon
FcParamImage_2023-10-29_15-46-39_1.fimg	FcParamImage_2023-10-29_15-46-39_2.fimg	2023-10-29	15:46:39	G8_1x1_circle_332	33397	0.64532	HI	67.7586	0.000959243	0.0649969	Afternoon
FcParamImage_2023-10-29_15-52-58_1.fimg	FcParamImage_2023-10-29_15-52-58_2.fimg	2023-10-29	15:52:58	G8_1x1_circle_249	115856	0.648565	BRA	68.0993	0.00332767	0.226612	Afternoon
FcParamImage_2023-10-29_15-54-50_1.fimg	FcParamImage_2023-10-29_15-54-50_2.fimg	2023-10-29	15:54:50	G8_1x1_circle_361	30389	0.645989	HI	67.8288	0.000872846	0.0592041	Afternoon
FcParamImage_2023-10-29_15-56-01_1.fimg	FcParamImage_2023-10-29_15-56-01_2.fimg	2023-10-29	15:56:01	G8_1x1_circle_371	107318	0.63802	BNI	66.9921	0.00308243	0.206499	Afternoon
FcParamImage_2023-10-29_15-56-39_1.fimg	FcParamImage_2023-10-29_15-56-39_2.fimg	2023-10-29	15:56:39	G8_1x1_circle_363	113308	0.625976	BNI	65.7275	0.00325448	0.213909	Afternoon
FcParamImage_2023-10-29_15-57-48_1.fimg	FcParamImage_2023-10-29_15-57-48_2.fimg	2023-10-29	15:57:48	G8_1x1_circle_373	175676	0.649848	BRA	68.234	0.00504584	0.344298	Afternoon
FcParamImage_2023-10-29_15-58-26_1.fimg	FcParamImage_2023-10-29_15-58-26_2.fimg	2023-10-29	15:58:26	G8_1x1_circle_365	56280	0.648194	BRA	68.0604	0.0016165	0.11002	Afternoon
FcParamImage_2023-10-29_15-59-20_1.fimg	FcParamImage_2023-10-29_15-59-20_2.fimg	2023-10-29	15:59:20	G8_1x1_circle_456	88537	0.627008	BNI	65.8358	0.002543	0.16742	Afternoon
FcParamImage_2023-10-29_16-01-25_1.fimg	FcParamImage_2023-10-29_16-01-25_2.fimg	2023-10-29	16:01:25	G8_1x1_circle_377	32244	0.641081	HI	67.3135	0.000926126	0.0623408	Afternoon
FcParamImage_2023-10-29_16-02-03_1.fimg	FcParamImage_2023-10-29_16-02-03_2.fimg	2023-10-29	16:02:03	G8_1x1_circle_369	38869	0.643545	HI	67.5722	0.00111641	0.0754384	Afternoon
FcParamImage_2023-10-29_16-02-36_1.fimg	FcParamImage_2023-10-29_16-02-36_2.fimg	2023-10-29	16:02:36	G8_1x1_circle_389	145456	0.651082	BRA	68.3636	0.00417785	0.285613	Afternoon
FcParamImage_2023-10-29_16-08-02_1.fimg	FcParamImage_2023-10-29_16-08-02_2.fimg	2023-10-29	16:08:02	G8_1x1_circle_416	93167	0.628148	BNI	65.9556	0.00267598	0.176496	Afternoon
FcParamImage_2023-10-29_16-12-58_1.fimg	FcParamImage_2023-10-29_16-12-58_2.fimg	2023-10-29	16:12:58	G8_1x1_circle_421	0		BRA		0		Afternoon
FcParamImage_2023-10-29_16-13-52_1.fimg	FcParamImage_2023-10-29_16-13-52_2.fimg	2023-10-29	16:13:52	G8_1x1_circle_512	100696	0.652728	BNI	68.5364	0.00289223	0.198223	Afternoon
FcParamImage_2023-10-29_16-16-35_1.fimg	FcParamImage_2023-10-29_16-16-35_2.fimg	2023-10-29	16:16:35	G8_1x1_circle_425	35556	0.647468	HI	67.9841	0.00102125	0.0694291	Afternoon
FcParamImage_2023-10-29_16-19-32_1.fimg	FcParamImage_2023-10-29_16-19-32_2.fimg	2023-10-29	16:19:32	G8_1x1_circle_437	83789	0.644441	BRA	67.6663	0.00240662	0.162847	Afternoon
FcParamImage_2023-10-30_15-00-24_1.fimg	FcParamImage_2023-10-30_15-00-24_2.fimg	2023-10-30	15:00:24	G8_1x1_circle_001	30115	0.672998	HI	70.6648	0.000864976	0.0611234	Afternoon
FcParamImage_2023-10-30_15-00-56_1.fimg	FcParamImage_2023-10-30_15-00-56_2.fimg	2023-10-30	15:00:56	G8_1x1_circle_021	152449	0.658813	BRA	69.1754	0.00437871	0.302899	Afternoon
FcParamImage_2023-10-30_15-01-34_1.fimg	FcParamImage_2023-10-30_15-01-34_2.fimg	2023-10-30	15:01:34	G8_1x1_circle_011	98688	0.639419	BNI	67.139	0.00283456	0.190309	Afternoon
FcParamImage_2023-10-30_15-02-12_1.fimg	FcParamImage_2023-10-30_15-02-12_2.fimg	2023-10-30	15:02:12	G8_1x1_circle_003	131484	0.650734	BNI	68.327	0.00377654	0.25804	Afternoon
FcParamImage_2023-10-30_15-03-22_1.fimg	FcParamImage_2023-10-30_15-03-22_2.fimg	2023-10-30	15:03:22	G8_1x1_circle_013	199707	0.658159	BRA	69.1067	0.00573607	0.396401	Afternoon
FcParamImage_2023-10-30_15-04-00_1.fimg	FcParamImage_2023-10-30_15-04-00_2.fimg	2023-10-30	15:04:00	G8_1x1_circle_005	136648	0.663437	BRA	69.6609	0.00392486	0.273409	Afternoon
FcParamImage_2023-10-30_15-04-34_1.fimg	FcParamImage_2023-10-30_15-04-34_2.fimg	2023-10-30	15:04:34	G8_1x1_circle_025	33367	0.657285	HI	69.0149	0.000958381	0.0661426	Afternoon
FcParamImage_2023-10-30_15-06-59_1.fimg	FcParamImage_2023-10-30_15-06-59_2.fimg	2023-10-30	15:06:59	G8_1x1_circle_017	44157	0.649238	HI	68.17	0.0012683	0.0864598	Afternoon
FcParamImage_2023-10-30_15-07-37_1.fimg	FcParamImage_2023-10-30_15-07-37_2.fimg	2023-10-30	15:07:37	G8_1x1_circle_009	27939	0.650921	HI	68.3467	0.000802476	0.0548466	Afternoon
FcParamImage_2023-10-30_15-08-46_1.fimg	FcParamImage_2023-10-30_15-08-46_2.fimg	2023-10-30	15:08:46	G8_1x1_circle_019	76543	0.653266	BNI	68.593	0.0021985	0.150802	Afternoon
FcParamImage_2023-10-30_15-09-03_1.fimg	FcParamImage_2023-10-30_15-09-03_2.fimg	2023-10-30	15:09:03	G8_1x1_circle_120	74992	0.630172	BNI	66.1681	0.00215395	0.142523	Afternoon
FcParamImage_2023-10-30_15-16-39_1.fimg	FcParamImage_2023-10-30_15-16-39_2.fimg	2023-10-30	15:16:39	G8_1x1_circle_040	161869	0.650686	BNI	68.322	0.00464927	0.317648	Afternoon
FcParamImage_2023-10-30_15-18-30_1.fimg	FcParamImage_2023-10-30_15-18-30_2.fimg	2023-10-30	15:18:30	G8_1x1_circle_061	137970	0.656291	BRA	68.9106	0.00396283	0.273081	Afternoon
FcParamImage_2023-10-30_15-18-47_1.fimg	FcParamImage_2023-10-30_15-18-47_2.fimg	2023-10-30	15:18:47	G8_1x1_circle_162	163654	0.648056	BRA	68.0459	0.00470054	0.319853	Afternoon
FcParamImage_2023-10-30_15-21-12_1.fimg	FcParamImage_2023-10-30_15-21-12_2.fimg	2023-10-30	15:21:12	G8_1x1_circle_154	159272	0.650341	BRA	68.2858	0.00457468	0.312386	Afternoon
FcParamImage_2023-10-30_15-22-06_1.fimg	FcParamImage_2023-10-30_15-22-06_2.fimg	2023-10-30	15:22:06	G8_1x1_circle_065	32508	0.645448	HI	67.772	0.000933709	0.0632793	Afternoon
FcParamImage_2023-10-30_15-25-21_1.fimg	FcParamImage_2023-10-30_15-25-21_2.fimg	2023-10-30	15:25:21	G8_1x1_circle_178	100828	0.657516	BRA	69.0392	0.00289602	0.199939	Afternoon
FcParamImage_2023-10-30_15-25-59_1.fimg	FcParamImage_2023-10-30_15-25-59_2.fimg	2023-10-30	15:25:59	G8_1x1_circle_170	197946	0.650505	BRA	68.3031	0.00568549	0.388336	Afternoon
FcParamImage_2023-10-30_15-29-22_1.fimg	FcParamImage_2023-10-30_15-29-22_2.fimg	2023-10-30	15:29:22	G8_1x1_circle_183	101739	0.645937	BNI	67.8234	0.00292219	0.198193	Afternoon
FcParamImage_2023-10-30_15-30-16_1.fimg	FcParamImage_2023-10-30_15-30-16_2.fimg	2023-10-30	15:30:16	G8_1x1_circle_274	51198	0.657925	HI	69.0821	0.00147053	0.101587	Afternoon
FcParamImage_2023-10-30_15-34-26_1.fimg	FcParamImage_2023-10-30_15-34-26_2.fimg	2023-10-30	15:34:26	G8_1x1_circle_298	24657	0.645187	HI	67.7447	0.000708209	0.0479774	Afternoon
FcParamImage_2023-10-30_15-38-06_1.fimg	FcParamImage_2023-10-30_15-38-06_2.fimg	2023-10-30	15:38:06	G8_1x1_circle_321	157922	0.649699	BRA	68.2184	0.0045359	0.309432	Afternoon
FcParamImage_2023-10-30_15-41-26_1.fimg	FcParamImage_2023-10-30_15-41-26_2.fimg	2023-10-30	15:41:26	G8_1x1_circle_226	32403	0.647866	HI	68.0259	0.000930693	0.0633112	Afternoon
FcParamImage_2023-10-30_15-43-15_1.fimg	FcParamImage_2023-10-30_15-43-15_2.fimg	2023-10-30	15:43:15	G8_1x1_circle_228	194662	0.622086	BNI	65.3191	0.00559116	0.36521	Afternoon
FcParamImage_2023-10-30_15-44-07_1.fimg	FcParamImage_2023-10-30_15-44-07_2.fimg	2023-10-30	15:44:07	G8_1x1_circle_319	85656	0.642989	BNI	67.5138	0.00246025	0.166101	Afternoon
FcParamImage_2023-10-30_15-44-45_1.fimg	FcParamImage_2023-10-30_15-44-45_2.fimg	2023-10-30	15:44:45	G8_1x1_circle_309	44942	0.6522	HI	68.481	0.00129084	0.0883982	Afternoon
FcParamImage_2023-10-30_15-46-16_1.fimg	FcParamImage_2023-10-30_15-46-16_2.fimg	2023-10-30	15:46:16	G8_1x1_circle_261	151093	0.629315	BNI	66.0781	0.00433976	0.286763	Afternoon
FcParamImage_2023-10-30_15-46-37_1.fimg	FcParamImage_2023-10-30_15-46-37_2.fimg	2023-10-30	15:46:37	G8_1x1_circle_332	40513	0.649123	HI	68.1579	0.00116363	0.0793107	Afternoon
FcParamImage_2023-10-30_15-52-56_1.fimg	FcParamImage_2023-10-30_15-52-56_2.fimg	2023-10-30	15:52:56	G8_1x1_circle_249	152298	0.647672	BRA	68.0056	0.00437437	0.297481	Afternoon
FcParamImage_2023-10-30_15-54-48_1.fimg	FcParamImage_2023-10-30_15-54-48_2.fimg	2023-10-30	15:54:48	G8_1x1_circle_361	37336	0.647977	HI	68.0376	0.00107238	0.0729622	Afternoon
FcParamImage_2023-10-30_15-55-58_1.fimg	FcParamImage_2023-10-30_15-55-58_2.fimg	2023-10-30	15:55:58	G8_1x1_circle_371	138639	0.641559	BNI	67.3636	0.00398205	0.268245	Afternoon
FcParamImage_2023-10-30_15-56-36_1.fimg	FcParamImage_2023-10-30_15-56-36_2.fimg	2023-10-30	15:56:36	G8_1x1_circle_363	149295	0.631362	BNI	66.2931	0.00428811	0.284272	Afternoon
FcParamImage_2023-10-30_15-57-45_1.fimg	FcParamImage_2023-10-30_15-57-45_2.fimg	2023-10-30	15:57:45	G8_1x1_circle_373	234677	0.646651	BRA	67.8984	0.00674049	0.457669	Afternoon
FcParamImage_2023-10-30_15-58-23_1.fimg	FcParamImage_2023-10-30_15-58-23_2.fimg	2023-10-30	15:58:23	G8_1x1_circle_365	68059	0.649086	BRA	68.1541	0.00195482	0.133229	Afternoon
FcParamImage_2023-10-30_15-59-18_1.fimg	FcParamImage_2023-10-30_15-59-18_2.fimg	2023-10-30	15:59:18	G8_1x1_circle_456	114638	0.63073	BNI	66.2266	0.00329268	0.218063	Afternoon
FcParamImage_2023-10-30_16-01-23_1.fimg	FcParamImage_2023-10-30_16-01-23_2.fimg	2023-10-30	16:01:23	G8_1x1_circle_377	40010	0.643651	HI	67.5834	0.00114918	0.0776658	Afternoon
FcParamImage_2023-10-30_16-02-01_1.fimg	FcParamImage_2023-10-30_16-02-01_2.fimg	2023-10-30	16:02:01	G8_1x1_circle_369	48178	0.644645	HI	67.6877	0.00138379	0.0936656	Afternoon
FcParamImage_2023-10-30_16-02-33_1.fimg	FcParamImage_2023-10-30_16-02-33_2.fimg	2023-10-30	16:02:33	G8_1x1_circle_389	137481	0.650139	BRA	68.2646	0.00394879	0.269562	Afternoon
FcParamImage_2023-10-30_16-08-01_1.fimg	FcParamImage_2023-10-30_16-08-01_2.fimg	2023-10-30	16:08:01	G8_1x1_circle_416	119130	0.634657	BNI	66.639	0.0034217	0.228019	Afternoon
FcParamImage_2023-10-30_16-12-56_1.fimg	FcParamImage_2023-10-30_16-12-56_2.fimg	2023-10-30	16:12:56	G8_1x1_circle_421	0		BRA		0		Afternoon
FcParamImage_2023-10-30_16-13-50_1.fimg	FcParamImage_2023-10-30_16-13-50_2.fimg	2023-10-30	16:13:50	G8_1x1_circle_512	116724	0.655814	BNI	68.8604	0.0033526	0.230861	Afternoon
FcParamImage_2023-10-30_16-16-32_1.fimg	FcParamImage_2023-10-30_16-16-32_2.fimg	2023-10-30	16:16:32	G8_1x1_circle_425	41107	0.650406	HI	68.2927	0.00118069	0.0806327	Afternoon
FcParamImage_2023-10-30_16-19-31_1.fimg	FcParamImage_2023-10-30_16-19-31_2.fimg	2023-10-30	16:19:31	G8_1x1_circle_437	167742	0.643931	BRA	67.6127	0.00481796	0.325755	Afternoon
FcParamImage_2023-10-31_15-00-22_1.fimg	FcParamImage_2023-10-31_15-00-22_2.fimg	2023-10-31	15:00:22	G8_1x1_circle_001	36809	0.673569	HI	70.7247	0.00105724	0.0747732	Afternoon
FcParamImage_2023-10-31_15-00-55_1.fimg	FcParamImage_2023-10-31_15-00-55_2.fimg	2023-10-31	15:00:55	G8_1x1_circle_021	197131	0.65909	BRA	69.2044	0.00566208	0.391841	Afternoon
FcParamImage_2023-10-31_15-01-32_1.fimg	FcParamImage_2023-10-31_15-01-32_2.fimg	2023-10-31	15:01:32	G8_1x1_circle_011	131884	0.642154	BNI	67.4261	0.00378803	0.255412	Afternoon
FcParamImage_2023-10-31_15-02-10_1.fimg	FcParamImage_2023-10-31_15-02-10_2.fimg	2023-10-31	15:02:10	G8_1x1_circle_003	176148	0.653408	BNI	68.6079	0.0050594	0.347114	Afternoon
FcParamImage_2023-10-31_15-03-20_1.fimg	FcParamImage_2023-10-31_15-03-20_2.fimg	2023-10-31	15:03:20	G8_1x1_circle_013	265226	0.65621	BRA	68.902	0.00761793	0.524891	Afternoon
FcParamImage_2023-10-31_15-03-58_1.fimg	FcParamImage_2023-10-31_15-03-58_2.fimg	2023-10-31	15:03:58	G8_1x1_circle_005	162173	0.664263	BRA	69.7476	0.004658	0.324884	Afternoon
FcParamImage_2023-10-31_15-04-31_1.fimg	FcParamImage_2023-10-31_15-04-31_2.fimg	2023-10-31	15:04:31	G8_1x1_circle_025	42901	0.65746	HI	69.0333	0.00123222	0.0850643	Afternoon
FcParamImage_2023-10-31_15-06-56_1.fimg	FcParamImage_2023-10-31_15-06-56_2.fimg	2023-10-31	15:06:56	G8_1x1_circle_017	55414	0.651137	HI	68.3694	0.00159162	0.108818	Afternoon
FcParamImage_2023-10-31_15-07-34_1.fimg	FcParamImage_2023-10-31_15-07-34_2.fimg	2023-10-31	15:07:34	G8_1x1_circle_009	35546	0.651935	HI	68.4531	0.00102097	0.0698884	Afternoon
FcParamImage_2023-10-31_15-08-44_1.fimg	FcParamImage_2023-10-31_15-08-44_2.fimg	2023-10-31	15:08:44	G8_1x1_circle_019	100372	0.656787	BNI	68.9626	0.00288293	0.198814	Afternoon
FcParamImage_2023-10-31_15-09-01_1.fimg	FcParamImage_2023-10-31_15-09-01_2.fimg	2023-10-31	15:09:01	G8_1x1_circle_120	0		BNI		0		Afternoon
FcParamImage_2023-10-31_15-16-38_1.fimg	FcParamImage_2023-10-31_15-16-38_2.fimg	2023-10-31	15:16:38	G8_1x1_circle_040	207486	0.653883	BNI	68.6578	0.0059595	0.409166	Afternoon
FcParamImage_2023-10-31_15-18-30_1.fimg	FcParamImage_2023-10-31_15-18-30_2.fimg	2023-10-31	15:18:30	G8_1x1_circle_061	182655	0.657645	BRA	69.0527	0.00524629	0.362271	Afternoon
FcParamImage_2023-10-31_15-18-47_1.fimg	FcParamImage_2023-10-31_15-18-47_2.fimg	2023-10-31	15:18:47	G8_1x1_circle_162	214661	0.648123	BRA	68.0529	0.00616558	0.419586	Afternoon
FcParamImage_2023-10-31_15-21-13_1.fimg	FcParamImage_2023-10-31_15-21-13_2.fimg	2023-10-31	15:21:13	G8_1x1_circle_154	192809	0.652995	BRA	68.5645	0.00553794	0.379706	Afternoon
FcParamImage_2023-10-31_15-22-07_1.fimg	FcParamImage_2023-10-31_15-22-07_2.fimg	2023-10-31	15:22:07	G8_1x1_circle_065	42010	0.649443	HI	68.1915	0.00120663	0.0822818	Afternoon
FcParamImage_2023-10-31_15-25-21_1.fimg	FcParamImage_2023-10-31_15-25-21_2.fimg	2023-10-31	15:25:21	G8_1x1_circle_178	206352	0.648978	BRA	68.1426	0.00592693	0.403877	Afternoon
FcParamImage_2023-10-31_15-25-59_1.fimg	FcParamImage_2023-10-31_15-25-59_2.fimg	2023-10-31	15:25:59	G8_1x1_circle_170	382435	0.650298	BRA	68.2812	0.0109845	0.750033	Afternoon
FcParamImage_2023-10-31_15-29-22_1.fimg	FcParamImage_2023-10-31_15-29-22_2.fimg	2023-10-31	15:29:22	G8_1x1_circle_183	128025	0.648443	BNI	68.0865	0.00367719	0.250367	Afternoon
FcParamImage_2023-10-31_15-30-16_1.fimg	FcParamImage_2023-10-31_15-30-16_2.fimg	2023-10-31	15:30:16	G8_1x1_circle_274	65386	0.657455	HI	69.0327	0.00187804	0.129647	Afternoon
FcParamImage_2023-10-31_15-34-25_1.fimg	FcParamImage_2023-10-31_15-34-25_2.fimg	2023-10-31	15:34:25	G8_1x1_circle_298	30854	0.646234	HI	67.8545	0.000886202	0.0601328	Afternoon
FcParamImage_2023-10-31_15-38-05_1.fimg	FcParamImage_2023-10-31_15-38-05_2.fimg	2023-10-31	15:38:05	G8_1x1_circle_321	220234	0.648871	BRA	68.1315	0.00632565	0.430976	Afternoon
FcParamImage_2023-10-31_15-41-25_1.fimg	FcParamImage_2023-10-31_15-41-25_2.fimg	2023-10-31	15:41:25	G8_1x1_circle_226	40441	0.64788	HI	68.0274	0.00116156	0.0790182	Afternoon
FcParamImage_2023-10-31_15-43-13_1.fimg	FcParamImage_2023-10-31_15-43-13_2.fimg	2023-10-31	15:43:13	G8_1x1_circle_228	238248	0.631823	BNI	66.3414	0.00684306	0.453978	Afternoon
FcParamImage_2023-10-31_15-44-05_1.fimg	FcParamImage_2023-10-31_15-44-05_2.fimg	2023-10-31	15:44:05	G8_1x1_circle_319	109877	0.646453	BNI	67.8776	0.00315593	0.214217	Afternoon
FcParamImage_2023-10-31_15-44-44_1.fimg	FcParamImage_2023-10-31_15-44-44_2.fimg	2023-10-31	15:44:44	G8_1x1_circle_309	57343	0.654752	HI	68.7489	0.00164703	0.113232	Afternoon
FcParamImage_2023-10-31_15-46-15_1.fimg	FcParamImage_2023-10-31_15-46-15_2.fimg	2023-10-31	15:46:15	G8_1x1_circle_261	230618	0.633393	BNI	66.5063	0.00662391	0.440531	Afternoon
FcParamImage_2023-10-31_15-46-36_1.fimg	FcParamImage_2023-10-31_15-46-36_2.fimg	2023-10-31	15:46:36	G8_1x1_circle_332	49479	0.650427	HI	68.2948	0.00142116	0.0970577	Afternoon
FcParamImage_2023-10-31_15-52-54_1.fimg	FcParamImage_2023-10-31_15-52-54_2.fimg	2023-10-31	15:52:54	G8_1x1_circle_249	204975	0.648677	BRA	68.1111	0.00588738	0.400996	Afternoon
FcParamImage_2023-10-31_15-54-46_1.fimg	FcParamImage_2023-10-31_15-54-46_2.fimg	2023-10-31	15:54:46	G8_1x1_circle_361	47440	0.648597	HI	68.1027	0.00136259	0.0927962	Afternoon
FcParamImage_2023-10-31_15-55-56_1.fimg	FcParamImage_2023-10-31_15-55-56_2.fimg	2023-10-31	15:55:56	G8_1x1_circle_371	186057	0.646045	BNI	67.8347	0.00534401	0.362509	Afternoon
FcParamImage_2023-10-31_15-56-34_1.fimg	FcParamImage_2023-10-31_15-56-34_2.fimg	2023-10-31	15:56:34	G8_1x1_circle_363	190256	0.633744	BNI	66.5432	0.00546461	0.363633	Afternoon
FcParamImage_2023-10-31_15-57-44_1.fimg	FcParamImage_2023-10-31_15-57-44_2.fimg	2023-10-31	15:57:44	G8_1x1_circle_373	292156	0.647097	BRA	67.9452	0.00839143	0.570157	Afternoon
FcParamImage_2023-10-31_15-58-22_1.fimg	FcParamImage_2023-10-31_15-58-22_2.fimg	2023-10-31	15:58:22	G8_1x1_circle_365	87920	0.648978	BRA	68.1427	0.00252528	0.172079	Afternoon
FcParamImage_2023-10-31_15-59-16_1.fimg	FcParamImage_2023-10-31_15-59-16_2.fimg	2023-10-31	15:59:16	G8_1x1_circle_456	147310	0.630037	BNI	66.1538	0.0042311	0.279904	Afternoon
FcParamImage_2023-10-31_16-01-20_1.fimg	FcParamImage_2023-10-31_16-01-20_2.fimg	2023-10-31	16:01:20	G8_1x1_circle_377	48826	0.64617	HI	67.8479	0.0014024	0.0951499	Afternoon
FcParamImage_2023-10-31_16-01-58_1.fimg	FcParamImage_2023-10-31_16-01-58_2.fimg	2023-10-31	16:01:58	G8_1x1_circle_369	60720	0.647023	HI	67.9374	0.00174403	0.118485	Afternoon
FcParamImage_2023-10-31_16-02-31_1.fimg	FcParamImage_2023-10-31_16-02-31_2.fimg	2023-10-31	16:02:31	G8_1x1_circle_389	225794	0.650913	BRA	68.3459	0.00648535	0.443247	Afternoon
FcParamImage_2023-10-31_16-08-07_1.fimg	FcParamImage_2023-10-31_16-08-07_2.fimg	2023-10-31	16:08:07	G8_1x1_circle_416	148647	0.640947	BNI	67.2995	0.0042695	0.287335	Afternoon
FcParamImage_2023-10-31_16-13-13_1.fimg	FcParamImage_2023-10-31_16-13-13_2.fimg	2023-10-31	16:13:13	G8_1x1_circle_421	161893	0.657773	BRA	69.0661	0.00464996	0.321155	Afternoon
FcParamImage_2023-10-31_16-14-08_1.fimg	FcParamImage_2023-10-31_16-14-08_2.fimg	2023-10-31	16:14:08	G8_1x1_circle_512	149123	0.656332	BNI	68.9149	0.00428317	0.295174	Afternoon
FcParamImage_2023-10-31_16-16-55_1.fimg	FcParamImage_2023-10-31_16-16-55_2.fimg	2023-10-31	16:16:55	G8_1x1_circle_425	57893	0.648904	HI	68.1349	0.00166283	0.113297	Afternoon
FcParamImage_2023-10-31_16-19-58_1.fimg	FcParamImage_2023-10-31_16-19-58_2.fimg	2023-10-31	16:19:58	G8_1x1_circle_437	208368	0.641608	BRA	67.3688	0.00598483	0.403191	Afternoon
FcParamImage_2023-10-24_08-00-20_1.fimg	FcParamImage_2023-10-24_08-00-20_2.fimg	2023-10-24	08:00:20	G8_1x1_circle_001	0		HI		0		Morning
FcParamImage_2023-10-24_08-01-09_1.fimg	FcParamImage_2023-10-24_08-01-09_2.fimg	2023-10-24	08:01:09	G8_1x1_circle_021	33111	0.658387	BRA	69.1306	0.000951028	0.0657452	Morning
FcParamImage_2023-10-24_08-02-01_1.fimg	FcParamImage_2023-10-24_08-02-01_2.fimg	2023-10-24	08:02:01	G8_1x1_circle_011	14940	0.642817	BNI	67.4958	0.000429113	0.0289633	Morning
FcParamImage_2023-10-24_08-02-55_1.fimg	FcParamImage_2023-10-24_08-02-55_2.fimg	2023-10-24	08:02:55	G8_1x1_circle_003	18506	0.659075	BNI	69.2029	0.000531537	0.0367839	Morning
FcParamImage_2023-10-24_08-04-37_1.fimg	FcParamImage_2023-10-24_08-04-37_2.fimg	2023-10-24	08:04:37	G8_1x1_circle_013	40633	0.655601	BRA	68.8381	0.00116708	0.0803395	Morning
FcParamImage_2023-10-24_08-05-31_1.fimg	FcParamImage_2023-10-24_08-05-31_2.fimg	2023-10-24	08:05:31	G8_1x1_circle_005	33043	0.664635	BRA	69.7866	0.000949075	0.0662328	Morning
FcParamImage_2023-10-24_08-06-19_1.fimg	FcParamImage_2023-10-24_08-06-19_2.fimg	2023-10-24	08:06:19	G8_1x1_circle_025	6477	0.654143	HI	68.685	0.000186035	0.0127778	Morning
FcParamImage_2023-10-24_08-09-48_1.fimg	FcParamImage_2023-10-24_08-09-48_2.fimg	2023-10-24	08:09:48	G8_1x1_circle_017	8143	0.647442	HI	67.9814	0.000233887	0.0159	Morning
FcParamImage_2023-10-24_08-10-42_1.fimg	FcParamImage_2023-10-24_08-10-42_2.fimg	2023-10-24	08:10:42	G8_1x1_circle_009	4493	0.652992	HI	68.5642	0.00012905	0.0088482	Morning
FcParamImage_2023-10-24_08-12-23_1.fimg	FcParamImage_2023-10-24_08-12-23_2.fimg	2023-10-24	08:12:23	G8_1x1_circle_019	12850	0.660457	BNI	69.348	0.000369083	0.0255952	Morning
FcParamImage_2023-10-24_08-12-48_1.fimg	FcParamImage_2023-10-24_08-12-48_2.fimg	2023-10-24	08:12:48	G8_1x1_circle_120	15313	0.64457	BNI	67.6798	0.000439827	0.0297674	Morning
FcParamImage_2023-10-24_08-23-42_1.fimg	FcParamImage_2023-10-24_08-23-42_2.fimg	2023-10-24	08:23:42	G8_1x1_circle_040	23674	0.651706	BNI	68.4292	0.000679975	0.0465301	Morning
FcParamImage_2023-10-24_08-26-22_1.fimg	FcParamImage_2023-10-24_08-26-22_2.fimg	2023-10-24	08:26:22	G8_1x1_circle_061	0		BRA		0		Morning
FcParamImage_2023-10-24_08-26-47_1.fimg	FcParamImage_2023-10-24_08-26-47_2.fimg	2023-10-24	08:26:47	G8_1x1_circle_162	145	0.620282	BRA	65.1297	4.16475e-06	0.000271249	Morning
FcParamImage_2023-10-24_08-30-15_1.fimg	FcParamImage_2023-10-24_08-30-15_2.fimg	2023-10-24	08:30:15	G8_1x1_circle_154	8	0.69526	BRA	73.0023	2.29779e-07	1.67744e-05	Morning
FcParamImage_2023-10-24_08-31-33_1.fimg	FcParamImage_2023-10-24_08-31-33_2.fimg	2023-10-24	08:31:33	G8_1x1_circle_065	6747	0.627441	HI	65.8814	0.00019379	0.0127672	Morning
FcParamImage_2023-10-24_08-36-15_1.fimg	FcParamImage_2023-10-24_08-36-15_2.fimg	2023-10-24	08:36:15	G8_1x1_circle_178	34678	0.641392	BRA	67.3461	0.000996036	0.0670792	Morning
FcParamImage_2023-10-24_08-37-09_1.fimg	FcParamImage_2023-10-24_08-37-09_2.fimg	2023-10-24	08:37:09	G8_1x1_circle_170	39125	0.648514	BRA	68.094	0.00112376	0.0765216	Morning
FcParamImage_2023-10-24_08-41-59_1.fimg	FcParamImage_2023-10-24_08-41-59_2.fimg	2023-10-24	08:41:59	G8_1x1_circle_183	14951	0.635589	BNI	66.7369	0.000429429	0.0286587	Morning
FcParamImage_2023-10-24_08-43-16_1.fimg	FcParamImage_2023-10-24_08-43-16_2.fimg	2023-10-24	08:43:16	G8_1x1_circle_274	10237	0.643906	HI	67.6102	0.000294031	0.0198795	Morning
FcParamImage_2023-10-24_08-49-16_1.fimg	FcParamImage_2023-10-24_08-49-16_2.fimg	2023-10-24	08:49:16	G8_1x1_circle_298	4896	0.648964	HI	68.1412	0.000140625	0.00958236	Morning
FcParamImage_2023-10-24_08-54-31_1.fimg	FcParamImage_2023-10-24_08-54-31_2.fimg	2023-10-24	08:54:31	G8_1x1_circle_321	39866	0.643169	BRA	67.5327	0.00114505	0.0773283	Morning
FcParamImage_2023-10-24_08-59-18_1.fimg	FcParamImage_2023-10-24_08-59-18_2.fimg	2023-10-24	08:59:18	G8_1x1_circle_226	6320	0.63843	HI	67.0351	0.000181526	0.0121686	Morning
FcParamImage_2023-10-24_09-01-54_1.fimg	FcParamImage_2023-10-24_09-01-54_2.fimg	2023-10-24	09:01:54	G8_1x1_circle_228	34060	0.62804	BNI	65.9442	0.000978286	0.0645123	Morning
FcParamImage_2023-10-24_09-03-10_1.fimg	FcParamImage_2023-10-24_09-03-10_2.fimg	2023-10-24	09:03:10	G8_1x1_circle_319	12269	0.633612	BNI	66.5293	0.000352395	0.0234446	Morning
FcParamImage_2023-10-24_09-04-04_1.fimg	FcParamImage_2023-10-24_09-04-04_2.fimg	2023-10-24	09:04:04	G8_1x1_circle_309	8646	0.632822	HI	66.4463	0.000248334	0.0165009	Morning
FcParamImage_2023-10-24_09-06-15_1.fimg	FcParamImage_2023-10-24_09-06-15_2.fimg	2023-10-24	09:06:15	G8_1x1_circle_261	19239	0.632526	BNI	66.4152	0.000552591	0.0367004	Morning
FcParamImage_2023-10-24_09-06-43_1.fimg	FcParamImage_2023-10-24_09-06-43_2.fimg	2023-10-24	09:06:43	G8_1x1_circle_332	8026	0.638349	HI	67.0267	0.000230526	0.0154514	Morning
FcParamImage_2023-10-24_09-15-47_1.fimg	FcParamImage_2023-10-24_09-15-47_2.fimg	2023-10-24	09:15:47	G8_1x1_circle_249	35217	0.645089	BRA	67.7343	0.00101152	0.0685144	Morning
FcParamImage_2023-10-24_09-18-26_1.fimg	FcParamImage_2023-10-24_09-18-26_2.fimg	2023-10-24	09:18:26	G8_1x1_circle_361	0		HI		0		Morning
FcParamImage_2023-10-24_09-20-08_1.fimg	FcParamImage_2023-10-24_09-20-08_2.fimg	2023-10-24	09:20:08	G8_1x1_circle_371	18253	0.631047	BNI	66.2599	0.00052427	0.0347381	Morning
FcParamImage_2023-10-24_09-21-02_1.fimg	FcParamImage_2023-10-24_09-21-02_2.fimg	2023-10-24	09:21:02	G8_1x1_circle_363	22366	0.62559	BNI	65.687	0.000642406	0.0421977	Morning
FcParamImage_2023-10-24_09-22-44_1.fimg	FcParamImage_2023-10-24_09-22-44_2.fimg	2023-10-24	09:22:44	G8_1x1_circle_373	45164	0.639053	BRA	67.1006	0.00129722	0.0870442	Morning
FcParamImage_2023-10-24_09-23-37_1.fimg	FcParamImage_2023-10-24_09-23-37_2.fimg	2023-10-24	09:23:37	G8_1x1_circle_365	7118	0.646887	BRA	67.9232	0.000204446	0.0138866	Morning
FcParamImage_2023-10-24_09-24-55_1.fimg	FcParamImage_2023-10-24_09-24-55_2.fimg	2023-10-24	09:24:55	G8_1x1_circle_456	16125	0.624151	BNI	65.5359	0.000463149	0.0303529	Morning
FcParamImage_2023-10-24_09-27-54_1.fimg	FcParamImage_2023-10-24_09-27-54_2.fimg	2023-10-24	09:27:54	G8_1x1_circle_377	7344	0.641146	HI	67.3204	0.000210937	0.0142004	Morning
FcParamImage_2023-10-24_09-28-48_1.fimg	FcParamImage_2023-10-24_09-28-48_2.fimg	2023-10-24	09:28:48	G8_1x1_circle_369	8872	0.638184	HI	67.0094	0.000254825	0.0170757	Morning
FcParamImage_2023-10-24_09-29-37_1.fimg	FcParamImage_2023-10-24_09-29-37_2.fimg	2023-10-24	09:29:37	G8_1x1_circle_389	38237	0.644589	BRA	67.6818	0.00109826	0.0743322	Morning
FcParamImage_2023-10-24_09-37-27_1.fimg	FcParamImage_2023-10-24_09-37-27_2.fimg	2023-10-24	09:37:27	G8_1x1_circle_416	17477	0.638903	BNI	67.0849	0.000501982	0.0336754	Morning
FcParamImage_2023-10-24_09-44-28_1.fimg	FcParamImage_2023-10-24_09-44-28_2.fimg	2023-10-24	09:44:28	G8_1x1_circle_421	0		BRA		0		Morning
FcParamImage_2023-10-24_09-45-46_1.fimg	FcParamImage_2023-10-24_09-45-46_2.fimg	2023-10-24	09:45:46	G8_1x1_circle_512	20247	0.645126	BNI	67.7382	0.000581543	0.0393927	Morning
FcParamImage_2023-10-24_09-49-39_1.fimg	FcParamImage_2023-10-24_09-49-39_2.fimg	2023-10-24	09:49:39	G8_1x1_circle_425	9244	0.623265	HI	65.4428	0.00026551	0.0173757	Morning
FcParamImage_2023-10-24_09-53-57_1.fimg	FcParamImage_2023-10-24_09-53-57_2.fimg	2023-10-24	09:53:57	G8_1x1_circle_437	41106	0.637724	BRA	66.961	0.00118066	0.0790584	Morning
FcParamImage_2023-10-26_08-00-20_1.fimg	FcParamImage_2023-10-26_08-00-20_2.fimg	2023-10-26	08:00:20	G8_1x1_circle_001	9759	0.678297	HI	71.2212	0.000280302	0.0199635	Morning
FcParamImage_2023-10-26_08-01-08_1.fimg	FcParamImage_2023-10-26_08-01-08_2.fimg	2023-10-26	08:01:08	G8_1x1_circle_021	45705	0.666042	BRA	69.9344	0.00131276	0.091807	Morning
FcParamImage_2023-10-26_08-02-01_1.fimg	FcParamImage_2023-10-26_08-02-01_2.fimg	2023-10-26	08:02:01	G8_1x1_circle_011	27819	0.650208	BNI	68.2719	0.000799029	0.0545512	Morning
FcParamImage_2023-10-26_08-02-55_1.fimg	FcParamImage_2023-10-26_08-02-55_2.fimg	2023-10-26	08:02:55	G8_1x1_circle_003	34595	0.661559	BNI	69.4637	0.000993652	0.0690227	Morning
FcParamImage_2023-10-26_08-04-36_1.fimg	FcParamImage_2023-10-26_08-04-36_2.fimg	2023-10-26	08:04:36	G8_1x1_circle_013	63965	0.664588	BRA	69.7817	0.00183723	0.128205	Morning
FcParamImage_2023-10-26_08-05-29_1.fimg	FcParamImage_2023-10-26_08-05-29_2.fimg	2023-10-26	08:05:29	G8_1x1_circle_005	59215	0.669131	BRA	70.2588	0.0017008	0.119496	Morning
FcParamImage_2023-10-26_08-06-18_1.fimg	FcParamImage_2023-10-26_08-06-18_2.fimg	2023-10-26	08:06:18	G8_1x1_circle_025	10564	0.658693	HI	69.1628	0.000303424	0.0209856	Morning
FcParamImage_2023-10-26_08-09-45_1.fimg	FcParamImage_2023-10-26_08-09-45_2.fimg	2023-10-26	08:09:45	G8_1x1_circle_017	14739	0.653005	HI	68.5655	0.00042334	0.0290265	Morning
FcParamImage_2023-10-26_08-10-39_1.fimg	FcParamImage_2023-10-26_08-10-39_2.fimg	2023-10-26	08:10:39	G8_1x1_circle_009	8526	0.653441	HI	68.6113	0.000244887	0.016802	Morning
FcParamImage_2023-10-26_08-12-20_1.fimg	FcParamImage_2023-10-26_08-12-20_2.fimg	2023-10-26	08:12:20	G8_1x1_circle_019	23718	0.675682	BNI	70.9467	0.000681239	0.0483316	Morning
FcParamImage_2023-10-26_08-12-45_1.fimg	FcParamImage_2023-10-26_08-12-45_2.fimg	2023-10-26	08:12:45	G8_1x1_circle_120	30817	0.648602	BNI	68.1032	0.000885139	0.0602808	Morning
FcParamImage_2023-10-26_08-23-37_1.fimg	FcParamImage_2023-10-26_08-23-37_2.fimg	2023-10-26	08:23:37	G8_1x1_circle_040	48570	0.657394	BNI	69.0264	0.00139505	0.0962951	Morning
FcParamImage_2023-10-26_08-26-17_1.fimg	FcParamImage_2023-10-26_08-26-17_2.fimg	2023-10-26	08:26:17	G8_1x1_circle_061	0		BRA		0		Morning
FcParamImage_2023-10-26_08-26-41_1.fimg	FcParamImage_2023-10-26_08-26-41_2.fimg	2023-10-26	08:26:41	G8_1x1_circle_162	55268	0.655984	BRA	68.8783	0.00158743	0.10934	Morning
FcParamImage_2023-10-26_08-30-09_1.fimg	FcParamImage_2023-10-26_08-30-09_2.fimg	2023-10-26	08:30:09	G8_1x1_circle_154	52874	0.657734	BRA	69.062	0.00151867	0.104882	Morning
FcParamImage_2023-10-26_08-31-26_1.fimg	FcParamImage_2023-10-26_08-31-26_2.fimg	2023-10-26	08:31:26	G8_1x1_circle_065	10376	0.645985	HI	67.8284	0.000298024	0.0202145	Morning
FcParamImage_2023-10-26_08-36-07_1.fimg	FcParamImage_2023-10-26_08-36-07_2.fimg	2023-10-26	08:36:07	G8_1x1_circle_178	66822	0.649282	BRA	68.1746	0.00191929	0.130847	Morning
FcParamImage_2023-10-26_08-37-00_1.fimg	FcParamImage_2023-10-26_08-37-00_2.fimg	2023-10-26	08:37:00	G8_1x1_circle_170	64024	0.658395	BRA	69.1315	0.00183892	0.127128	Morning
FcParamImage_2023-10-26_08-41-49_1.fimg	FcParamImage_2023-10-26_08-41-49_2.fimg	2023-10-26	08:41:49	G8_1x1_circle_183	27275	0.64447	BNI	67.6693	0.000783404	0.0530124	Morning
FcParamImage_2023-10-26_08-43-07_1.fimg	FcParamImage_2023-10-26_08-43-07_2.fimg	2023-10-26	08:43:07	G8_1x1_circle_274	18451	0.655669	HI	68.8453	0.000529957	0.0364851	Morning
FcParamImage_2023-10-26_08-49-05_1.fimg	FcParamImage_2023-10-26_08-49-05_2.fimg	2023-10-26	08:49:05	G8_1x1_circle_298	8547	0.650773	HI	68.3312	0.000245491	0.0167747	Morning
FcParamImage_2023-10-26_08-54-19_1.fimg	FcParamImage_2023-10-26_08-54-19_2.fimg	2023-10-26	08:54:19	G8_1x1_circle_321	59040	0.658523	BRA	69.145	0.00169577	0.117254	Morning
FcParamImage_2023-10-26_08-59-05_1.fimg	FcParamImage_2023-10-26_08-59-05_2.fimg	2023-10-26	08:59:05	G8_1x1_circle_226	11140	0.642607	HI	67.4737	0.000319968	0.0215894	Morning
FcParamImage_2023-10-26_09-01-40_1.fimg	FcParamImage_2023-10-26_09-01-40_2.fimg	2023-10-26	09:01:40	G8_1x1_circle_228	64585	0.63764	BNI	66.9522	0.00185504	0.124199	Morning
FcParamImage_2023-10-26_09-02-56_1.fimg	FcParamImage_2023-10-26_09-02-56_2.fimg	2023-10-26	09:02:56	G8_1x1_circle_319	22759	0.647149	BNI	67.9506	0.000653694	0.0444189	Morning
FcParamImage_2023-10-26_09-03-50_1.fimg	FcParamImage_2023-10-26_09-03-50_2.fimg	2023-10-26	09:03:50	G8_1x1_circle_309	15089	0.642863	HI	67.5006	0.000433393	0.0292543	Morning
FcParamImage_2023-10-26_09-06-00_1.fimg	FcParamImage_2023-10-26_09-06-00_2.fimg	2023-10-26	09:06:00	G8_1x1_circle_261	36639	0.646213	BNI	67.8524	0.00105236	0.0714052	Morning
FcParamImage_2023-10-26_09-06-29_1.fimg	FcParamImage_2023-10-26_09-06-29_2.fimg	2023-10-26	09:06:29	G8_1x1_circle_332	14302	0.642491	HI	67.4615	0.000410788	0.0277124	Morning
FcParamImage_2023-10-26_09-15-31_1.fimg	FcParamImage_2023-10-26_09-15-31_2.fimg	2023-10-26	09:15:31	G8_1x1_circle_249	51850	0.657318	BRA	69.0184	0.00148926	0.102786	Morning
FcParamImage_2023-10-26_09-18-10_1.fimg	FcParamImage_2023-10-26_09-18-10_2.fimg	2023-10-26	09:18:10	G8_1x1_circle_361	12872	0.647322	HI	67.9688	0.000369715	0.0251291	Morning
FcParamImage_2023-10-26_09-19-52_1.fimg	FcParamImage_2023-10-26_09-19-52_2.fimg	2023-10-26	09:19:52	G8_1x1_circle_371	36334	0.64128	BNI	67.3344	0.0010436	0.0702702	Morning
FcParamImage_2023-10-26_09-20-45_1.fimg	FcParamImage_2023-10-26_09-20-45_2.fimg	2023-10-26	09:20:45	G8_1x1_circle_363	42081	0.63568	BNI	66.7464	0.00120867	0.0806743	Morning
FcParamImage_2023-10-26_09-22-27_1.fimg	FcParamImage_2023-10-26_09-22-27_2.fimg	2023-10-26	09:22:27	G8_1x1_circle_373	83798	0.648454	BRA	68.0877	0.00240688	0.163879	Morning
FcParamImage_2023-10-26_09-23-20_1.fimg	FcParamImage_2023-10-26_09-23-20_2.fimg	2023-10-26	09:23:20	G8_1x1_circle_365	22962	0.652333	BRA	68.495	0.000659524	0.0451741	Morning
FcParamImage_2023-10-26_09-24-38_1.fimg	FcParamImage_2023-10-26_09-24-38_2.fimg	2023-10-26	09:24:38	G8_1x1_circle_456	29288	0.640865	BNI	67.2909	0.000841222	0.0566066	Morning
FcParamImage_2023-10-26_09-27-37_1.fimg	FcParamImage_2023-10-26_09-27-37_2.fimg	2023-10-26	09:27:37	G8_1x1_circle_377	12689	0.642728	HI	67.4864	0.000364459	0.024596	Morning
FcParamImage_2023-10-26_09-28-30_1.fimg	FcParamImage_2023-10-26_09-28-30_2.fimg	2023-10-26	09:28:30	G8_1x1_circle_369	16340	0.642339	HI	67.4455	0.000469324	0.0316538	Morning
FcParamImage_2023-10-26_09-29-19_1.fimg	FcParamImage_2023-10-26_09-29-19_2.fimg	2023-10-26	09:29:19	G8_1x1_circle_389	63568	0.651234	BRA	68.3796	0.00182583	0.124849	Morning
FcParamImage_2023-10-26_09-37-07_1.fimg	FcParamImage_2023-10-26_09-37-07_2.fimg	2023-10-26	09:37:07	G8_1x1_circle_416	36240	0.647121	BNI	67.9477	0.0010409	0.0707268	Morning
FcParamImage_2023-10-26_09-44-08_1.fimg	FcParamImage_2023-10-26_09-44-08_2.fimg	2023-10-26	09:44:08	G8_1x1_circle_421	44568	0.659613	BRA	69.2594	0.0012801	0.088659	Morning
FcParamImage_2023-10-26_09-45-25_1.fimg	FcParamImage_2023-10-26_09-45-25_2.fimg	2023-10-26	09:45:25	G8_1x1_circle_512	37047	0.655027	BNI	68.7778	0.00106408	0.0731851	Morning
FcParamImage_2023-10-26_09-49-18_1.fimg	FcParamImage_2023-10-26_09-49-18_2.fimg	2023-10-26	09:49:18	G8_1x1_circle_425	15764	0.639016	HI	67.0967	0.00045278	0.0303801	Morning
FcParamImage_2023-10-26_09-53-34_1.fimg	FcParamImage_2023-10-26_09-53-34_2.fimg	2023-10-26	09:53:34	G8_1x1_circle_437	59967	0.655261	BRA	68.8024	0.0017224	0.118505	Morning
FcParamImage_2023-10-27_08-00-20_1.fimg	FcParamImage_2023-10-27_08-00-20_2.fimg	2023-10-27	08:00:20	G8_1x1_circle_001	12179	0.684411	HI	71.8631	0.00034981	0.0251385	Morning
FcParamImage_2023-10-27_08-01-08_1.fimg	FcParamImage_2023-10-27_08-01-08_2.fimg	2023-10-27	08:01:08	G8_1x1_circle_021	61134	0.664736	BRA	69.7973	0.00175592	0.122558	Morning
FcParamImage_2023-10-27_08-02-02_1.fimg	FcParamImage_2023-10-27_08-02-02_2.fimg	2023-10-27	08:02:02	G8_1x1_circle_011	36956	0.645592	BNI	67.7872	0.00106147	0.0719538	Morning
FcParamImage_2023-10-27_08-02-56_1.fimg	FcParamImage_2023-10-27_08-02-56_2.fimg	2023-10-27	08:02:56	G8_1x1_circle_003	46052	0.656645	BNI	68.9477	0.00132273	0.0911989	Morning
FcParamImage_2023-10-27_08-04-38_1.fimg	FcParamImage_2023-10-27_08-04-38_2.fimg	2023-10-27	08:04:38	G8_1x1_circle_013	84376	0.663266	BRA	69.6429	0.00242348	0.168778	Morning
FcParamImage_2023-10-27_08-05-32_1.fimg	FcParamImage_2023-10-27_08-05-32_2.fimg	2023-10-27	08:05:32	G8_1x1_circle_005	75612	0.661213	BRA	69.4274	0.00217176	0.15078	Morning
FcParamImage_2023-10-27_08-06-21_1.fimg	FcParamImage_2023-10-27_08-06-21_2.fimg	2023-10-27	08:06:21	G8_1x1_circle_025	12369	0.657139	HI	68.9996	0.000355268	0.0245133	Morning
FcParamImage_2023-10-27_08-09-50_1.fimg	FcParamImage_2023-10-27_08-09-50_2.fimg	2023-10-27	08:09:50	G8_1x1_circle_017	16935	0.653196	HI	68.5856	0.000486414	0.033361	Morning
FcParamImage_2023-10-27_08-10-44_1.fimg	FcParamImage_2023-10-27_08-10-44_2.fimg	2023-10-27	08:10:44	G8_1x1_circle_009	10241	0.650456	HI	68.2979	0.000294146	0.0200896	Morning
FcParamImage_2023-10-27_08-12-26_1.fimg	FcParamImage_2023-10-27_08-12-26_2.fimg	2023-10-27	08:12:26	G8_1x1_circle_019	30753	0.666089	BNI	69.9393	0.000883301	0.0617774	Morning
FcParamImage_2023-10-27_08-12-51_1.fimg	FcParamImage_2023-10-27_08-12-51_2.fimg	2023-10-27	08:12:51	G8_1x1_circle_120	42495	0.642353	BNI	67.447	0.00122056	0.0823231	Morning
FcParamImage_2023-10-27_08-23-49_1.fimg	FcParamImage_2023-10-27_08-23-49_2.fimg	2023-10-27	08:23:49	G8_1x1_circle_040	63865	0.637523	BNI	66.9399	0.00183436	0.122792	Morning
FcParamImage_2023-10-27_08-26-29_1.fimg	FcParamImage_2023-10-27_08-26-29_2.fimg	2023-10-27	08:26:29	G8_1x1_circle_061	0		BRA		0		Morning
FcParamImage_2023-10-27_08-26-54_1.fimg	FcParamImage_2023-10-27_08-26-54_2.fimg	2023-10-27	08:26:54	G8_1x1_circle_162	72025	0.647286	BRA	67.965	0.00206873	0.140601	Morning
FcParamImage_2023-10-27_08-30-23_1.fimg	FcParamImage_2023-10-27_08-30-23_2.fimg	2023-10-27	08:30:23	G8_1x1_circle_154	75665	0.648589	BRA	68.1019	0.00217328	0.148005	Morning
FcParamImage_2023-10-27_08-31-41_1.fimg	FcParamImage_2023-10-27_08-31-41_2.fimg	2023-10-27	08:31:41	G8_1x1_circle_065	13152	0.636198	HI	66.8008	0.000377757	0.0252345	Morning
FcParamImage_2023-10-27_08-36-03_1.fimg	FcParamImage_2023-10-27_08-36-03_2.fimg	2023-10-27	08:36:03	G8_1x1_circle_178	82276	0.640326	BRA	67.2342	0.00236317	0.158886	Morning
FcParamImage_2023-10-27_08-36-56_1.fimg	FcParamImage_2023-10-27_08-36-56_2.fimg	2023-10-27	08:36:56	G8_1x1_circle_170	92046	0.649151	BRA	68.1608	0.00264378	0.180203	Morning
FcParamImage_2023-10-27_08-41-47_1.fimg	FcParamImage_2023-10-27_08-41-47_2.fimg	2023-10-27	08:41:47	G8_1x1_circle_183	37695	0.638809	BNI	67.0749	0.00108269	0.0726215	Morning
FcParamImage_2023-10-27_08-43-05_1.fimg	FcParamImage_2023-10-27_08-43-05_2.fimg	2023-10-27	08:43:05	G8_1x1_circle_274	19873	0.655089	HI	68.7844	0.000570801	0.0392622	Morning
FcParamImage_2023-10-27_08-49-06_1.fimg	FcParamImage_2023-10-27_08-49-06_2.fimg	2023-10-27	08:49:06	G8_1x1_circle_298	9588	0.650646	HI	68.3178	0.000275391	0.0188141	Morning
FcParamImage_2023-10-27_08-54-22_1.fimg	FcParamImage_2023-10-27_08-54-22_2.fimg	2023-10-27	08:54:22	G8_1x1_circle_321	45077	0.655645	BRA	68.8428	0.00129472	0.0891322	Morning
FcParamImage_2023-10-27_08-59-10_1.fimg	FcParamImage_2023-10-27_08-59-10_2.fimg	2023-10-27	08:59:10	G8_1x1_circle_226	12764	0.638647	HI	67.0579	0.000366613	0.0245843	Morning
FcParamImage_2023-10-27_09-01-47_1.fimg	FcParamImage_2023-10-27_09-01-47_2.fimg	2023-10-27	09:01:47	G8_1x1_circle_228	77719	0.603506	BNI	63.3681	0.00223228	0.141455	Morning
FcParamImage_2023-10-27_09-03-03_1.fimg	FcParamImage_2023-10-27_09-03-03_2.fimg	2023-10-27	09:03:03	G8_1x1_circle_319	29457	0.631831	BNI	66.3423	0.000846077	0.0561306	Morning
FcParamImage_2023-10-27_09-03-58_1.fimg	FcParamImage_2023-10-27_09-03-58_2.fimg	2023-10-27	09:03:58	G8_1x1_circle_309	18154	0.639107	HI	67.1063	0.000521427	0.034991	Morning
FcParamImage_2023-10-27_09-06-08_1.fimg	FcParamImage_2023-10-27_09-06-08_2.fimg	2023-10-27	09:06:08	G8_1x1_circle_261	49502	0.627524	BNI	65.89	0.00142182	0.0936836	Morning
FcParamImage_2023-10-27_09-06-37_1.fimg	FcParamImage_2023-10-27_09-06-37_2.fimg	2023-10-27	09:06:37	G8_1x1_circle_332	17319	0.64137	HI	67.3439	0.000497444	0.0334998	Morning
FcParamImage_2023-10-27_09-15-44_1.fimg	FcParamImage_2023-10-27_09-15-44_2.fimg	2023-10-27	09:15:44	G8_1x1_circle_249	64908	0.651802	BRA	68.4392	0.00186432	0.127592	Morning
FcParamImage_2023-10-27_09-18-23_1.fimg	FcParamImage_2023-10-27_09-18-23_2.fimg	2023-10-27	09:18:23	G8_1x1_circle_361	16425	0.647312	HI	67.9678	0.000471766	0.0320649	Morning
FcParamImage_2023-10-27_09-20-05_1.fimg	FcParamImage_2023-10-27_09-20-05_2.fimg	2023-10-27	09:20:05	G8_1x1_circle_371	48535	0.63094	BNI	66.2487	0.00139404	0.0923536	Morning
FcParamImage_2023-10-27_09-20-59_1.fimg	FcParamImage_2023-10-27_09-20-59_2.fimg	2023-10-27	09:20:59	G8_1x1_circle_363	52925	0.615273	BNI	64.6037	0.00152013	0.0982062	Morning
FcParamImage_2023-10-27_09-22-42_1.fimg	FcParamImage_2023-10-27_09-22-42_2.fimg	2023-10-27	09:22:42	G8_1x1_circle_373	104438	0.637988	BRA	66.9887	0.00299971	0.200947	Morning
FcParamImage_2023-10-27_09-23-36_1.fimg	FcParamImage_2023-10-27_09-23-36_2.fimg	2023-10-27	09:23:36	G8_1x1_circle_365	28593	0.651136	BRA	68.3693	0.00082126	0.056149	Morning
FcParamImage_2023-10-27_09-24-53_1.fimg	FcParamImage_2023-10-27_09-24-53_2.fimg	2023-10-27	09:24:53	G8_1x1_circle_456	40925	0.628283	BNI	65.9697	0.00117547	0.0775451	Morning
FcParamImage_2023-10-27_09-27-53_1.fimg	FcParamImage_2023-10-27_09-27-53_2.fimg	2023-10-27	09:27:53	G8_1x1_circle_377	16143	0.639603	HI	67.1583	0.000463666	0.031139	Morning
FcParamImage_2023-10-27_09-28-47_1.fimg	FcParamImage_2023-10-27_09-28-47_2.fimg	2023-10-27	09:28:47	G8_1x1_circle_369	20000	0.63998	HI	67.1979	0.000574449	0.0386018	Morning
FcParamImage_2023-10-27_09-29-36_1.fimg	FcParamImage_2023-10-27_09-29-36_2.fimg	2023-10-27	09:29:36	G8_1x1_circle_389	86467	0.646348	BRA	67.8665	0.00248354	0.168549	Morning
FcParamImage_2023-10-27_09-37-29_1.fimg	FcParamImage_2023-10-27_09-37-29_2.fimg	2023-10-27	09:37:29	G8_1x1_circle_416	45250	0.624975	BNI	65.6224	0.00129969	0.0852888	Morning
FcParamImage_2023-10-27_09-44-34_1.fimg	FcParamImage_2023-10-27_09-44-34_2.fimg	2023-10-27	09:44:34	G8_1x1_circle_421	58293	0.656784	BRA	68.9623	0.00167432	0.115465	Morning
FcParamImage_2023-10-27_09-45-52_1.fimg	FcParamImage_2023-10-27_09-45-52_2.fimg	2023-10-27	09:45:52	G8_1x1_circle_512	49405	0.64912	BNI	68.1576	0.00141903	0.0967178	Morning
FcParamImage_2023-10-27_09-49-46_1.fimg	FcParamImage_2023-10-27_09-49-46_2.fimg	2023-10-27	09:49:46	G8_1x1_circle_425	18272	0.633632	HI	66.5314	0.000524816	0.0349168	Morning
FcParamImage_2023-10-27_09-54-04_1.fimg	FcParamImage_2023-10-27_09-54-04_2.fimg	2023-10-27	09:54:04	G8_1x1_circle_437	78997	0.646334	BRA	67.8651	0.00226899	0.153985	Morning
FcParamImage_2023-10-28_08-00-20_1.fimg	FcParamImage_2023-10-28_08-00-20_2.fimg	2023-10-28	08:00:20	G8_1x1_circle_001	16238	0.685961	HI	72.0259	0.000466395	0.0335925	Morning
FcParamImage_2023-10-28_08-01-09_1.fimg	FcParamImage_2023-10-28_08-01-09_2.fimg	2023-10-28	08:01:09	G8_1x1_circle_021	78989	0.66168	BRA	69.4764	0.00226876	0.157625	Morning
FcParamImage_2023-10-28_08-02-01_1.fimg	FcParamImage_2023-10-28_08-02-01_2.fimg	2023-10-28	08:02:01	G8_1x1_circle_011	48812	0.651406	BNI	68.3977	0.001402	0.0958935	Morning
FcParamImage_2023-10-28_08-02-55_1.fimg	FcParamImage_2023-10-28_08-02-55_2.fimg	2023-10-28	08:02:55	G8_1x1_circle_003	65362	0.660061	BNI	69.3064	0.00187736	0.130113	Morning
FcParamImage_2023-10-28_08-04-38_1.fimg	FcParamImage_2023-10-28_08-04-38_2.fimg	2023-10-28	08:04:38	G8_1x1_circle_013	110562	0.662619	BRA	69.575	0.00317561	0.220943	Morning
FcParamImage_2023-10-28_08-05-31_1.fimg	FcParamImage_2023-10-28_08-05-31_2.fimg	2023-10-28	08:05:31	G8_1x1_circle_005	100294	0.667483	BRA	70.0857	0.00288069	0.201895	Morning
FcParamImage_2023-10-28_08-06-20_1.fimg	FcParamImage_2023-10-28_08-06-20_2.fimg	2023-10-28	08:06:20	G8_1x1_circle_025	19542	0.659372	HI	69.234	0.000561294	0.0388606	Morning
FcParamImage_2023-10-28_08-09-50_1.fimg	FcParamImage_2023-10-28_08-09-50_2.fimg	2023-10-28	08:09:50	G8_1x1_circle_017	24614	0.653502	HI	68.6178	0.000706974	0.048511	Morning
FcParamImage_2023-10-28_08-10-44_1.fimg	FcParamImage_2023-10-28_08-10-44_2.fimg	2023-10-28	08:10:44	G8_1x1_circle_009	15532	0.653093	HI	68.5748	0.000446117	0.0305924	Morning
FcParamImage_2023-10-28_08-12-26_1.fimg	FcParamImage_2023-10-28_08-12-26_2.fimg	2023-10-28	08:12:26	G8_1x1_circle_019	43575	0.670606	BNI	70.4136	0.00125158	0.0881283	Morning
FcParamImage_2023-10-28_08-12-51_1.fimg	FcParamImage_2023-10-28_08-12-51_2.fimg	2023-10-28	08:12:51	G8_1x1_circle_120	60511	0.644849	BNI	67.7091	0.00173802	0.11768	Morning
FcParamImage_2023-10-28_08-23-48_1.fimg	FcParamImage_2023-10-28_08-23-48_2.fimg	2023-10-28	08:23:48	G8_1x1_circle_040	82224	0.650495	BNI	68.302	0.00236167	0.161307	Morning
FcParamImage_2023-10-28_08-26-28_1.fimg	FcParamImage_2023-10-28_08-26-28_2.fimg	2023-10-28	08:26:28	G8_1x1_circle_061	78091	0.658916	BRA	69.1861	0.00224296	0.155182	Morning
FcParamImage_2023-10-28_08-26-53_1.fimg	FcParamImage_2023-10-28_08-26-53_2.fimg	2023-10-28	08:26:53	G8_1x1_circle_162	84092	0.651097	BRA	68.3652	0.00241533	0.165124	Morning
FcParamImage_2023-10-28_08-30-22_1.fimg	FcParamImage_2023-10-28_08-30-22_2.fimg	2023-10-28	08:30:22	G8_1x1_circle_154	84215	0.656601	BRA	68.9431	0.00241886	0.166764	Morning
FcParamImage_2023-10-28_08-31-40_1.fimg	FcParamImage_2023-10-28_08-31-40_2.fimg	2023-10-28	08:31:40	G8_1x1_circle_065	18190	0.646675	HI	67.9009	0.000522461	0.0354755	Morning
FcParamImage_2023-10-28_08-36-24_1.fimg	FcParamImage_2023-10-28_08-36-24_2.fimg	2023-10-28	08:36:24	G8_1x1_circle_178	113751	0.649068	BRA	68.1522	0.0032672	0.222667	Morning
FcParamImage_2023-10-28_08-37-18_1.fimg	FcParamImage_2023-10-28_08-37-18_2.fimg	2023-10-28	08:37:18	G8_1x1_circle_170	123896	0.650188	BRA	68.2697	0.00355859	0.242944	Morning
FcParamImage_2023-10-28_08-42-07_1.fimg	FcParamImage_2023-10-28_08-42-07_2.fimg	2023-10-28	08:42:07	G8_1x1_circle_183	49016	0.647376	BNI	67.9745	0.00140786	0.0956985	Morning
FcParamImage_2023-10-28_08-43-25_1.fimg	FcParamImage_2023-10-28_08-43-25_2.fimg	2023-10-28	08:43:25	G8_1x1_circle_274	29855	0.660401	HI	69.3421	0.000857508	0.0594614	Morning
FcParamImage_2023-10-28_08-49-27_1.fimg	FcParamImage_2023-10-28_08-49-27_2.fimg	2023-10-28	08:49:27	G8_1x1_circle_298	14463	0.648025	HI	68.0426	0.000415412	0.0282658	Morning
FcParamImage_2023-10-28_08-54-43_1.fimg	FcParamImage_2023-10-28_08-54-43_2.fimg	2023-10-28	08:54:43	G8_1x1_circle_321	83671	0.65617	BRA	68.8978	0.00240323	0.165578	Morning
FcParamImage_2023-10-28_08-59-32_1.fimg	FcParamImage_2023-10-28_08-59-32_2.fimg	2023-10-28	08:59:32	G8_1x1_circle_226	17874	0.64741	HI	67.978	0.000513385	0.0348989	Morning
FcParamImage_2023-10-28_09-02-08_1.fimg	FcParamImage_2023-10-28_09-02-08_2.fimg	2023-10-28	09:02:08	G8_1x1_circle_228	108714	0.615613	BNI	64.6394	0.00312253	0.201838	Morning
FcParamImage_2023-10-28_09-03-25_1.fimg	FcParamImage_2023-10-28_09-03-25_2.fimg	2023-10-28	09:03:25	G8_1x1_circle_319	40761	0.643256	BNI	67.5419	0.00117075	0.079075	Morning
FcParamImage_2023-10-28_09-04-19_1.fimg	FcParamImage_2023-10-28_09-04-19_2.fimg	2023-10-28	09:04:19	G8_1x1_circle_309	26729	0.647218	HI	67.9579	0.000767722	0.0521727	Morning
FcParamImage_2023-10-28_09-06-30_1.fimg	FcParamImage_2023-10-28_09-06-30_2.fimg	2023-10-28	09:06:30	G8_1x1_circle_261	70938	0.639015	BNI	67.0965	0.00203751	0.13671	Morning
FcParamImage_2023-10-28_09-06-59_1.fimg	FcParamImage_2023-10-28_09-06-59_2.fimg	2023-10-28	09:06:59	G8_1x1_circle_332	21610	0.649429	HI	68.19	0.000620692	0.042325	Morning
FcParamImage_2023-10-28_09-16-05_1.fimg	FcParamImage_2023-10-28_09-16-05_2.fimg	2023-10-28	09:16:05	G8_1x1_circle_249	85322	0.650782	BRA	68.3321	0.00245065	0.167458	Morning
FcParamImage_2023-10-28_09-18-45_1.fimg	FcParamImage_2023-10-28_09-18-45_2.fimg	2023-10-28	09:18:45	G8_1x1_circle_361	21232	0.651681	HI	68.4265	0.000609835	0.0417288	Morning
FcParamImage_2023-10-28_09-20-27_1.fimg	FcParamImage_2023-10-28_09-20-27_2.fimg	2023-10-28	09:20:27	G8_1x1_circle_371	68638	0.641364	BNI	67.3432	0.00197145	0.132764	Morning
FcParamImage_2023-10-28_09-21-20_1.fimg	FcParamImage_2023-10-28_09-21-20_2.fimg	2023-10-28	09:21:20	G8_1x1_circle_363	73107	0.628933	BNI	66.0379	0.00209981	0.138667	Morning
FcParamImage_2023-10-28_09-23-02_1.fimg	FcParamImage_2023-10-28_09-23-02_2.fimg	2023-10-28	09:23:02	G8_1x1_circle_373	133005	0.648292	BRA	68.0707	0.00382023	0.260045	Morning
FcParamImage_2023-10-28_09-23-56_1.fimg	FcParamImage_2023-10-28_09-23-56_2.fimg	2023-10-28	09:23:56	G8_1x1_circle_365	32209	0.656537	BRA	68.9364	0.000925121	0.0637745	Morning
FcParamImage_2023-10-28_09-25-14_1.fimg	FcParamImage_2023-10-28_09-25-14_2.fimg	2023-10-28	09:25:14	G8_1x1_circle_456	57594	0.635013	BNI	66.6764	0.00165424	0.110299	Morning
FcParamImage_2023-10-28_09-28-14_1.fimg	FcParamImage_2023-10-28_09-28-14_2.fimg	2023-10-28	09:28:14	G8_1x1_circle_377	22484	0.645188	HI	67.7447	0.000645795	0.0437492	Morning
FcParamImage_2023-10-28_09-29-08_1.fimg	FcParamImage_2023-10-28_09-29-08_2.fimg	2023-10-28	09:29:08	G8_1x1_circle_369	28571	0.647243	HI	67.9605	0.000820628	0.0557703	Morning
FcParamImage_2023-10-28_09-29-57_1.fimg	FcParamImage_2023-10-28_09-29-57_2.fimg	2023-10-28	09:29:57	G8_1x1_circle_389	112744	0.654145	BRA	68.6852	0.00323828	0.222422	Morning
FcParamImage_2023-10-28_09-37-48_1.fimg	FcParamImage_2023-10-28_09-37-48_2.fimg	2023-10-28	09:37:48	G8_1x1_circle_416	63410	0.634421	BNI	66.6142	0.00182129	0.121324	Morning
FcParamImage_2023-10-28_09-44-51_1.fimg	FcParamImage_2023-10-28_09-44-51_2.fimg	2023-10-28	09:44:51	G8_1x1_circle_421	77337	0.658465	BRA	69.1389	0.00222131	0.153579	Morning
FcParamImage_2023-10-28_09-46-10_1.fimg	FcParamImage_2023-10-28_09-46-10_2.fimg	2023-10-28	09:46:10	G8_1x1_circle_512	69828	0.657915	BNI	69.081	0.00200563	0.138551	Morning
FcParamImage_2023-10-28_09-50-04_1.fimg	FcParamImage_2023-10-28_09-50-04_2.fimg	2023-10-28	09:50:04	G8_1x1_circle_425	26343	0.643145	HI	67.5303	0.000756635	0.0510958	Morning
FcParamImage_2023-10-28_09-54-24_1.fimg	FcParamImage_2023-10-28_09-54-24_2.fimg	2023-10-28	09:54:24	G8_1x1_circle_437	107764	0.643118	BRA	67.5274	0.00309524	0.209014	Morning
FcParamImage_2023-10-29_08-00-20_1.fimg	FcParamImage_2023-10-29_08-00-20_2.fimg	2023-10-29	08:00:20	G8_1x1_circle_001	21355	0.687452	HI	72.1825	0.000613367	0.0442744	Morning
FcParamImage_2023-10-29_08-01-09_1.fimg	FcParamImage_2023-10-29_08-01-09_2.fimg	2023-10-29	08:01:09	G8_1x1_circle_021	110533	0.661339	BRA	69.4406	0.00317478	0.220458	Morning
FcParamImage_2023-10-29_08-02-02_1.fimg	FcParamImage_2023-10-29_08-02-02_2.fimg	2023-10-29	08:02:02	G8_1x1_circle_011	144291	0.658961	BNI	69.191	0.00414439	0.286754	Morning
FcParamImage_2023-10-29_08-02-56_1.fimg	FcParamImage_2023-10-29_08-02-56_2.fimg	2023-10-29	08:02:56	G8_1x1_circle_003	91379	0.664452	BNI	69.7675	0.00262463	0.183114	Morning
FcParamImage_2023-10-29_08-04-38_1.fimg	FcParamImage_2023-10-29_08-04-38_2.fimg	2023-10-29	08:04:38	G8_1x1_circle_013	129617	0.664229	BRA	69.7441	0.00372291	0.259651	Morning
FcParamImage_2023-10-29_08-05-33_1.fimg	FcParamImage_2023-10-29_08-05-33_2.fimg	2023-10-29	08:05:33	G8_1x1_circle_005	127577	0.670741	BRA	70.4279	0.00366432	0.25807	Morning
FcParamImage_2023-10-29_08-06-22_1.fimg	FcParamImage_2023-10-29_08-06-22_2.fimg	2023-10-29	08:06:22	G8_1x1_circle_025	24724	0.663292	HI	69.6457	0.000710133	0.0494577	Morning
FcParamImage_2023-10-29_08-09-52_1.fimg	FcParamImage_2023-10-29_08-09-52_2.fimg	2023-10-29	08:09:52	G8_1x1_circle_017	31613	0.659093	HI	69.2048	0.000908002	0.0628381	Morning
FcParamImage_2023-10-29_08-10-46_1.fimg	FcParamImage_2023-10-29_08-10-46_2.fimg	2023-10-29	08:10:46	G8_1x1_circle_009	20344	0.655096	HI	68.7851	0.000584329	0.0401931	Morning
FcParamImage_2023-10-29_08-12-28_1.fimg	FcParamImage_2023-10-29_08-12-28_2.fimg	2023-10-29	08:12:28	G8_1x1_circle_019	58487	0.674617	BNI	70.8348	0.00167989	0.118995	Morning
FcParamImage_2023-10-29_08-12-53_1.fimg	FcParamImage_2023-10-29_08-12-53_2.fimg	2023-10-29	08:12:53	G8_1x1_circle_120	83959	0.648339	BNI	68.0756	0.00241151	0.164165	Morning
FcParamImage_2023-10-29_08-23-49_1.fimg	FcParamImage_2023-10-29_08-23-49_2.fimg	2023-10-29	08:23:49	G8_1x1_circle_040	111048	0.654978	BNI	68.7727	0.00318957	0.219355	Morning
FcParamImage_2023-10-29_08-26-30_1.fimg	FcParamImage_2023-10-29_08-26-30_2.fimg	2023-10-29	08:26:30	G8_1x1_circle_061	103345	0.660553	BRA	69.3581	0.00296832	0.205877	Morning
FcParamImage_2023-10-29_08-26-54_1.fimg	FcParamImage_2023-10-29_08-26-54_2.fimg	2023-10-29	08:26:54	G8_1x1_circle_162	119943	0.650957	BRA	68.3505	0.00344505	0.235471	Morning
FcParamImage_2023-10-29_08-30-23_1.fimg	FcParamImage_2023-10-29_08-30-23_2.fimg	2023-10-29	08:30:23	G8_1x1_circle_154	118485	0.655667	BRA	68.845	0.00340318	0.234292	Morning
FcParamImage_2023-10-29_08-31-41_1.fimg	FcParamImage_2023-10-29_08-31-41_2.fimg	2023-10-29	08:31:41	G8_1x1_circle_065	24316	0.651748	HI	68.4336	0.000698415	0.047795	Morning
FcParamImage_2023-10-29_08-36-24_1.fimg	FcParamImage_2023-10-29_08-36-24_2.fimg	2023-10-29	08:36:24	G8_1x1_circle_178	127652	0.653595	BRA	68.6275	0.00366648	0.251621	Morning
FcParamImage_2023-10-29_08-37-18_1.fimg	FcParamImage_2023-10-29_08-37-18_2.fimg	2023-10-29	08:37:18	G8_1x1_circle_170	156051	0.654416	BRA	68.7137	0.00448216	0.307986	Morning
FcParamImage_2023-10-29_08-42-09_1.fimg	FcParamImage_2023-10-29_08-42-09_2.fimg	2023-10-29	08:42:09	G8_1x1_circle_183	71871	0.651236	BNI	68.3798	0.00206431	0.141157	Morning
FcParamImage_2023-10-29_08-43-27_1.fimg	FcParamImage_2023-10-29_08-43-27_2.fimg	2023-10-29	08:43:27	G8_1x1_circle_274	39461	0.663266	HI	69.6429	0.00113342	0.0789343	Morning
FcParamImage_2023-10-29_08-49-29_1.fimg	FcParamImage_2023-10-29_08-49-29_2.fimg	2023-10-29	08:49:29	G8_1x1_circle_298	19010	0.652228	HI	68.484	0.000546013	0.0373932	Morning
FcParamImage_2023-10-29_08-54-45_1.fimg	FcParamImage_2023-10-29_08-54-45_2.fimg	2023-10-29	08:54:45	G8_1x1_circle_321	123637	0.658315	BRA	69.1231	0.00355115	0.245467	Morning
FcParamImage_2023-10-29_08-59-34_1.fimg	FcParamImage_2023-10-29_08-59-34_2.fimg	2023-10-29	08:59:34	G8_1x1_circle_226	22877	0.650428	HI	68.2949	0.000657083	0.0448754	Morning
FcParamImage_2023-10-29_09-02-10_1.fimg	FcParamImage_2023-10-29_09-02-10_2.fimg	2023-10-29	09:02:10	G8_1x1_circle_228	144100	0.624814	BNI	65.6054	0.0041389	0.271534	Morning
FcParamImage_2023-10-29_09-03-26_1.fimg	FcParamImage_2023-10-29_09-03-26_2.fimg	2023-10-29	09:03:26	G8_1x1_circle_319	56167	0.649582	BNI	68.2061	0.00161325	0.110034	Morning
FcParamImage_2023-10-29_09-04-21_1.fimg	FcParamImage_2023-10-29_09-04-21_2.fimg	2023-10-29	09:04:21	G8_1x1_circle_309	33526	0.650969	HI	68.3518	0.000962948	0.0658192	Morning
FcParamImage_2023-10-29_09-06-32_1.fimg	FcParamImage_2023-10-29_09-06-32_2.fimg	2023-10-29	09:06:32	G8_1x1_circle_261	103555	0.642104	BNI	67.421	0.00297435	0.200534	Morning
FcParamImage_2023-10-29_09-07-01_1.fimg	FcParamImage_2023-10-29_09-07-01_2.fimg	2023-10-29	09:07:01	G8_1x1_circle_332	31549	0.652901	HI	68.5546	0.000906164	0.0621217	Morning
FcParamImage_2023-10-29_09-16-09_1.fimg	FcParamImage_2023-10-29_09-16-09_2.fimg	2023-10-29	09:16:09	G8_1x1_circle_249	113603	0.651631	BRA	68.4213	0.00326295	0.223256	Morning
FcParamImage_2023-10-29_09-18-50_1.fimg	FcParamImage_2023-10-29_09-18-50_2.fimg	2023-10-29	09:18:50	G8_1x1_circle_361	28329	0.652971	HI	68.562	0.000813678	0.0557873	Morning
FcParamImage_2023-10-29_09-20-33_1.fimg	FcParamImage_2023-10-29_09-20-33_2.fimg	2023-10-29	09:20:33	G8_1x1_circle_371	95666	0.644549	BNI	67.6776	0.00274776	0.185962	Morning
FcParamImage_2023-10-29_09-21-27_1.fimg	FcParamImage_2023-10-29_09-21-27_2.fimg	2023-10-29	09:21:27	G8_1x1_circle_363	102541	0.634314	BNI	66.603	0.00294523	0.196161	Morning
FcParamImage_2023-10-29_09-23-09_1.fimg	FcParamImage_2023-10-29_09-23-09_2.fimg	2023-10-29	09:23:09	G8_1x1_circle_373	172162	0.651064	BRA	68.3617	0.00494491	0.338043	Morning
FcParamImage_2023-10-29_09-24-03_1.fimg	FcParamImage_2023-10-29_09-24-03_2.fimg	2023-10-29	09:24:03	G8_1x1_circle_365	56025	0.653083	BRA	68.5737	0.00160917	0.110347	Morning
FcParamImage_2023-10-29_09-25-21_1.fimg	FcParamImage_2023-10-29_09-25-21_2.fimg	2023-10-29	09:25:21	G8_1x1_circle_456	80257	0.639534	BNI	67.1511	0.00230518	0.154795	Morning
FcParamImage_2023-10-29_09-28-21_1.fimg	FcParamImage_2023-10-29_09-28-21_2.fimg	2023-10-29	09:28:21	G8_1x1_circle_377	29917	0.647731	HI	68.0117	0.000859289	0.0584417	Morning
FcParamImage_2023-10-29_09-29-15_1.fimg	FcParamImage_2023-10-29_09-29-15_2.fimg	2023-10-29	09:29:15	G8_1x1_circle_369	37966	0.650783	HI	68.3322	0.00109048	0.0745146	Morning
FcParamImage_2023-10-29_09-30-04_1.fimg	FcParamImage_2023-10-29_09-30-04_2.fimg	2023-10-29	09:30:04	G8_1x1_circle_389	137333	0.656763	BRA	68.9601	0.00394454	0.272016	Morning
FcParamImage_2023-10-29_09-37-56_1.fimg	FcParamImage_2023-10-29_09-37-56_2.fimg	2023-10-29	09:37:56	G8_1x1_circle_416	84839	0.636148	BNI	66.7956	0.00243678	0.162766	Morning
FcParamImage_2023-10-29_09-44-59_1.fimg	FcParamImage_2023-10-29_09-44-59_2.fimg	2023-10-29	09:44:59	G8_1x1_circle_421	98086	0.66052	BRA	69.3546	0.00281727	0.195391	Morning
FcParamImage_2023-10-29_09-46-17_1.fimg	FcParamImage_2023-10-29_09-46-17_2.fimg	2023-10-29	09:46:17	G8_1x1_circle_512	95008	0.660822	BNI	69.3863	0.00272886	0.189345	Morning
FcParamImage_2023-10-29_09-50-12_1.fimg	FcParamImage_2023-10-29_09-50-12_2.fimg	2023-10-29	09:50:12	G8_1x1_circle_425	34209	0.649184	HI	68.1643	0.000982565	0.0669759	Morning
FcParamImage_2023-10-29_09-54-29_1.fimg	FcParamImage_2023-10-29_09-54-29_2.fimg	2023-10-29	09:54:29	G8_1x1_circle_437	119265	0.649888	BRA	68.2382	0.00342558	0.233756	Morning
FcParamImage_2023-10-30_08-00-20_1.fimg	FcParamImage_2023-10-30_08-00-20_2.fimg	2023-10-30	08:00:20	G8_1x1_circle_001	29053	0.686747	HI	72.1084	0.000834473	0.0601725	Morning
FcParamImage_2023-10-30_08-01-09_1.fimg	FcParamImage_2023-10-30_08-01-09_2.fimg	2023-10-30	08:01:09	G8_1x1_circle_021	147530	0.663009	BRA	69.6159	0.00423742	0.294992	Morning
FcParamImage_2023-10-30_08-02-02_1.fimg	FcParamImage_2023-10-30_08-02-02_2.fimg	2023-10-30	08:02:02	G8_1x1_circle_011	184827	0.659336	BNI	69.2303	0.00530868	0.367522	Morning
FcParamImage_2023-10-30_08-02-56_1.fimg	FcParamImage_2023-10-30_08-02-56_2.fimg	2023-10-30	08:02:56	G8_1x1_circle_003	118657	0.666639	BNI	69.9971	0.00340812	0.238558	Morning
FcParamImage_2023-10-30_08-04-37_1.fimg	FcParamImage_2023-10-30_08-04-37_2.fimg	2023-10-30	08:04:37	G8_1x1_circle_013	156132	0.66392	BRA	69.7116	0.00448449	0.312621	Morning
FcParamImage_2023-10-30_08-05-31_1.fimg	FcParamImage_2023-10-30_08-05-31_2.fimg	2023-10-30	08:05:31	G8_1x1_circle_005	167111	0.670268	BRA	70.3782	0.00479983	0.337803	Morning
FcParamImage_2023-10-30_08-06-21_1.fimg	FcParamImage_2023-10-30_08-06-21_2.fimg	2023-10-30	08:06:21	G8_1x1_circle_025	30160	0.661734	HI	69.4821	0.000866268	0.0601901	Morning
FcParamImage_2023-10-30_08-09-50_1.fimg	FcParamImage_2023-10-30_08-09-50_2.fimg	2023-10-30	08:09:50	G8_1x1_circle_017	41550	0.658912	HI	69.1857	0.00119342	0.0825674	Morning
FcParamImage_2023-10-30_08-10-43_1.fimg	FcParamImage_2023-10-30_08-10-43_2.fimg	2023-10-30	08:10:43	G8_1x1_circle_009	26499	0.656045	HI	68.8848	0.000761116	0.0524293	Morning
FcParamImage_2023-10-30_08-12-25_1.fimg	FcParamImage_2023-10-30_08-12-25_2.fimg	2023-10-30	08:12:25	G8_1x1_circle_019	74020	0.678927	BNI	71.2874	0.00212603	0.151559	Morning
FcParamImage_2023-10-30_08-12-50_1.fimg	FcParamImage_2023-10-30_08-12-50_2.fimg	2023-10-30	08:12:50	G8_1x1_circle_120	0		BNI		0		Morning
FcParamImage_2023-10-30_08-23-46_1.fimg	FcParamImage_2023-10-30_08-23-46_2.fimg	2023-10-30	08:23:46	G8_1x1_circle_040	137595	0.658324	BNI	69.124	0.00395206	0.273182	Morning
FcParamImage_2023-10-30_08-26-27_1.fimg	FcParamImage_2023-10-30_08-26-27_2.fimg	2023-10-30	08:26:27	G8_1x1_circle_061	133807	0.661837	BRA	69.4929	0.00384326	0.267079	Morning
FcParamImage_2023-10-30_08-26-52_1.fimg	FcParamImage_2023-10-30_08-26-52_2.fimg	2023-10-30	08:26:52	G8_1x1_circle_162	157107	0.651166	BRA	68.3724	0.00451249	0.30853	Morning
FcParamImage_2023-10-30_08-30-21_1.fimg	FcParamImage_2023-10-30_08-30-21_2.fimg	2023-10-30	08:30:21	G8_1x1_circle_154	143143	0.657577	BRA	69.0456	0.00411141	0.283875	Morning
FcParamImage_2023-10-30_08-31-39_1.fimg	FcParamImage_2023-10-30_08-31-39_2.fimg	2023-10-30	08:31:39	G8_1x1_circle_065	31816	0.651638	HI	68.422	0.000913833	0.0625263	Morning
FcParamImage_2023-10-30_08-36-22_1.fimg	FcParamImage_2023-10-30_08-36-22_2.fimg	2023-10-30	08:36:22	G8_1x1_circle_178	79501	0.665332	BRA	69.8599	0.00228346	0.159522	Morning
FcParamImage_2023-10-30_08-37-16_1.fimg	FcParamImage_2023-10-30_08-37-16_2.fimg	2023-10-30	08:37:16	G8_1x1_circle_170	235346	0.654422	BRA	68.7143	0.00675971	0.464489	Morning
FcParamImage_2023-10-30_08-42-07_1.fimg	FcParamImage_2023-10-30_08-42-07_2.fimg	2023-10-30	08:42:07	G8_1x1_circle_183	87207	0.656269	BNI	68.9082	0.0025048	0.172601	Morning
FcParamImage_2023-10-30_08-43-25_1.fimg	FcParamImage_2023-10-30_08-43-25_2.fimg	2023-10-30	08:43:25	G8_1x1_circle_274	49412	0.665053	HI	69.8306	0.00141923	0.0991059	Morning
FcParamImage_2023-10-30_08-49-25_1.fimg	FcParamImage_2023-10-30_08-49-25_2.fimg	2023-10-30	08:49:25	G8_1x1_circle_298	24829	0.654683	HI	68.7417	0.000713149	0.0490231	Morning
FcParamImage_2023-10-30_08-54-41_1.fimg	FcParamImage_2023-10-30_08-54-41_2.fimg	2023-10-30	08:54:41	G8_1x1_circle_321	171205	0.657033	BRA	68.9884	0.00491742	0.339245	Morning
FcParamImage_2023-10-30_08-59-28_1.fimg	FcParamImage_2023-10-30_08-59-28_2.fimg	2023-10-30	08:59:28	G8_1x1_circle_226	32626	0.648515	HI	68.094	0.000937098	0.0638108	Morning
FcParamImage_2023-10-30_09-02-04_1.fimg	FcParamImage_2023-10-30_09-02-04_2.fimg	2023-10-30	09:02:04	G8_1x1_circle_228	170061	0.630308	BNI	66.1824	0.00488456	0.323272	Morning
FcParamImage_2023-10-30_09-03-21_1.fimg	FcParamImage_2023-10-30_09-03-21_2.fimg	2023-10-30	09:03:21	G8_1x1_circle_319	78616	0.653788	BNI	68.6477	0.00225804	0.15501	Morning
FcParamImage_2023-10-30_09-04-16_1.fimg	FcParamImage_2023-10-30_09-04-16_2.fimg	2023-10-30	09:04:16	G8_1x1_circle_309	42380	0.655425	HI	68.8197	0.00121726	0.0837712	Morning
FcParamImage_2023-10-30_09-06-26_1.fimg	FcParamImage_2023-10-30_09-06-26_2.fimg	2023-10-30	09:06:26	G8_1x1_circle_261	186720	0.649616	BNI	68.2097	0.00536305	0.365812	Morning
FcParamImage_2023-10-30_09-06-55_1.fimg	FcParamImage_2023-10-30_09-06-55_2.fimg	2023-10-30	09:06:55	G8_1x1_circle_332	40130	0.653879	HI	68.6573	0.00115263	0.0791365	Morning
FcParamImage_2023-10-30_09-16-02_1.fimg	FcParamImage_2023-10-30_09-16-02_2.fimg	2023-10-30	09:16:02	G8_1x1_circle_249	153247	0.651652	BRA	68.4234	0.00440163	0.301174	Morning
FcParamImage_2023-10-30_09-18-42_1.fimg	FcParamImage_2023-10-30_09-18-42_2.fimg	2023-10-30	09:18:42	G8_1x1_circle_361	35329	0.654975	HI	68.7724	0.00101473	0.0697857	Morning
FcParamImage_2023-10-30_09-20-24_1.fimg	FcParamImage_2023-10-30_09-20-24_2.fimg	2023-10-30	09:20:24	G8_1x1_circle_371	123145	0.649473	BNI	68.1947	0.00353702	0.241206	Morning
FcParamImage_2023-10-30_09-21-17_1.fimg	FcParamImage_2023-10-30_09-21-17_2.fimg	2023-10-30	09:21:17	G8_1x1_circle_363	134919	0.639911	BNI	67.1906	0.0038752	0.260377	Morning
FcParamImage_2023-10-30_09-23-00_1.fimg	FcParamImage_2023-10-30_09-23-00_2.fimg	2023-10-30	09:23:00	G8_1x1_circle_373	227996	0.649713	BRA	68.2198	0.0065486	0.446744	Morning
FcParamImage_2023-10-30_09-23-54_1.fimg	FcParamImage_2023-10-30_09-23-54_2.fimg	2023-10-30	09:23:54	G8_1x1_circle_365	65472	0.653991	BRA	68.6691	0.00188051	0.129133	Morning
FcParamImage_2023-10-30_09-25-12_1.fimg	FcParamImage_2023-10-30_09-25-12_2.fimg	2023-10-30	09:25:12	G8_1x1_circle_456	104055	0.64603	BNI	67.8332	0.00298871	0.202734	Morning
FcParamImage_2023-10-30_09-28-12_1.fimg	FcParamImage_2023-10-30_09-28-12_2.fimg	2023-10-30	09:28:12	G8_1x1_circle_377	39045	0.648421	HI	68.0842	0.00112147	0.0763542	Morning
FcParamImage_2023-10-30_09-29-06_1.fimg	FcParamImage_2023-10-30_09-29-06_2.fimg	2023-10-30	09:29:06	G8_1x1_circle_369	48002	0.653052	HI	68.5704	0.00137873	0.0945404	Morning
FcParamImage_2023-10-30_09-29-56_1.fimg	FcParamImage_2023-10-30_09-29-56_2.fimg	2023-10-30	09:29:56	G8_1x1_circle_389	194162	0.657446	BRA	69.0318	0.0055768	0.384977	Morning
FcParamImage_2023-10-30_09-37-47_1.fimg	FcParamImage_2023-10-30_09-37-47_2.fimg	2023-10-30	09:37:47	G8_1x1_circle_416	110210	0.641974	BNI	67.4073	0.0031655	0.213378	Morning
FcParamImage_2023-10-30_09-44-51_1.fimg	FcParamImage_2023-10-30_09-44-51_2.fimg	2023-10-30	09:44:51	G8_1x1_circle_421	0		BRA		0		Morning
FcParamImage_2023-10-30_09-46-08_1.fimg	FcParamImage_2023-10-30_09-46-08_2.fimg	2023-10-30	09:46:08	G8_1x1_circle_512	121123	0.663571	BNI	69.6749	0.00347895	0.242395	Morning
FcParamImage_2023-10-30_09-50-02_1.fimg	FcParamImage_2023-10-30_09-50-02_2.fimg	2023-10-30	09:50:02	G8_1x1_circle_425	40895	0.651498	HI	68.4073	0.0011746	0.0803515	Morning
FcParamImage_2023-10-30_09-54-22_1.fimg	FcParamImage_2023-10-30_09-54-22_2.fimg	2023-10-30	09:54:22	G8_1x1_circle_437	167530	0.646961	BRA	67.9309	0.00481187	0.326874	Morning
FcParamImage_2023-10-31_08-00-20_1.fimg	FcParamImage_2023-10-31_08-00-20_2.fimg	2023-10-31	08:00:20	G8_1x1_circle_001	35334	0.68922	HI	72.3681	0.00101488	0.0734448	Morning
FcParamImage_2023-10-31_08-01-09_1.fimg	FcParamImage_2023-10-31_08-01-09_2.fimg	2023-10-31	08:01:09	G8_1x1_circle_021	189571	0.66514	BRA	69.8397	0.00544494	0.380273	Morning
FcParamImage_2023-10-31_08-02-02_1.fimg	FcParamImage_2023-10-31_08-02-02_2.fimg	2023-10-31	08:02:02	G8_1x1_circle_011	228273	0.661103	BNI	69.4158	0.00655655	0.455128	Morning
FcParamImage_2023-10-31_08-02-55_1.fimg	FcParamImage_2023-10-31_08-02-55_2.fimg	2023-10-31	08:02:55	G8_1x1_circle_003	152870	0.669587	BNI	70.3067	0.0043908	0.308702	Morning
FcParamImage_2023-10-31_08-04-37_1.fimg	FcParamImage_2023-10-31_08-04-37_2.fimg	2023-10-31	08:04:37	G8_1x1_circle_013	223521	0.664593	BRA	69.7822	0.00642007	0.448006	Morning
FcParamImage_2023-10-31_08-05-31_1.fimg	FcParamImage_2023-10-31_08-05-31_2.fimg	2023-10-31	08:05:31	G8_1x1_circle_005	149404	0.670905	BRA	70.445	0.00429125	0.302297	Morning
FcParamImage_2023-10-31_08-06-21_1.fimg	FcParamImage_2023-10-31_08-06-21_2.fimg	2023-10-31	08:06:21	G8_1x1_circle_025	42111	0.664267	HI	69.7481	0.00120953	0.0843624	Morning
FcParamImage_2023-10-31_08-09-49_1.fimg	FcParamImage_2023-10-31_08-09-49_2.fimg	2023-10-31	08:09:49	G8_1x1_circle_017	50113	0.660661	HI	69.3694	0.00143937	0.099848	Morning
FcParamImage_2023-10-31_08-10-43_1.fimg	FcParamImage_2023-10-31_08-10-43_2.fimg	2023-10-31	08:10:43	G8_1x1_circle_009	33037	0.656708	HI	68.9543	0.000948903	0.0654309	Morning
FcParamImage_2023-10-31_08-12-25_1.fimg	FcParamImage_2023-10-31_08-12-25_2.fimg	2023-10-31	08:12:25	G8_1x1_circle_019	90458	0.680862	BNI	71.4905	0.00259817	0.185745	Morning
FcParamImage_2023-10-31_08-12-50_1.fimg	FcParamImage_2023-10-31_08-12-50_2.fimg	2023-10-31	08:12:50	G8_1x1_circle_120	0		BNI		0		Morning
FcParamImage_2023-10-31_08-23-46_1.fimg	FcParamImage_2023-10-31_08-23-46_2.fimg	2023-10-31	08:23:46	G8_1x1_circle_040	182024	0.66089	BNI	69.3935	0.00522817	0.362801	Morning
FcParamImage_2023-10-31_08-26-27_1.fimg	FcParamImage_2023-10-31_08-26-27_2.fimg	2023-10-31	08:26:27	G8_1x1_circle_061	173176	0.662535	BRA	69.5662	0.00497403	0.346025	Morning
FcParamImage_2023-10-31_08-26-51_1.fimg	FcParamImage_2023-10-31_08-26-51_2.fimg	2023-10-31	08:26:51	G8_1x1_circle_162	197494	0.650642	BRA	68.3174	0.00567251	0.387531	Morning
FcParamImage_2023-10-31_08-30-20_1.fimg	FcParamImage_2023-10-31_08-30-20_2.fimg	2023-10-31	08:30:20	G8_1x1_circle_154	105489	0.661214	BRA	69.4275	0.0030299	0.210358	Morning
FcParamImage_2023-10-31_08-31-38_1.fimg	FcParamImage_2023-10-31_08-31-38_2.fimg	2023-10-31	08:31:38	G8_1x1_circle_065	40864	0.654342	HI	68.7059	0.00117371	0.080641	Morning
FcParamImage_2023-10-31_08-36-21_1.fimg	FcParamImage_2023-10-31_08-36-21_2.fimg	2023-10-31	08:36:21	G8_1x1_circle_178	196093	0.655367	BRA	68.8135	0.00563227	0.387576	Morning
FcParamImage_2023-10-31_08-37-15_1.fimg	FcParamImage_2023-10-31_08-37-15_2.fimg	2023-10-31	08:37:15	G8_1x1_circle_170	338355	0.65369	BRA	68.6374	0.00971838	0.667045	Morning
FcParamImage_2023-10-31_08-42-06_1.fimg	FcParamImage_2023-10-31_08-42-06_2.fimg	2023-10-31	08:42:06	G8_1x1_circle_183	165243	0.664072	BNI	69.7276	0.00474618	0.33094	Morning
FcParamImage_2023-10-31_08-43-24_1.fimg	FcParamImage_2023-10-31_08-43-24_2.fimg	2023-10-31	08:43:24	G8_1x1_circle_274	62478	0.66465	HI	69.7883	0.00179452	0.125236	Morning
FcParamImage_2023-10-31_08-49-25_1.fimg	FcParamImage_2023-10-31_08-49-25_2.fimg	2023-10-31	08:49:25	G8_1x1_circle_298	28434	0.657142	HI	69	0.000816693	0.0563518	Morning
FcParamImage_2023-10-31_08-54-42_1.fimg	FcParamImage_2023-10-31_08-54-42_2.fimg	2023-10-31	08:54:42	G8_1x1_circle_321	211705	0.655816	BRA	68.8607	0.00608068	0.41872	Morning
FcParamImage_2023-10-31_08-59-30_1.fimg	FcParamImage_2023-10-31_08-59-30_2.fimg	2023-10-31	08:59:30	G8_1x1_circle_226	38564	0.652874	HI	68.5518	0.00110765	0.0759315	Morning
FcParamImage_2023-10-31_09-02-07_1.fimg	FcParamImage_2023-10-31_09-02-07_2.fimg	2023-10-31	09:02:07	G8_1x1_circle_228	199332	0.639843	BNI	67.1836	0.0057253	0.384646	Morning
FcParamImage_2023-10-31_09-03-23_1.fimg	FcParamImage_2023-10-31_09-03-23_2.fimg	2023-10-31	09:03:23	G8_1x1_circle_319	103598	0.657526	BNI	69.0402	0.00297559	0.205435	Morning
FcParamImage_2023-10-31_09-04-18_1.fimg	FcParamImage_2023-10-31_09-04-18_2.fimg	2023-10-31	09:04:18	G8_1x1_circle_309	55268	0.656732	HI	68.9569	0.00158743	0.109464	Morning
FcParamImage_2023-10-31_09-06-29_1.fimg	FcParamImage_2023-10-31_09-06-29_2.fimg	2023-10-31	09:06:29	G8_1x1_circle_261	185407	0.646254	BNI	67.8567	0.00532534	0.36136	Morning
FcParamImage_2023-10-31_09-06-58_1.fimg	FcParamImage_2023-10-31_09-06-58_2.fimg	2023-10-31	09:06:58	G8_1x1_circle_332	49380	0.65445	HI	68.7172	0.00141831	0.0974625	Morning
FcParamImage_2023-10-31_09-16-04_1.fimg	FcParamImage_2023-10-31_09-16-04_2.fimg	2023-10-31	09:16:04	G8_1x1_circle_249	203600	0.651565	BRA	68.4143	0.00584789	0.400079	Morning
FcParamImage_2023-10-31_09-18-44_1.fimg	FcParamImage_2023-10-31_09-18-44_2.fimg	2023-10-31	09:18:44	G8_1x1_circle_361	43107	0.653729	HI	68.6416	0.00123814	0.0849877	Morning
FcParamImage_2023-10-31_09-20-26_1.fimg	FcParamImage_2023-10-31_09-20-26_2.fimg	2023-10-31	09:20:26	G8_1x1_circle_371	160345	0.65216	BNI	68.4768	0.0046055	0.31537	Morning
FcParamImage_2023-10-31_09-21-20_1.fimg	FcParamImage_2023-10-31_09-21-20_2.fimg	2023-10-31	09:21:20	G8_1x1_circle_363	175189	0.642425	BNI	67.4546	0.00503185	0.339422	Morning
FcParamImage_2023-10-31_09-23-02_1.fimg	FcParamImage_2023-10-31_09-23-02_2.fimg	2023-10-31	09:23:02	G8_1x1_circle_373	282649	0.649811	BRA	68.2302	0.00811837	0.553918	Morning
FcParamImage_2023-10-31_09-23-56_1.fimg	FcParamImage_2023-10-31_09-23-56_2.fimg	2023-10-31	09:23:56	G8_1x1_circle_365	87715	0.653782	BRA	68.6471	0.00251939	0.172949	Morning
FcParamImage_2023-10-31_09-25-14_1.fimg	FcParamImage_2023-10-31_09-25-14_2.fimg	2023-10-31	09:25:14	G8_1x1_circle_456	133585	0.647652	BNI	68.0034	0.00383689	0.260921	Morning
FcParamImage_2023-10-31_09-28-14_1.fimg	FcParamImage_2023-10-31_09-28-14_2.fimg	2023-10-31	09:28:14	G8_1x1_circle_377	48975	0.651993	HI	68.4593	0.00140668	0.0963004	Morning
FcParamImage_2023-10-31_09-29-08_1.fimg	FcParamImage_2023-10-31_09-29-08_2.fimg	2023-10-31	09:29:08	G8_1x1_circle_369	59347	0.654846	HI	68.7589	0.00170459	0.117206	Morning
FcParamImage_2023-10-31_09-29-57_1.fimg	FcParamImage_2023-10-31_09-29-57_2.fimg	2023-10-31	09:29:57	G8_1x1_circle_389	202184	0.659121	BRA	69.2077	0.00580722	0.401904	Morning
FcParamImage_2023-10-31_09-37-49_1.fimg	FcParamImage_2023-10-31_09-37-49_2.fimg	2023-10-31	09:37:49	G8_1x1_circle_416	131599	0.647982	BNI	68.0381	0.00377984	0.257173	Morning
FcParamImage_2023-10-31_09-44-52_1.fimg	FcParamImage_2023-10-31_09-44-52_2.fimg	2023-10-31	09:44:52	G8_1x1_circle_421	156097	0.663782	BRA	69.6971	0.00448348	0.312486	Morning
FcParamImage_2023-10-31_09-46-11_1.fimg	FcParamImage_2023-10-31_09-46-11_2.fimg	2023-10-31	09:46:11	G8_1x1_circle_512	142258	0.665834	BNI	69.9126	0.00408599	0.285662	Morning
FcParamImage_2023-10-31_09-50-04_1.fimg	FcParamImage_2023-10-31_09-50-04_2.fimg	2023-10-31	09:50:04	G8_1x1_circle_425	56122	0.65149	HI	68.4065	0.00161196	0.110268	Morning
FcParamImage_2023-10-31_09-54-23_1.fimg	FcParamImage_2023-10-31_09-54-23_2.fimg	2023-10-31	09:54:23	G8_1x1_circle_437	201231	0.647438	BRA	67.981	0.00577984	0.39292	Morning
FcParamImage_2023-10-24_11-00-20_1.fimg	FcParamImage_2023-10-24_11-00-20_2.fimg	2023-10-24	11:00:20	G8_1x1_circle_001	0		HI		0		Noon
FcParamImage_2023-10-24_11-00-52_1.fimg	FcParamImage_2023-10-24_11-00-52_2.fimg	2023-10-24	11:00:52	G8_1x1_circle_021	35286	0.656192	BRA	68.9002	0.0010135	0.0698303	Noon
FcParamImage_2023-10-24_11-01-29_1.fimg	FcParamImage_2023-10-24_11-01-29_2.fimg	2023-10-24	11:01:29	G8_1x1_circle_011	15608	0.638703	BNI	67.0638	0.0004483	0.0300647	Noon
FcParamImage_2023-10-24_11-02-07_1.fimg	FcParamImage_2023-10-24_11-02-07_2.fimg	2023-10-24	11:02:07	G8_1x1_circle_003	19737	0.658405	BNI	69.1326	0.000566895	0.0391909	Noon
FcParamImage_2023-10-24_11-03-16_1.fimg	FcParamImage_2023-10-24_11-03-16_2.fimg	2023-10-24	11:03:16	G8_1x1_circle_013	44212	0.653904	BRA	68.66	0.00126988	0.0871896	Noon
FcParamImage_2023-10-24_11-03-54_1.fimg	FcParamImage_2023-10-24_11-03-54_2.fimg	2023-10-24	11:03:54	G8_1x1_circle_005	36599	0.662534	BRA	69.5661	0.00105121	0.0731287	Noon
FcParamImage_2023-10-24_11-04-27_1.fimg	FcParamImage_2023-10-24_11-04-27_2.fimg	2023-10-24	11:04:27	G8_1x1_circle_025	7071	0.649367	HI	68.1835	0.000203096	0.0138478	Noon
FcParamImage_2023-10-24_11-06-51_1.fimg	FcParamImage_2023-10-24_11-06-51_2.fimg	2023-10-24	11:06:51	G8_1x1_circle_017	8824	0.640136	HI	67.2142	0.000253447	0.0170352	Noon
FcParamImage_2023-10-24_11-07-29_1.fimg	FcParamImage_2023-10-24_11-07-29_2.fimg	2023-10-24	11:07:29	G8_1x1_circle_009	4854	0.650819	HI	68.336	0.000139419	0.00952731	Noon
FcParamImage_2023-10-24_11-08-38_1.fimg	FcParamImage_2023-10-24_11-08-38_2.fimg	2023-10-24	11:08:38	G8_1x1_circle_019	14357	0.645585	BNI	67.7864	0.000412368	0.0279529	Noon
FcParamImage_2023-10-24_11-08-55_1.fimg	FcParamImage_2023-10-24_11-08-55_2.fimg	2023-10-24	11:08:55	G8_1x1_circle_120	16738	0.638915	BNI	67.0861	0.000480756	0.032252	Noon
FcParamImage_2023-10-24_11-16-28_1.fimg	FcParamImage_2023-10-24_11-16-28_2.fimg	2023-10-24	11:16:28	G8_1x1_circle_040	25590	0.650869	BNI	68.3413	0.000735007	0.0502313	Noon
FcParamImage_2023-10-24_11-18-20_1.fimg	FcParamImage_2023-10-24_11-18-20_2.fimg	2023-10-24	11:18:20	G8_1x1_circle_061	0		BRA		0		Noon
FcParamImage_2023-10-24_11-18-36_1.fimg	FcParamImage_2023-10-24_11-18-36_2.fimg	2023-10-24	11:18:36	G8_1x1_circle_162	160	0.640599	BRA	67.2629	4.59559e-06	0.000309113	Noon
FcParamImage_2023-10-24_11-21-01_1.fimg	FcParamImage_2023-10-24_11-21-01_2.fimg	2023-10-24	11:21:01	G8_1x1_circle_154	34808	0.647735	BRA	68.0122	0.00099977	0.0679966	Noon
FcParamImage_2023-10-24_11-21-54_1.fimg	FcParamImage_2023-10-24_11-21-54_2.fimg	2023-10-24	11:21:54	G8_1x1_circle_065	6870	0.628479	HI	65.9903	0.000197323	0.0130214	Noon
FcParamImage_2023-10-24_11-25-08_1.fimg	FcParamImage_2023-10-24_11-25-08_2.fimg	2023-10-24	11:25:08	G8_1x1_circle_178	36576	0.63583	BRA	66.7622	0.00105055	0.0701371	Noon
FcParamImage_2023-10-24_11-25-46_1.fimg	FcParamImage_2023-10-24_11-25-46_2.fimg	2023-10-24	11:25:46	G8_1x1_circle_170	40334	0.646969	BRA	67.9318	0.00115849	0.0786983	Noon
FcParamImage_2023-10-24_11-29-07_1.fimg	FcParamImage_2023-10-24_11-29-07_2.fimg	2023-10-24	11:29:07	G8_1x1_circle_183	16241	0.630893	BNI	66.2438	0.000466481	0.0309015	Noon
FcParamImage_2023-10-24_11-30-01_1.fimg	FcParamImage_2023-10-24_11-30-01_2.fimg	2023-10-24	11:30:01	G8_1x1_circle_274	10711	0.641719	HI	67.3805	0.000307646	0.0207293	Noon
FcParamImage_2023-10-24_11-34-08_1.fimg	FcParamImage_2023-10-24_11-34-08_2.fimg	2023-10-24	11:34:08	G8_1x1_circle_298	4915	0.644451	HI	67.6674	0.000141171	0.00955265	Noon
FcParamImage_2023-10-24_11-37-46_1.fimg	FcParamImage_2023-10-24_11-37-46_2.fimg	2023-10-24	11:37:46	G8_1x1_circle_321	39825	0.642342	BRA	67.4459	0.00114387	0.0771494	Noon
FcParamImage_2023-10-24_11-41-05_1.fimg	FcParamImage_2023-10-24_11-41-05_2.fimg	2023-10-24	11:41:05	G8_1x1_circle_226	6495	0.638078	HI	66.9982	0.000186552	0.0124987	Noon
FcParamImage_2023-10-24_11-42-52_1.fimg	FcParamImage_2023-10-24_11-42-52_2.fimg	2023-10-24	11:42:52	G8_1x1_circle_228	36648	0.620428	BNI	65.1449	0.00105262	0.0685728	Noon
FcParamImage_2023-10-24_11-43-44_1.fimg	FcParamImage_2023-10-24_11-43-44_2.fimg	2023-10-24	11:43:44	G8_1x1_circle_319	12963	0.626604	BNI	65.7934	0.000372329	0.0244968	Noon
FcParamImage_2023-10-24_11-44-22_1.fimg	FcParamImage_2023-10-24_11-44-22_2.fimg	2023-10-24	11:44:22	G8_1x1_circle_309	9161	0.63158	HI	66.3159	0.000263126	0.0174494	Noon
FcParamImage_2023-10-24_11-45-52_1.fimg	FcParamImage_2023-10-24_11-45-52_2.fimg	2023-10-24	11:45:52	G8_1x1_circle_261	19876	0.623511	BNI	65.4686	0.000570887	0.0373752	Noon
FcParamImage_2023-10-24_11-46-13_1.fimg	FcParamImage_2023-10-24_11-46-13_2.fimg	2023-10-24	11:46:13	G8_1x1_circle_332	8338	0.636774	HI	66.8613	0.000239488	0.0160124	Noon
FcParamImage_2023-10-24_11-52-28_1.fimg	FcParamImage_2023-10-24_11-52-28_2.fimg	2023-10-24	11:52:28	G8_1x1_circle_249	35608	0.641518	BRA	67.3594	0.00102275	0.0688917	Noon
FcParamImage_2023-10-24_11-54-19_1.fimg	FcParamImage_2023-10-24_11-54-19_2.fimg	2023-10-24	11:54:19	G8_1x1_circle_361	0		HI		0		Noon
FcParamImage_2023-10-24_11-55-29_1.fimg	FcParamImage_2023-10-24_11-55-29_2.fimg	2023-10-24	11:55:29	G8_1x1_circle_371	19543	0.626471	BNI	65.7795	0.000561322	0.0369235	Noon
FcParamImage_2023-10-24_11-56-07_1.fimg	FcParamImage_2023-10-24_11-56-07_2.fimg	2023-10-24	11:56:07	G8_1x1_circle_363	23482	0.619765	BNI	65.0754	0.00067446	0.0438907	Noon
FcParamImage_2023-10-24_11-57-16_1.fimg	FcParamImage_2023-10-24_11-57-16_2.fimg	2023-10-24	11:57:16	G8_1x1_circle_373	47075	0.63842	BRA	67.0341	0.00135211	0.0906373	Noon
FcParamImage_2023-10-24_11-57-54_1.fimg	FcParamImage_2023-10-24_11-57-54_2.fimg	2023-10-24	11:57:54	G8_1x1_circle_365	13907	0.654373	BRA	68.7092	0.000399443	0.0274454	Noon
FcParamImage_2023-10-24_11-58-47_1.fimg	FcParamImage_2023-10-24_11-58-47_2.fimg	2023-10-24	11:58:47	G8_1x1_circle_456	16693	0.617992	BNI	64.8891	0.000479463	0.031112	Noon
FcParamImage_2023-10-24_12-00-51_1.fimg	FcParamImage_2023-10-24_12-00-51_2.fimg	2023-10-24	12:00:51	G8_1x1_circle_377	7551	0.640378	HI	67.2396	0.000216883	0.0145831	Noon
FcParamImage_2023-10-24_12-01-29_1.fimg	FcParamImage_2023-10-24_12-01-29_2.fimg	2023-10-24	12:01:29	G8_1x1_circle_369	9221	0.635893	HI	66.7688	0.000264849	0.0176837	Noon
FcParamImage_2023-10-24_12-02-01_1.fimg	FcParamImage_2023-10-24_12-02-01_2.fimg	2023-10-24	12:02:01	G8_1x1_circle_389	38310	0.640241	BRA	67.2253	0.00110036	0.0739718	Noon
FcParamImage_2023-10-24_12-07-26_1.fimg	FcParamImage_2023-10-24_12-07-26_2.fimg	2023-10-24	12:07:26	G8_1x1_circle_416	18274	0.631899	BNI	66.3494	0.000524874	0.0348251	Noon
FcParamImage_2023-10-24_12-12-20_1.fimg	FcParamImage_2023-10-24_12-12-20_2.fimg	2023-10-24	12:12:20	G8_1x1_circle_421	0		BRA		0		Noon
FcParamImage_2023-10-24_12-13-14_1.fimg	FcParamImage_2023-10-24_12-13-14_2.fimg	2023-10-24	12:13:14	G8_1x1_circle_512	3435	0.632706	BNI	66.4341	9.86615e-05	0.00655449	Noon
FcParamImage_2023-10-24_12-15-55_1.fimg	FcParamImage_2023-10-24_12-15-55_2.fimg	2023-10-24	12:15:55	G8_1x1_circle_425	9437	0.626814	HI	65.8154	0.000271054	0.0178395	Noon
FcParamImage_2023-10-24_12-18-53_1.fimg	FcParamImage_2023-10-24_12-18-53_2.fimg	2023-10-24	12:18:53	G8_1x1_circle_437	42379	0.635144	BRA	66.6901	0.00121723	0.0811771	Noon
FcParamImage_2023-10-26_11-00-20_1.fimg	FcParamImage_2023-10-26_11-00-20_2.fimg	2023-10-26	11:00:20	G8_1x1_circle_001	10504	0.679417	HI	71.3388	0.0003017	0.0215229	Noon
FcParamImage_2023-10-26_11-00-52_1.fimg	FcParamImage_2023-10-26_11-00-52_2.fimg	2023-10-26	11:00:52	G8_1x1_circle_021	52463	0.66277	BRA	69.5908	0.00150686	0.104864	Noon
FcParamImage_2023-10-26_11-01-29_1.fimg	FcParamImage_2023-10-26_11-01-29_2.fimg	2023-10-26	11:01:29	G8_1x1_circle_011	30758	0.644967	BNI	67.7216	0.000883444	0.0598283	Noon
FcParamImage_2023-10-26_11-02-07_1.fimg	FcParamImage_2023-10-26_11-02-07_2.fimg	2023-10-26	11:02:07	G8_1x1_circle_003	36811	0.660757	BNI	69.3795	0.0010573	0.073355	Noon
FcParamImage_2023-10-26_11-03-16_1.fimg	FcParamImage_2023-10-26_11-03-16_2.fimg	2023-10-26	11:03:16	G8_1x1_circle_013	66159	0.663212	BRA	69.6373	0.00190025	0.132328	Noon
FcParamImage_2023-10-26_11-03-54_1.fimg	FcParamImage_2023-10-26_11-03-54_2.fimg	2023-10-26	11:03:54	G8_1x1_circle_005	62413	0.666557	BRA	69.9885	0.00179265	0.125465	Noon
FcParamImage_2023-10-26_11-04-26_1.fimg	FcParamImage_2023-10-26_11-04-26_2.fimg	2023-10-26	11:04:26	G8_1x1_circle_025	11607	0.6516	HI	68.418	0.000333381	0.0228093	Noon
FcParamImage_2023-10-26_11-06-50_1.fimg	FcParamImage_2023-10-26_11-06-50_2.fimg	2023-10-26	11:06:50	G8_1x1_circle_017	15603	0.646667	HI	67.9	0.000448156	0.0304298	Noon
FcParamImage_2023-10-26_11-07-28_1.fimg	FcParamImage_2023-10-26_11-07-28_2.fimg	2023-10-26	11:07:28	G8_1x1_circle_009	9565	0.649741	HI	68.2228	0.00027473	0.0187428	Noon
FcParamImage_2023-10-26_11-08-37_1.fimg	FcParamImage_2023-10-26_11-08-37_2.fimg	2023-10-26	11:08:37	G8_1x1_circle_019	25297	0.665125	BNI	69.8382	0.000726591	0.0507438	Noon
FcParamImage_2023-10-26_11-08-54_1.fimg	FcParamImage_2023-10-26_11-08-54_2.fimg	2023-10-26	11:08:54	G8_1x1_circle_120	33152	0.641766	BNI	67.3855	0.000952206	0.0641648	Noon
FcParamImage_2023-10-26_11-16-26_1.fimg	FcParamImage_2023-10-26_11-16-26_2.fimg	2023-10-26	11:16:26	G8_1x1_circle_040	52082	0.65517	BNI	68.7929	0.00149592	0.102909	Noon
FcParamImage_2023-10-26_11-18-17_1.fimg	FcParamImage_2023-10-26_11-18-17_2.fimg	2023-10-26	11:18:17	G8_1x1_circle_061	0		BRA		0		Noon
FcParamImage_2023-10-26_11-18-34_1.fimg	FcParamImage_2023-10-26_11-18-34_2.fimg	2023-10-26	11:18:34	G8_1x1_circle_162	173	0.637529	BRA	66.9406	4.96898e-06	0.000332626	Noon
FcParamImage_2023-10-26_11-20-58_1.fimg	FcParamImage_2023-10-26_11-20-58_2.fimg	2023-10-26	11:20:58	G8_1x1_circle_154	61242	0.654422	BRA	68.7143	0.00175902	0.12087	Noon
FcParamImage_2023-10-26_11-21-51_1.fimg	FcParamImage_2023-10-26_11-21-51_2.fimg	2023-10-26	11:21:51	G8_1x1_circle_065	11680	0.644857	HI	67.71	0.000335478	0.0227152	Noon
FcParamImage_2023-10-26_11-25-04_1.fimg	FcParamImage_2023-10-26_11-25-04_2.fimg	2023-10-26	11:25:04	G8_1x1_circle_178	69206	0.645355	BRA	67.7623	0.00198776	0.134695	Noon
FcParamImage_2023-10-26_11-25-42_1.fimg	FcParamImage_2023-10-26_11-25-42_2.fimg	2023-10-26	11:25:42	G8_1x1_circle_170	75935	0.65563	BRA	68.8412	0.00218104	0.150145	Noon
FcParamImage_2023-10-26_11-29-03_1.fimg	FcParamImage_2023-10-26_11-29-03_2.fimg	2023-10-26	11:29:03	G8_1x1_circle_183	29414	0.63932	BNI	67.1286	0.000844841	0.056713	Noon
FcParamImage_2023-10-26_11-29-56_1.fimg	FcParamImage_2023-10-26_11-29-56_2.fimg	2023-10-26	11:29:56	G8_1x1_circle_274	19611	0.652374	HI	68.4992	0.000563276	0.0385839	Noon
FcParamImage_2023-10-26_11-34-03_1.fimg	FcParamImage_2023-10-26_11-34-03_2.fimg	2023-10-26	11:34:03	G8_1x1_circle_298	8970	0.645337	HI	67.7604	0.00025764	0.0174578	Noon
FcParamImage_2023-10-26_11-37-42_1.fimg	FcParamImage_2023-10-26_11-37-42_2.fimg	2023-10-26	11:37:42	G8_1x1_circle_321	53576	0.656392	BRA	68.9212	0.00153883	0.106058	Noon
FcParamImage_2023-10-26_11-41-00_1.fimg	FcParamImage_2023-10-26_11-41-00_2.fimg	2023-10-26	11:41:00	G8_1x1_circle_226	11649	0.641647	HI	67.3729	0.000334588	0.0225421	Noon
FcParamImage_2023-10-26_11-42-47_1.fimg	FcParamImage_2023-10-26_11-42-47_2.fimg	2023-10-26	11:42:47	G8_1x1_circle_228	70484	0.628637	BNI	66.0069	0.00202447	0.133629	Noon
FcParamImage_2023-10-26_11-43-39_1.fimg	FcParamImage_2023-10-26_11-43-39_2.fimg	2023-10-26	11:43:39	G8_1x1_circle_319	24040	0.643353	BNI	67.552	0.000690487	0.0466438	Noon
FcParamImage_2023-10-26_11-44-17_1.fimg	FcParamImage_2023-10-26_11-44-17_2.fimg	2023-10-26	11:44:17	G8_1x1_circle_309	16044	0.641792	HI	67.3882	0.000460823	0.031054	Noon
FcParamImage_2023-10-26_11-45-47_1.fimg	FcParamImage_2023-10-26_11-45-47_2.fimg	2023-10-26	11:45:47	G8_1x1_circle_261	38710	0.636746	BNI	66.8583	0.00111185	0.0743361	Noon
FcParamImage_2023-10-26_11-46-08_1.fimg	FcParamImage_2023-10-26_11-46-08_2.fimg	2023-10-26	11:46:08	G8_1x1_circle_332	14565	0.64168	HI	67.3764	0.000418342	0.0281864	Noon
FcParamImage_2023-10-26_11-52-23_1.fimg	FcParamImage_2023-10-26_11-52-23_2.fimg	2023-10-26	11:52:23	G8_1x1_circle_249	54415	0.65461	BRA	68.7341	0.00156293	0.107427	Noon
FcParamImage_2023-10-26_11-54-14_1.fimg	FcParamImage_2023-10-26_11-54-14_2.fimg	2023-10-26	11:54:14	G8_1x1_circle_361	13302	0.643671	HI	67.5855	0.000382066	0.0258221	Noon
FcParamImage_2023-10-26_11-55-24_1.fimg	FcParamImage_2023-10-26_11-55-24_2.fimg	2023-10-26	11:55:24	G8_1x1_circle_371	39398	0.636834	BNI	66.8675	0.00113161	0.0756677	Noon
FcParamImage_2023-10-26_11-56-01_1.fimg	FcParamImage_2023-10-26_11-56-01_2.fimg	2023-10-26	11:56:01	G8_1x1_circle_363	44271	0.630442	BNI	66.1965	0.00127157	0.0841735	Noon
FcParamImage_2023-10-26_11-57-11_1.fimg	FcParamImage_2023-10-26_11-57-11_2.fimg	2023-10-26	11:57:11	G8_1x1_circle_373	86368	0.646177	BRA	67.8486	0.0024807	0.168312	Noon
FcParamImage_2023-10-26_11-57-49_1.fimg	FcParamImage_2023-10-26_11-57-49_2.fimg	2023-10-26	11:57:49	G8_1x1_circle_365	24211	0.65012	BRA	68.2626	0.000695399	0.0474697	Noon
FcParamImage_2023-10-26_11-58-42_1.fimg	FcParamImage_2023-10-26_11-58-42_2.fimg	2023-10-26	11:58:42	G8_1x1_circle_456	31685	0.631424	BNI	66.2995	0.00091007	0.0603372	Noon
FcParamImage_2023-10-26_12-00-45_1.fimg	FcParamImage_2023-10-26_12-00-45_2.fimg	2023-10-26	12:00:45	G8_1x1_circle_377	12807	0.640304	HI	67.2319	0.000367848	0.0247311	Noon
FcParamImage_2023-10-26_12-01-23_1.fimg	FcParamImage_2023-10-26_12-01-23_2.fimg	2023-10-26	12:01:23	G8_1x1_circle_369	16816	0.641967	HI	67.4065	0.000482996	0.0325571	Noon
FcParamImage_2023-10-26_12-01-56_1.fimg	FcParamImage_2023-10-26_12-01-56_2.fimg	2023-10-26	12:01:56	G8_1x1_circle_389	66987	0.645409	BRA	67.768	0.00192403	0.130388	Noon
FcParamImage_2023-10-26_12-07-21_1.fimg	FcParamImage_2023-10-26_12-07-21_2.fimg	2023-10-26	12:07:21	G8_1x1_circle_416	38346	0.640723	BNI	67.2759	0.00110139	0.074097	Noon
FcParamImage_2023-10-26_12-12-14_1.fimg	FcParamImage_2023-10-26_12-12-14_2.fimg	2023-10-26	12:12:14	G8_1x1_circle_421	45721	0.657552	BRA	69.043	0.00131322	0.0906685	Noon
FcParamImage_2023-10-26_12-13-07_1.fimg	FcParamImage_2023-10-26_12-13-07_2.fimg	2023-10-26	12:13:07	G8_1x1_circle_512	38348	0.65105	BNI	68.3602	0.00110145	0.0752952	Noon
FcParamImage_2023-10-26_12-15-48_1.fimg	FcParamImage_2023-10-26_12-15-48_2.fimg	2023-10-26	12:15:48	G8_1x1_circle_425	16075	0.639037	HI	67.0989	0.000461713	0.0309804	Noon
FcParamImage_2023-10-26_12-18-44_1.fimg	FcParamImage_2023-10-26_12-18-44_2.fimg	2023-10-26	12:18:44	G8_1x1_circle_437	66891	0.649947	BRA	68.2444	0.00192127	0.131116	Noon
FcParamImage_2023-10-27_11-00-20_1.fimg	FcParamImage_2023-10-27_11-00-20_2.fimg	2023-10-27	11:00:20	G8_1x1_circle_001	13657	0.679159	HI	71.3117	0.000392262	0.0279729	Noon
FcParamImage_2023-10-27_11-00-52_1.fimg	FcParamImage_2023-10-27_11-00-52_2.fimg	2023-10-27	11:00:52	G8_1x1_circle_021	68384	0.659323	BRA	69.2289	0.00196415	0.135976	Noon
FcParamImage_2023-10-27_11-01-29_1.fimg	FcParamImage_2023-10-27_11-01-29_2.fimg	2023-10-27	11:01:29	G8_1x1_circle_011	38671	0.641924	BNI	67.4021	0.00111072	0.0748652	Noon
FcParamImage_2023-10-27_11-02-08_1.fimg	FcParamImage_2023-10-27_11-02-08_2.fimg	2023-10-27	11:02:08	G8_1x1_circle_003	49805	0.654743	BNI	68.748	0.00143052	0.0983454	Noon
FcParamImage_2023-10-27_11-03-18_1.fimg	FcParamImage_2023-10-27_11-03-18_2.fimg	2023-10-27	11:03:18	G8_1x1_circle_013	82302	0.660487	BRA	69.3512	0.00236391	0.16394	Noon
FcParamImage_2023-10-27_11-03-56_1.fimg	FcParamImage_2023-10-27_11-03-56_2.fimg	2023-10-27	11:03:56	G8_1x1_circle_005	77550	0.659837	BRA	69.2829	0.00222742	0.154322	Noon
FcParamImage_2023-10-27_11-04-29_1.fimg	FcParamImage_2023-10-27_11-04-29_2.fimg	2023-10-27	11:04:29	G8_1x1_circle_025	14825	0.648306	HI	68.0722	0.00042581	0.0289858	Noon
FcParamImage_2023-10-27_11-06-55_1.fimg	FcParamImage_2023-10-27_11-06-55_2.fimg	2023-10-27	11:06:55	G8_1x1_circle_017	19972	0.644252	HI	67.6464	0.000573644	0.038805	Noon
FcParamImage_2023-10-27_11-07-33_1.fimg	FcParamImage_2023-10-27_11-07-33_2.fimg	2023-10-27	11:07:33	G8_1x1_circle_009	12332	0.644996	HI	67.7246	0.000354205	0.0239884	Noon
FcParamImage_2023-10-27_11-08-42_1.fimg	FcParamImage_2023-10-27_11-08-42_2.fimg	2023-10-27	11:08:42	G8_1x1_circle_019	34081	0.648314	BNI	68.0729	0.000978889	0.0666358	Noon
FcParamImage_2023-10-27_11-08-59_1.fimg	FcParamImage_2023-10-27_11-08-59_2.fimg	2023-10-27	11:08:59	G8_1x1_circle_120	44561	0.635674	BNI	66.7458	0.0012799	0.0854279	Noon
FcParamImage_2023-10-27_11-16-36_1.fimg	FcParamImage_2023-10-27_11-16-36_2.fimg	2023-10-27	11:16:36	G8_1x1_circle_040	66447	0.640345	BNI	67.2362	0.00190852	0.128322	Noon
FcParamImage_2023-10-27_11-18-28_1.fimg	FcParamImage_2023-10-27_11-18-28_2.fimg	2023-10-27	11:18:28	G8_1x1_circle_061	0		BRA		0		Noon
FcParamImage_2023-10-27_11-18-45_1.fimg	FcParamImage_2023-10-27_11-18-45_2.fimg	2023-10-27	11:18:45	G8_1x1_circle_162	74522	0.645947	BRA	67.8244	0.00214045	0.145175	Noon
FcParamImage_2023-10-27_11-21-10_1.fimg	FcParamImage_2023-10-27_11-21-10_2.fimg	2023-10-27	11:21:10	G8_1x1_circle_154	77918	0.646933	BRA	67.9279	0.00223799	0.152022	Noon
FcParamImage_2023-10-27_11-22-04_1.fimg	FcParamImage_2023-10-27_11-22-04_2.fimg	2023-10-27	11:22:04	G8_1x1_circle_065	15609	0.632811	HI	66.4451	0.000448328	0.0297892	Noon
FcParamImage_2023-10-27_11-25-20_1.fimg	FcParamImage_2023-10-27_11-25-20_2.fimg	2023-10-27	11:25:20	G8_1x1_circle_178	86546	0.638337	BRA	67.0254	0.00248581	0.166613	Noon
FcParamImage_2023-10-27_11-25-57_1.fimg	FcParamImage_2023-10-27_11-25-57_2.fimg	2023-10-27	11:25:57	G8_1x1_circle_170	42899	0.628654	BRA	66.0086	0.00123216	0.0813334	Noon
FcParamImage_2023-10-27_11-29-20_1.fimg	FcParamImage_2023-10-27_11-29-20_2.fimg	2023-10-27	11:29:20	G8_1x1_circle_183	39294	0.634854	BNI	66.6597	0.00112862	0.0752334	Noon
FcParamImage_2023-10-27_11-30-14_1.fimg	FcParamImage_2023-10-27_11-30-14_2.fimg	2023-10-27	11:30:14	G8_1x1_circle_274	24621	0.650201	HI	68.2711	0.000707175	0.0482796	Noon
FcParamImage_2023-10-27_11-34-24_1.fimg	FcParamImage_2023-10-27_11-34-24_2.fimg	2023-10-27	11:34:24	G8_1x1_circle_298	11060	0.636559	HI	66.8387	0.00031767	0.0212327	Noon
FcParamImage_2023-10-27_11-38-04_1.fimg	FcParamImage_2023-10-27_11-38-04_2.fimg	2023-10-27	11:38:04	G8_1x1_circle_321	70267	0.65143	BRA	68.4002	0.00201824	0.138048	Noon
FcParamImage_2023-10-27_11-41-25_1.fimg	FcParamImage_2023-10-27_11-41-25_2.fimg	2023-10-27	11:41:25	G8_1x1_circle_226	14212	0.638992	HI	67.0942	0.000408203	0.0273881	Noon
FcParamImage_2023-10-27_11-43-14_1.fimg	FcParamImage_2023-10-27_11-43-14_2.fimg	2023-10-27	11:43:14	G8_1x1_circle_228	82307	0.603895	BNI	63.4089	0.00236406	0.149902	Noon
FcParamImage_2023-10-27_11-44-07_1.fimg	FcParamImage_2023-10-27_11-44-07_2.fimg	2023-10-27	11:44:07	G8_1x1_circle_319	31949	0.625999	BNI	65.7299	0.000917653	0.0603172	Noon
FcParamImage_2023-10-27_11-44-46_1.fimg	FcParamImage_2023-10-27_11-44-46_2.fimg	2023-10-27	11:44:46	G8_1x1_circle_309	21099	0.638448	HI	67.037	0.000606014	0.0406254	Noon
FcParamImage_2023-10-27_11-46-16_1.fimg	FcParamImage_2023-10-27_11-46-16_2.fimg	2023-10-27	11:46:16	G8_1x1_circle_261	53217	0.617601	BNI	64.8481	0.00152852	0.0991217	Noon
FcParamImage_2023-10-27_11-46-37_1.fimg	FcParamImage_2023-10-27_11-46-37_2.fimg	2023-10-27	11:46:37	G8_1x1_circle_332	19314	0.638328	HI	67.0245	0.000554745	0.0371815	Noon
FcParamImage_2023-10-27_11-52-56_1.fimg	FcParamImage_2023-10-27_11-52-56_2.fimg	2023-10-27	11:52:56	G8_1x1_circle_249	67393	0.649031	BRA	68.1483	0.00193569	0.131914	Noon
FcParamImage_2023-10-27_11-54-48_1.fimg	FcParamImage_2023-10-27_11-54-48_2.fimg	2023-10-27	11:54:48	G8_1x1_circle_361	17186	0.640439	HI	67.2461	0.000493624	0.0331943	Noon
FcParamImage_2023-10-27_11-55-58_1.fimg	FcParamImage_2023-10-27_11-55-58_2.fimg	2023-10-27	11:55:58	G8_1x1_circle_371	51601	0.625501	BNI	65.6776	0.00148211	0.0973412	Noon
FcParamImage_2023-10-27_11-56-36_1.fimg	FcParamImage_2023-10-27_11-56-36_2.fimg	2023-10-27	11:56:36	G8_1x1_circle_363	55649	0.6118	BNI	64.239	0.00159837	0.102678	Noon
FcParamImage_2023-10-27_11-57-46_1.fimg	FcParamImage_2023-10-27_11-57-46_2.fimg	2023-10-27	11:57:46	G8_1x1_circle_373	107038	0.638852	BRA	67.0795	0.00307439	0.206228	Noon
FcParamImage_2023-10-27_11-58-24_1.fimg	FcParamImage_2023-10-27_11-58-24_2.fimg	2023-10-27	11:58:24	G8_1x1_circle_365	31342	0.647691	BRA	68.0075	0.000900218	0.0612216	Noon
FcParamImage_2023-10-27_11-59-18_1.fimg	FcParamImage_2023-10-27_11-59-18_2.fimg	2023-10-27	11:59:18	G8_1x1_circle_456	43492	0.618174	BNI	64.9083	0.0012492	0.0810832	Noon
FcParamImage_2023-10-27_12-01-21_1.fimg	FcParamImage_2023-10-27_12-01-21_2.fimg	2023-10-27	12:01:21	G8_1x1_circle_377	17068	0.63556	HI	66.7338	0.000490234	0.0327152	Noon
FcParamImage_2023-10-27_12-01-59_1.fimg	FcParamImage_2023-10-27_12-01-59_2.fimg	2023-10-27	12:01:59	G8_1x1_circle_369	21592	0.631837	HI	66.3429	0.000620175	0.0411442	Noon
FcParamImage_2023-10-27_12-02-32_1.fimg	FcParamImage_2023-10-27_12-02-32_2.fimg	2023-10-27	12:02:32	G8_1x1_circle_389	87391	0.641768	BRA	67.3857	0.00251008	0.169144	Noon
FcParamImage_2023-10-27_12-08-01_1.fimg	FcParamImage_2023-10-27_12-08-01_2.fimg	2023-10-27	12:08:01	G8_1x1_circle_416	48400	0.619945	BNI	65.0942	0.00139017	0.0904917	Noon
FcParamImage_2023-10-27_12-12-57_1.fimg	FcParamImage_2023-10-27_12-12-57_2.fimg	2023-10-27	12:12:57	G8_1x1_circle_421	58065	0.655561	BRA	68.8339	0.00166777	0.114799	Noon
FcParamImage_2023-10-27_12-13-52_1.fimg	FcParamImage_2023-10-27_12-13-52_2.fimg	2023-10-27	12:13:52	G8_1x1_circle_512	51591	0.6459	BNI	67.8195	0.00148182	0.100496	Noon
FcParamImage_2023-10-27_12-16-34_1.fimg	FcParamImage_2023-10-27_12-16-34_2.fimg	2023-10-27	12:16:34	G8_1x1_circle_425	20258	0.635514	HI	66.729	0.000581859	0.0388268	Noon
FcParamImage_2023-10-27_12-19-32_1.fimg	FcParamImage_2023-10-27_12-19-32_2.fimg	2023-10-27	12:19:32	G8_1x1_circle_437	53574	0.646841	BRA	67.9183	0.00153878	0.104511	Noon
FcParamImage_2023-10-28_11-00-20_1.fimg	FcParamImage_2023-10-28_11-00-20_2.fimg	2023-10-28	11:00:20	G8_1x1_circle_001	17718	0.683186	HI	71.7345	0.000508904	0.036506	Noon
FcParamImage_2023-10-28_11-00-53_1.fimg	FcParamImage_2023-10-28_11-00-53_2.fimg	2023-10-28	11:00:53	G8_1x1_circle_021	88426	0.661097	BRA	69.4152	0.00253981	0.176301	Noon
FcParamImage_2023-10-28_11-01-30_1.fimg	FcParamImage_2023-10-28_11-01-30_2.fimg	2023-10-28	11:01:30	G8_1x1_circle_011	51817	0.646731	BNI	67.9067	0.00148831	0.101066	Noon
FcParamImage_2023-10-28_11-02-08_1.fimg	FcParamImage_2023-10-28_11-02-08_2.fimg	2023-10-28	11:02:08	G8_1x1_circle_003	68429	0.660061	BNI	69.3064	0.00196545	0.136218	Noon
FcParamImage_2023-10-28_11-03-18_1.fimg	FcParamImage_2023-10-28_11-03-18_2.fimg	2023-10-28	11:03:18	G8_1x1_circle_013	116820	0.66047	BRA	69.3494	0.00335535	0.232692	Noon
FcParamImage_2023-10-28_11-03-56_1.fimg	FcParamImage_2023-10-28_11-03-56_2.fimg	2023-10-28	11:03:56	G8_1x1_circle_005	103330	0.666311	BRA	69.9627	0.00296789	0.207641	Noon
FcParamImage_2023-10-28_11-04-30_1.fimg	FcParamImage_2023-10-28_11-04-30_2.fimg	2023-10-28	11:04:30	G8_1x1_circle_025	20254	0.652911	HI	68.5557	0.000581744	0.0398818	Noon
FcParamImage_2023-10-28_11-06-54_1.fimg	FcParamImage_2023-10-28_11-06-54_2.fimg	2023-10-28	11:06:54	G8_1x1_circle_017	26554	0.647009	HI	67.9359	0.000762695	0.0518144	Noon
FcParamImage_2023-10-28_11-07-33_1.fimg	FcParamImage_2023-10-28_11-07-33_2.fimg	2023-10-28	11:07:33	G8_1x1_circle_009	16468	0.649641	HI	68.2123	0.000473001	0.0322645	Noon
FcParamImage_2023-10-28_11-08-43_1.fimg	FcParamImage_2023-10-28_11-08-43_2.fimg	2023-10-28	11:08:43	G8_1x1_circle_019	45467	0.653471	BNI	68.6145	0.00130592	0.0896052	Noon
FcParamImage_2023-10-28_11-09-00_1.fimg	FcParamImage_2023-10-28_11-09-00_2.fimg	2023-10-28	11:09:00	G8_1x1_circle_120	59300	0.639591	BNI	67.1571	0.00170324	0.114385	Noon
FcParamImage_2023-10-28_11-16-38_1.fimg	FcParamImage_2023-10-28_11-16-38_2.fimg	2023-10-28	11:16:38	G8_1x1_circle_040	85738	0.648389	BNI	68.0808	0.0024626	0.167656	Noon
FcParamImage_2023-10-28_11-18-30_1.fimg	FcParamImage_2023-10-28_11-18-30_2.fimg	2023-10-28	11:18:30	G8_1x1_circle_061	0		BRA		0		Noon
FcParamImage_2023-10-28_11-18-47_1.fimg	FcParamImage_2023-10-28_11-18-47_2.fimg	2023-10-28	11:18:47	G8_1x1_circle_162	99813	0.650924	BRA	68.347	0.00286687	0.195942	Noon
FcParamImage_2023-10-28_11-21-12_1.fimg	FcParamImage_2023-10-28_11-21-12_2.fimg	2023-10-28	11:21:12	G8_1x1_circle_154	88554	0.655502	BRA	68.8277	0.00254349	0.175062	Noon
FcParamImage_2023-10-28_11-22-06_1.fimg	FcParamImage_2023-10-28_11-22-06_2.fimg	2023-10-28	11:22:06	G8_1x1_circle_065	19725	0.644896	HI	67.7141	0.00056655	0.0383634	Noon
FcParamImage_2023-10-28_11-25-21_1.fimg	FcParamImage_2023-10-28_11-25-21_2.fimg	2023-10-28	11:25:21	G8_1x1_circle_178	117481	0.644224	BRA	67.6435	0.00337434	0.228252	Noon
FcParamImage_2023-10-28_11-25-58_1.fimg	FcParamImage_2023-10-28_11-25-58_2.fimg	2023-10-28	11:25:58	G8_1x1_circle_170	128736	0.64863	BRA	68.1062	0.00369761	0.25183	Noon
FcParamImage_2023-10-28_11-29-21_1.fimg	FcParamImage_2023-10-28_11-29-21_2.fimg	2023-10-28	11:29:21	G8_1x1_circle_183	54306	0.643545	BNI	67.5723	0.0015598	0.105399	Noon
FcParamImage_2023-10-28_11-30-16_1.fimg	FcParamImage_2023-10-28_11-30-16_2.fimg	2023-10-28	11:30:16	G8_1x1_circle_274	32093	0.654667	HI	68.74	0.000921789	0.0633638	Noon
FcParamImage_2023-10-28_11-34-25_1.fimg	FcParamImage_2023-10-28_11-34-25_2.fimg	2023-10-28	11:34:25	G8_1x1_circle_298	15075	0.639681	HI	67.1666	0.000432991	0.0290825	Noon
FcParamImage_2023-10-28_11-38-05_1.fimg	FcParamImage_2023-10-28_11-38-05_2.fimg	2023-10-28	11:38:05	G8_1x1_circle_321	117111	0.652163	BRA	68.4771	0.00336371	0.230337	Noon
FcParamImage_2023-10-28_11-41-24_1.fimg	FcParamImage_2023-10-28_11-41-24_2.fimg	2023-10-28	11:41:24	G8_1x1_circle_226	18081	0.645942	HI	67.8239	0.00051933	0.035223	Noon
FcParamImage_2023-10-28_11-43-12_1.fimg	FcParamImage_2023-10-28_11-43-12_2.fimg	2023-10-28	11:43:12	G8_1x1_circle_228	118902	0.608257	BNI	63.867	0.00341515	0.218116	Noon
FcParamImage_2023-10-28_11-44-05_1.fimg	FcParamImage_2023-10-28_11-44-05_2.fimg	2023-10-28	11:44:05	G8_1x1_circle_319	43016	0.637437	BNI	66.9309	0.00123552	0.0826947	Noon
FcParamImage_2023-10-28_11-44-43_1.fimg	FcParamImage_2023-10-28_11-44-43_2.fimg	2023-10-28	11:44:43	G8_1x1_circle_309	27103	0.645548	HI	67.7826	0.000778464	0.0527663	Noon
FcParamImage_2023-10-28_11-46-14_1.fimg	FcParamImage_2023-10-28_11-46-14_2.fimg	2023-10-28	11:46:14	G8_1x1_circle_261	77022	0.627223	BNI	65.8584	0.00221226	0.145696	Noon
FcParamImage_2023-10-28_11-46-35_1.fimg	FcParamImage_2023-10-28_11-46-35_2.fimg	2023-10-28	11:46:35	G8_1x1_circle_332	22578	0.647022	HI	67.9373	0.000648495	0.044057	Noon
FcParamImage_2023-10-28_11-52-53_1.fimg	FcParamImage_2023-10-28_11-52-53_2.fimg	2023-10-28	11:52:53	G8_1x1_circle_249	88524	0.646128	BRA	67.8434	0.00254262	0.1725	Noon
FcParamImage_2023-10-28_11-54-45_1.fimg	FcParamImage_2023-10-28_11-54-45_2.fimg	2023-10-28	11:54:45	G8_1x1_circle_361	21754	0.648809	HI	68.125	0.000624828	0.0425664	Noon
FcParamImage_2023-10-28_11-55-55_1.fimg	FcParamImage_2023-10-28_11-55-55_2.fimg	2023-10-28	11:55:55	G8_1x1_circle_371	71206	0.636259	BNI	66.8072	0.00204521	0.136635	Noon
FcParamImage_2023-10-28_11-56-32_1.fimg	FcParamImage_2023-10-28_11-56-32_2.fimg	2023-10-28	11:56:32	G8_1x1_circle_363	76777	0.621617	BNI	65.2698	0.00220522	0.143934	Noon
FcParamImage_2023-10-28_11-57-43_1.fimg	FcParamImage_2023-10-28_11-57-43_2.fimg	2023-10-28	11:57:43	G8_1x1_circle_373	137358	0.64622	BRA	67.853	0.00394526	0.267698	Noon
FcParamImage_2023-10-28_11-58-20_1.fimg	FcParamImage_2023-10-28_11-58-20_2.fimg	2023-10-28	11:58:20	G8_1x1_circle_365	43397	0.651838	BRA	68.443	0.00124647	0.085312	Noon
FcParamImage_2023-10-28_11-59-14_1.fimg	FcParamImage_2023-10-28_11-59-14_2.fimg	2023-10-28	11:59:14	G8_1x1_circle_456	59604	0.62427	BNI	65.5484	0.00171197	0.112217	Noon
FcParamImage_2023-10-28_12-01-19_1.fimg	FcParamImage_2023-10-28_12-01-19_2.fimg	2023-10-28	12:01:19	G8_1x1_circle_377	22193	0.642755	HI	67.4892	0.000637437	0.0430201	Noon
FcParamImage_2023-10-28_12-01-57_1.fimg	FcParamImage_2023-10-28_12-01-57_2.fimg	2023-10-28	12:01:57	G8_1x1_circle_369	28712	0.643056	HI	67.5209	0.000824678	0.055683	Noon
FcParamImage_2023-10-28_12-02-30_1.fimg	FcParamImage_2023-10-28_12-02-30_2.fimg	2023-10-28	12:02:30	G8_1x1_circle_389	114303	0.648323	BRA	68.0739	0.00328306	0.223491	Noon
FcParamImage_2023-10-28_12-07-57_1.fimg	FcParamImage_2023-10-28_12-07-57_2.fimg	2023-10-28	12:07:57	G8_1x1_circle_416	66373	0.62623	BNI	65.7541	0.00190639	0.125353	Noon
FcParamImage_2023-10-28_12-12-54_1.fimg	FcParamImage_2023-10-28_12-12-54_2.fimg	2023-10-28	12:12:54	G8_1x1_circle_421	80551	0.655485	BRA	68.8259	0.00231362	0.159237	Noon
FcParamImage_2023-10-28_12-13-48_1.fimg	FcParamImage_2023-10-28_12-13-48_2.fimg	2023-10-28	12:13:48	G8_1x1_circle_512	69952	0.653302	BNI	68.5967	0.00200919	0.137824	Noon
FcParamImage_2023-10-28_12-16-30_1.fimg	FcParamImage_2023-10-28_12-16-30_2.fimg	2023-10-28	12:16:30	G8_1x1_circle_425	26515	0.642767	HI	67.4906	0.000761575	0.0513991	Noon
FcParamImage_2023-10-28_12-19-28_1.fimg	FcParamImage_2023-10-28_12-19-28_2.fimg	2023-10-28	12:19:28	G8_1x1_circle_437	112231	0.638644	BRA	67.0576	0.00322355	0.216163	Noon
FcParamImage_2023-10-29_11-00-20_1.fimg	FcParamImage_2023-10-29_11-00-20_2.fimg	2023-10-29	11:00:20	G8_1x1_circle_001	22448	0.681434	HI	71.5506	0.000644761	0.046133	Noon
FcParamImage_2023-10-29_11-00-52_1.fimg	FcParamImage_2023-10-29_11-00-52_2.fimg	2023-10-29	11:00:52	G8_1x1_circle_021	119086	0.661821	BRA	69.4912	0.00342044	0.237691	Noon
FcParamImage_2023-10-29_11-01-29_1.fimg	FcParamImage_2023-10-29_11-01-29_2.fimg	2023-10-29	11:01:29	G8_1x1_circle_011	74037	0.647064	BNI	67.9417	0.00212652	0.14448	Noon
FcParamImage_2023-10-29_11-02-07_1.fimg	FcParamImage_2023-10-29_11-02-07_2.fimg	2023-10-29	11:02:07	G8_1x1_circle_003	95392	0.661091	BNI	69.4145	0.00273989	0.190188	Noon
FcParamImage_2023-10-29_11-03-18_1.fimg	FcParamImage_2023-10-29_11-03-18_2.fimg	2023-10-29	11:03:18	G8_1x1_circle_013	146250	0.661476	BRA	69.455	0.00420065	0.291756	Noon
FcParamImage_2023-10-29_11-03-56_1.fimg	FcParamImage_2023-10-29_11-03-56_2.fimg	2023-10-29	11:03:56	G8_1x1_circle_005	136014	0.668577	BRA	70.2006	0.00390665	0.274249	Noon
FcParamImage_2023-10-29_11-04-29_1.fimg	FcParamImage_2023-10-29_11-04-29_2.fimg	2023-10-29	11:04:29	G8_1x1_circle_025	26023	0.655568	HI	68.8347	0.000747444	0.05145	Noon
FcParamImage_2023-10-29_11-06-54_1.fimg	FcParamImage_2023-10-29_11-06-54_2.fimg	2023-10-29	11:06:54	G8_1x1_circle_017	33552	0.651305	HI	68.3871	0.000963695	0.0659043	Noon
FcParamImage_2023-10-29_11-07-32_1.fimg	FcParamImage_2023-10-29_11-07-32_2.fimg	2023-10-29	11:07:32	G8_1x1_circle_009	20949	0.652166	HI	68.4775	0.000601706	0.0412033	Noon
FcParamImage_2023-10-29_11-08-42_1.fimg	FcParamImage_2023-10-29_11-08-42_2.fimg	2023-10-29	11:08:42	G8_1x1_circle_019	60974	0.654546	BNI	68.7273	0.00175132	0.120364	Noon
FcParamImage_2023-10-29_11-08-59_1.fimg	FcParamImage_2023-10-29_11-08-59_2.fimg	2023-10-29	11:08:59	G8_1x1_circle_120	87561	0.639799	BNI	67.1789	0.00251496	0.168952	Noon
FcParamImage_2023-10-29_11-16-36_1.fimg	FcParamImage_2023-10-29_11-16-36_2.fimg	2023-10-29	11:16:36	G8_1x1_circle_040	120358	0.651052	BNI	68.3605	0.00345697	0.23632	Noon
FcParamImage_2023-10-29_11-18-27_1.fimg	FcParamImage_2023-10-29_11-18-27_2.fimg	2023-10-29	11:18:27	G8_1x1_circle_061	109389	0.658445	BRA	69.1368	0.00314192	0.217222	Noon
FcParamImage_2023-10-29_11-18-44_1.fimg	FcParamImage_2023-10-29_11-18-44_2.fimg	2023-10-29	11:18:44	G8_1x1_circle_162	132232	0.650646	BRA	68.3178	0.00379802	0.259473	Noon
FcParamImage_2023-10-29_11-21-10_1.fimg	FcParamImage_2023-10-29_11-21-10_2.fimg	2023-10-29	11:21:10	G8_1x1_circle_154	129099	0.651704	BRA	68.4289	0.00370804	0.253737	Noon
FcParamImage_2023-10-29_11-22-04_1.fimg	FcParamImage_2023-10-29_11-22-04_2.fimg	2023-10-29	11:22:04	G8_1x1_circle_065	25270	0.647527	HI	67.9903	0.000725816	0.0493484	Noon
FcParamImage_2023-10-29_11-25-19_1.fimg	FcParamImage_2023-10-29_11-25-19_2.fimg	2023-10-29	11:25:19	G8_1x1_circle_178	136883	0.648164	BRA	68.0572	0.00393161	0.267575	Noon
FcParamImage_2023-10-29_11-25-57_1.fimg	FcParamImage_2023-10-29_11-25-57_2.fimg	2023-10-29	11:25:57	G8_1x1_circle_170	184596	0.649535	BRA	68.2012	0.00530205	0.361606	Noon
FcParamImage_2023-10-29_11-29-20_1.fimg	FcParamImage_2023-10-29_11-29-20_2.fimg	2023-10-29	11:29:20	G8_1x1_circle_183	76773	0.646524	BNI	67.885	0.00220511	0.149694	Noon
FcParamImage_2023-10-29_11-30-14_1.fimg	FcParamImage_2023-10-29_11-30-14_2.fimg	2023-10-29	11:30:14	G8_1x1_circle_274	42336	0.656342	HI	68.9159	0.00121599	0.0838012	Noon
FcParamImage_2023-10-29_11-34-24_1.fimg	FcParamImage_2023-10-29_11-34-24_2.fimg	2023-10-29	11:34:24	G8_1x1_circle_298	18462	0.643313	HI	67.5479	0.000530273	0.0358188	Noon
FcParamImage_2023-10-29_11-38-04_1.fimg	FcParamImage_2023-10-29_11-38-04_2.fimg	2023-10-29	11:38:04	G8_1x1_circle_321	140165	0.655795	BRA	68.8584	0.00402588	0.277216	Noon
FcParamImage_2023-10-29_11-41-24_1.fimg	FcParamImage_2023-10-29_11-41-24_2.fimg	2023-10-29	11:41:24	G8_1x1_circle_226	23945	0.64771	HI	68.0096	0.000687759	0.0467742	Noon
FcParamImage_2023-10-29_11-43-12_1.fimg	FcParamImage_2023-10-29_11-43-12_2.fimg	2023-10-29	11:43:12	G8_1x1_circle_228	156544	0.617436	BNI	64.8307	0.00449632	0.2915	Noon
FcParamImage_2023-10-29_11-44-05_1.fimg	FcParamImage_2023-10-29_11-44-05_2.fimg	2023-10-29	11:44:05	G8_1x1_circle_319	59692	0.642479	BNI	67.4603	0.0017145	0.115661	Noon
FcParamImage_2023-10-29_11-44-43_1.fimg	FcParamImage_2023-10-29_11-44-43_2.fimg	2023-10-29	11:44:43	G8_1x1_circle_309	34161	0.649227	HI	68.1688	0.000981187	0.0668863	Noon
FcParamImage_2023-10-29_11-46-14_1.fimg	FcParamImage_2023-10-29_11-46-14_2.fimg	2023-10-29	11:46:14	G8_1x1_circle_261	109141	0.633441	BNI	66.5113	0.00313479	0.208499	Noon
FcParamImage_2023-10-29_11-46-35_1.fimg	FcParamImage_2023-10-29_11-46-35_2.fimg	2023-10-29	11:46:35	G8_1x1_circle_332	32857	0.649262	HI	68.1725	0.000943733	0.0643366	Noon
FcParamImage_2023-10-29_11-52-53_1.fimg	FcParamImage_2023-10-29_11-52-53_2.fimg	2023-10-29	11:52:53	G8_1x1_circle_249	118438	0.64861	BRA	68.1041	0.00340183	0.231678	Noon
FcParamImage_2023-10-29_11-54-45_1.fimg	FcParamImage_2023-10-29_11-54-45_2.fimg	2023-10-29	11:54:45	G8_1x1_circle_361	28299	0.648878	HI	68.1322	0.000812816	0.055379	Noon
FcParamImage_2023-10-29_11-55-55_1.fimg	FcParamImage_2023-10-29_11-55-55_2.fimg	2023-10-29	11:55:55	G8_1x1_circle_371	99911	0.641727	BNI	67.3813	0.00286969	0.193363	Noon
FcParamImage_2023-10-29_11-56-33_1.fimg	FcParamImage_2023-10-29_11-56-33_2.fimg	2023-10-29	11:56:33	G8_1x1_circle_363	105770	0.628958	BNI	66.0406	0.00303797	0.20063	Noon
FcParamImage_2023-10-29_11-57-43_1.fimg	FcParamImage_2023-10-29_11-57-43_2.fimg	2023-10-29	11:57:43	G8_1x1_circle_373	177211	0.650008	BRA	68.2508	0.00508993	0.347392	Noon
FcParamImage_2023-10-29_11-58-21_1.fimg	FcParamImage_2023-10-29_11-58-21_2.fimg	2023-10-29	11:58:21	G8_1x1_circle_365	57836	0.649247	BRA	68.171	0.00166119	0.113245	Noon
FcParamImage_2023-10-29_11-59-15_1.fimg	FcParamImage_2023-10-29_11-59-15_2.fimg	2023-10-29	11:59:15	G8_1x1_circle_456	85024	0.631448	BNI	66.3021	0.0024421	0.161916	Noon
FcParamImage_2023-10-29_12-01-19_1.fimg	FcParamImage_2023-10-29_12-01-19_2.fimg	2023-10-29	12:01:19	G8_1x1_circle_377	29036	0.644497	HI	67.6722	0.000833984	0.0564376	Noon
FcParamImage_2023-10-29_12-01-56_1.fimg	FcParamImage_2023-10-29_12-01-56_2.fimg	2023-10-29	12:01:56	G8_1x1_circle_369	37590	0.64687	HI	67.9213	0.00107968	0.073333	Noon
FcParamImage_2023-10-29_12-02-30_1.fimg	FcParamImage_2023-10-29_12-02-30_2.fimg	2023-10-29	12:02:30	G8_1x1_circle_389	147423	0.65166	BRA	68.4243	0.00423435	0.289732	Noon
FcParamImage_2023-10-29_12-07-57_1.fimg	FcParamImage_2023-10-29_12-07-57_2.fimg	2023-10-29	12:07:57	G8_1x1_circle_416	88198	0.63074	BNI	66.2277	0.00253326	0.167772	Noon
FcParamImage_2023-10-29_12-12-53_1.fimg	FcParamImage_2023-10-29_12-12-53_2.fimg	2023-10-29	12:12:53	G8_1x1_circle_421	102542	0.658562	BRA	69.149	0.00294526	0.203661	Noon
FcParamImage_2023-10-29_12-13-47_1.fimg	FcParamImage_2023-10-29_12-13-47_2.fimg	2023-10-29	12:13:47	G8_1x1_circle_512	92995	0.657563	BNI	69.0441	0.00267104	0.18442	Noon
FcParamImage_2023-10-29_12-16-30_1.fimg	FcParamImage_2023-10-29_12-16-30_2.fimg	2023-10-29	12:16:30	G8_1x1_circle_425	34243	0.649361	HI	68.1829	0.000983542	0.0670608	Noon
FcParamImage_2023-10-29_12-19-28_1.fimg	FcParamImage_2023-10-29_12-19-28_2.fimg	2023-10-29	12:19:28	G8_1x1_circle_437	138357	0.647308	BRA	67.9674	0.00397395	0.270099	Noon
FcParamImage_2023-10-30_11-00-20_1.fimg	FcParamImage_2023-10-30_11-00-20_2.fimg	2023-10-30	11:00:20	G8_1x1_circle_001	30205	0.683423	HI	71.7594	0.000867561	0.0622556	Noon
FcParamImage_2023-10-30_11-00-52_1.fimg	FcParamImage_2023-10-30_11-00-52_2.fimg	2023-10-30	11:00:52	G8_1x1_circle_021	157945	0.662539	BRA	69.5666	0.00453656	0.315593	Noon
FcParamImage_2023-10-30_11-01-30_1.fimg	FcParamImage_2023-10-30_11-01-30_2.fimg	2023-10-30	11:01:30	G8_1x1_circle_011	198667	0.65626	BNI	68.9073	0.0057062	0.393198	Noon
FcParamImage_2023-10-30_11-02-08_1.fimg	FcParamImage_2023-10-30_11-02-08_2.fimg	2023-10-30	11:02:08	G8_1x1_circle_003	126563	0.664257	BNI	69.7469	0.0036352	0.253544	Noon
FcParamImage_2023-10-30_11-03-18_1.fimg	FcParamImage_2023-10-30_11-03-18_2.fimg	2023-10-30	11:03:18	G8_1x1_circle_013	186157	0.662578	BRA	69.5707	0.00534688	0.371986	Noon
FcParamImage_2023-10-30_11-03-56_1.fimg	FcParamImage_2023-10-30_11-03-56_2.fimg	2023-10-30	11:03:56	G8_1x1_circle_005	85818	0.672116	BRA	70.5722	0.0024649	0.173953	Noon
FcParamImage_2023-10-30_11-04-29_1.fimg	FcParamImage_2023-10-30_11-04-29_2.fimg	2023-10-30	11:04:29	G8_1x1_circle_025	33761	0.656415	HI	68.9236	0.000969698	0.066835	Noon
FcParamImage_2023-10-30_11-06-55_1.fimg	FcParamImage_2023-10-30_11-06-55_2.fimg	2023-10-30	11:06:55	G8_1x1_circle_017	43683	0.653389	HI	68.6059	0.00125468	0.0860786	Noon
FcParamImage_2023-10-30_11-07-33_1.fimg	FcParamImage_2023-10-30_11-07-33_2.fimg	2023-10-30	11:07:33	G8_1x1_circle_009	27978	0.653626	HI	68.6307	0.000803596	0.0551514	Noon
FcParamImage_2023-10-30_11-08-42_1.fimg	FcParamImage_2023-10-30_11-08-42_2.fimg	2023-10-30	11:08:42	G8_1x1_circle_019	76159	0.663838	BNI	69.703	0.00218747	0.152473	Noon
FcParamImage_2023-10-30_11-08-59_1.fimg	FcParamImage_2023-10-30_11-08-59_2.fimg	2023-10-30	11:08:59	G8_1x1_circle_120	0		BNI		0		Noon
FcParamImage_2023-10-30_11-16-36_1.fimg	FcParamImage_2023-10-30_11-16-36_2.fimg	2023-10-30	11:16:36	G8_1x1_circle_040	159090	0.656079	BNI	68.8883	0.00456945	0.314782	Noon
FcParamImage_2023-10-30_11-18-28_1.fimg	FcParamImage_2023-10-30_11-18-28_2.fimg	2023-10-30	11:18:28	G8_1x1_circle_061	144162	0.66131	BRA	69.4375	0.00414068	0.287519	Noon
FcParamImage_2023-10-30_11-18-45_1.fimg	FcParamImage_2023-10-30_11-18-45_2.fimg	2023-10-30	11:18:45	G8_1x1_circle_162	170396	0.650823	BRA	68.3364	0.00489419	0.334451	Noon
FcParamImage_2023-10-30_11-21-11_1.fimg	FcParamImage_2023-10-30_11-21-11_2.fimg	2023-10-30	11:21:11	G8_1x1_circle_154	158576	0.654419	BRA	68.714	0.00455469	0.312971	Noon
FcParamImage_2023-10-30_11-22-05_1.fimg	FcParamImage_2023-10-30_11-22-05_2.fimg	2023-10-30	11:22:05	G8_1x1_circle_065	32694	0.648911	HI	68.1357	0.000939051	0.0639829	Noon
FcParamImage_2023-10-30_11-25-21_1.fimg	FcParamImage_2023-10-30_11-25-21_2.fimg	2023-10-30	11:25:21	G8_1x1_circle_178	110981	0.658828	BRA	69.177	0.00318764	0.220512	Noon
FcParamImage_2023-10-30_11-25-59_1.fimg	FcParamImage_2023-10-30_11-25-59_2.fimg	2023-10-30	11:25:59	G8_1x1_circle_170	251252	0.652368	BRA	68.4987	0.00721657	0.494325	Noon
FcParamImage_2023-10-30_11-29-21_1.fimg	FcParamImage_2023-10-30_11-29-21_2.fimg	2023-10-30	11:29:21	G8_1x1_circle_183	96241	0.652896	BNI	68.5541	0.00276428	0.189502	Noon
FcParamImage_2023-10-30_11-30-15_1.fimg	FcParamImage_2023-10-30_11-30-15_2.fimg	2023-10-30	11:30:15	G8_1x1_circle_274	51529	0.660564	HI	69.3592	0.00148004	0.102654	Noon
FcParamImage_2023-10-30_11-34-24_1.fimg	FcParamImage_2023-10-30_11-34-24_2.fimg	2023-10-30	11:34:24	G8_1x1_circle_298	24474	0.648479	HI	68.0903	0.000702953	0.0478643	Noon
FcParamImage_2023-10-30_11-38-04_1.fimg	FcParamImage_2023-10-30_11-38-04_2.fimg	2023-10-30	11:38:04	G8_1x1_circle_321	182664	0.654328	BRA	68.7045	0.00524655	0.360462	Noon
FcParamImage_2023-10-30_11-41-24_1.fimg	FcParamImage_2023-10-30_11-41-24_2.fimg	2023-10-30	11:41:24	G8_1x1_circle_226	32880	0.648147	HI	68.0554	0.000944393	0.0642711	Noon
FcParamImage_2023-10-30_11-43-13_1.fimg	FcParamImage_2023-10-30_11-43-13_2.fimg	2023-10-30	11:43:13	G8_1x1_circle_228	189767	0.625698	BNI	65.6983	0.00545057	0.358093	Noon
FcParamImage_2023-10-30_11-44-06_1.fimg	FcParamImage_2023-10-30_11-44-06_2.fimg	2023-10-30	11:44:06	G8_1x1_circle_319	83118	0.647729	BNI	68.0116	0.00238735	0.162368	Noon
FcParamImage_2023-10-30_11-44-44_1.fimg	FcParamImage_2023-10-30_11-44-44_2.fimg	2023-10-30	11:44:44	G8_1x1_circle_309	44304	0.653161	HI	68.5819	0.00127252	0.0872717	Noon
FcParamImage_2023-10-30_11-46-14_1.fimg	FcParamImage_2023-10-30_11-46-14_2.fimg	2023-10-30	11:46:14	G8_1x1_circle_261	148158	0.635224	BNI	66.6985	0.00425546	0.283833	Noon
FcParamImage_2023-10-30_11-46-35_1.fimg	FcParamImage_2023-10-30_11-46-35_2.fimg	2023-10-30	11:46:35	G8_1x1_circle_332	40352	0.65194	HI	68.4537	0.00115901	0.0793384	Noon
FcParamImage_2023-10-30_11-52-54_1.fimg	FcParamImage_2023-10-30_11-52-54_2.fimg	2023-10-30	11:52:54	G8_1x1_circle_249	159623	0.648782	BRA	68.1222	0.00458476	0.312324	Noon
FcParamImage_2023-10-30_11-54-46_1.fimg	FcParamImage_2023-10-30_11-54-46_2.fimg	2023-10-30	11:54:46	G8_1x1_circle_361	35849	0.651635	HI	68.4217	0.00102967	0.0704518	Noon
FcParamImage_2023-10-30_11-55-56_1.fimg	FcParamImage_2023-10-30_11-55-56_2.fimg	2023-10-30	11:55:56	G8_1x1_circle_371	133184	0.646013	BNI	67.8314	0.00382537	0.25948	Noon
FcParamImage_2023-10-30_11-56-34_1.fimg	FcParamImage_2023-10-30_11-56-34_2.fimg	2023-10-30	11:56:34	G8_1x1_circle_363	142895	0.635336	BNI	66.7103	0.00410429	0.273798	Noon
FcParamImage_2023-10-30_11-57-45_1.fimg	FcParamImage_2023-10-30_11-57-45_2.fimg	2023-10-30	11:57:45	G8_1x1_circle_373	235222	0.648252	BRA	68.0665	0.00675615	0.459867	Noon
FcParamImage_2023-10-30_11-58-23_1.fimg	FcParamImage_2023-10-30_11-58-23_2.fimg	2023-10-30	11:58:23	G8_1x1_circle_365	68972	0.651145	BRA	68.3702	0.00198104	0.135444	Noon
FcParamImage_2023-10-30_11-59-17_1.fimg	FcParamImage_2023-10-30_11-59-17_2.fimg	2023-10-30	11:59:17	G8_1x1_circle_456	111560	0.637897	BNI	66.9792	0.00320427	0.21462	Noon
FcParamImage_2023-10-30_12-01-22_1.fimg	FcParamImage_2023-10-30_12-01-22_2.fimg	2023-10-30	12:01:22	G8_1x1_circle_377	38605	0.646293	HI	67.8608	0.00110883	0.075246	Noon
FcParamImage_2023-10-30_12-02-00_1.fimg	FcParamImage_2023-10-30_12-02-00_2.fimg	2023-10-30	12:02:00	G8_1x1_circle_369	47104	0.649332	HI	68.1798	0.00135294	0.0922433	Noon
FcParamImage_2023-10-30_12-02-33_1.fimg	FcParamImage_2023-10-30_12-02-33_2.fimg	2023-10-30	12:02:33	G8_1x1_circle_389	103114	0.658345	BRA	69.1263	0.00296168	0.20473	Noon
FcParamImage_2023-10-30_12-08-02_1.fimg	FcParamImage_2023-10-30_12-08-02_2.fimg	2023-10-30	12:08:02	G8_1x1_circle_416	114851	0.63717	BNI	66.9029	0.0032988	0.220699	Noon
FcParamImage_2023-10-30_12-12-57_1.fimg	FcParamImage_2023-10-30_12-12-57_2.fimg	2023-10-30	12:12:57	G8_1x1_circle_421	0		BRA		0		Noon
FcParamImage_2023-10-30_12-13-51_1.fimg	FcParamImage_2023-10-30_12-13-51_2.fimg	2023-10-30	12:13:51	G8_1x1_circle_512	116838	0.66128	BNI	69.4344	0.00335587	0.233013	Noon
FcParamImage_2023-10-30_12-16-34_1.fimg	FcParamImage_2023-10-30_12-16-34_2.fimg	2023-10-30	12:16:34	G8_1x1_circle_425	40777	0.652113	HI	68.4719	0.00117121	0.0801953	Noon
FcParamImage_2023-10-30_12-19-31_1.fimg	FcParamImage_2023-10-30_12-19-31_2.fimg	2023-10-30	12:19:31	G8_1x1_circle_437	163167	0.648261	BRA	68.0674	0.00468655	0.319001	Noon
FcParamImage_2023-10-31_11-00-20_1.fimg	FcParamImage_2023-10-31_11-00-20_2.fimg	2023-10-31	11:00:20	G8_1x1_circle_001	36236	0.68437	HI	71.8588	0.00104079	0.0747896	Noon
FcParamImage_2023-10-31_11-00-53_1.fimg	FcParamImage_2023-10-31_11-00-53_2.fimg	2023-10-31	11:00:53	G8_1x1_circle_021	199622	0.664249	BRA	69.7461	0.00573363	0.399898	Noon
FcParamImage_2023-10-31_11-01-30_1.fimg	FcParamImage_2023-10-31_11-01-30_2.fimg	2023-10-31	11:01:30	G8_1x1_circle_011	247567	0.657621	BNI	69.0502	0.00711072	0.490997	Noon
FcParamImage_2023-10-31_11-02-08_1.fimg	FcParamImage_2023-10-31_11-02-08_2.fimg	2023-10-31	11:02:08	G8_1x1_circle_003	167012	0.66631	BNI	69.9625	0.00479699	0.335609	Noon
FcParamImage_2023-10-31_11-03-18_1.fimg	FcParamImage_2023-10-31_11-03-18_2.fimg	2023-10-31	11:03:18	G8_1x1_circle_013	266607	0.66155	BRA	69.4628	0.0076576	0.531918	Noon
FcParamImage_2023-10-31_11-03-56_1.fimg	FcParamImage_2023-10-31_11-03-56_2.fimg	2023-10-31	11:03:56	G8_1x1_circle_005	166356	0.674445	BRA	70.8167	0.00477815	0.338373	Noon
FcParamImage_2023-10-31_11-04-30_1.fimg	FcParamImage_2023-10-31_11-04-30_2.fimg	2023-10-31	11:04:30	G8_1x1_circle_025	44091	0.656768	HI	68.9607	0.0012664	0.0873318	Noon
FcParamImage_2023-10-31_11-06-55_1.fimg	FcParamImage_2023-10-31_11-06-55_2.fimg	2023-10-31	11:06:55	G8_1x1_circle_017	54927	0.653877	HI	68.6571	0.00157764	0.108316	Noon
FcParamImage_2023-10-31_11-07-32_1.fimg	FcParamImage_2023-10-31_11-07-32_2.fimg	2023-10-31	11:07:32	G8_1x1_circle_009	35151	0.653528	HI	68.6204	0.00100962	0.0692807	Noon
FcParamImage_2023-10-31_11-08-42_1.fimg	FcParamImage_2023-10-31_11-08-42_2.fimg	2023-10-31	11:08:42	G8_1x1_circle_019	94511	0.666358	BNI	69.9676	0.00271459	0.189933	Noon
FcParamImage_2023-10-31_11-08-59_1.fimg	FcParamImage_2023-10-31_11-08-59_2.fimg	2023-10-31	11:08:59	G8_1x1_circle_120	0		BNI		0		Noon
FcParamImage_2023-10-31_11-16-34_1.fimg	FcParamImage_2023-10-31_11-16-34_2.fimg	2023-10-31	11:16:34	G8_1x1_circle_040	197907	0.659362	BNI	69.233	0.00568437	0.393546	Noon
FcParamImage_2023-10-31_11-18-25_1.fimg	FcParamImage_2023-10-31_11-18-25_2.fimg	2023-10-31	11:18:25	G8_1x1_circle_061	187658	0.661392	BRA	69.4461	0.00538999	0.374314	Noon
FcParamImage_2023-10-31_11-18-42_1.fimg	FcParamImage_2023-10-31_11-18-42_2.fimg	2023-10-31	11:18:42	G8_1x1_circle_162	217005	0.650431	BRA	68.2953	0.00623291	0.425678	Noon
FcParamImage_2023-10-31_11-21-07_1.fimg	FcParamImage_2023-10-31_11-21-07_2.fimg	2023-10-31	11:21:07	G8_1x1_circle_154	158760	0.658966	BRA	69.1914	0.00455997	0.315511	Noon
FcParamImage_2023-10-31_11-22-01_1.fimg	FcParamImage_2023-10-31_11-22-01_2.fimg	2023-10-31	11:22:01	G8_1x1_circle_065	41750	0.651593	HI	68.4172	0.00119916	0.0820433	Noon
FcParamImage_2023-10-31_11-25-15_1.fimg	FcParamImage_2023-10-31_11-25-15_2.fimg	2023-10-31	11:25:15	G8_1x1_circle_178	207330	0.650906	BRA	68.3451	0.00595502	0.406996	Noon
FcParamImage_2023-10-31_11-25-53_1.fimg	FcParamImage_2023-10-31_11-25-53_2.fimg	2023-10-31	11:25:53	G8_1x1_circle_170	353950	0.651964	BRA	68.4562	0.0101663	0.695947	Noon
FcParamImage_2023-10-31_11-29-15_1.fimg	FcParamImage_2023-10-31_11-29-15_2.fimg	2023-10-31	11:29:15	G8_1x1_circle_183	218112	0.659887	BNI	69.2881	0.00626471	0.43407	Noon
FcParamImage_2023-10-31_11-30-08_1.fimg	FcParamImage_2023-10-31_11-30-08_2.fimg	2023-10-31	11:30:08	G8_1x1_circle_274	65085	0.659255	HI	69.2217	0.0018694	0.129403	Noon
FcParamImage_2023-10-31_11-34-16_1.fimg	FcParamImage_2023-10-31_11-34-16_2.fimg	2023-10-31	11:34:16	G8_1x1_circle_298	30020	0.649584	HI	68.2063	0.000862247	0.0588107	Noon
FcParamImage_2023-10-31_11-37-56_1.fimg	FcParamImage_2023-10-31_11-37-56_2.fimg	2023-10-31	11:37:56	G8_1x1_circle_321	223611	0.65245	BRA	68.5073	0.00642265	0.439998	Noon
FcParamImage_2023-10-31_11-41-14_1.fimg	FcParamImage_2023-10-31_11-41-14_2.fimg	2023-10-31	11:41:14	G8_1x1_circle_226	39978	0.650482	HI	68.3006	0.00114827	0.0784272	Noon
FcParamImage_2023-10-31_11-43-02_1.fimg	FcParamImage_2023-10-31_11-43-02_2.fimg	2023-10-31	11:43:02	G8_1x1_circle_228	225820	0.634901	BNI	66.6646	0.0064861	0.432393	Noon
FcParamImage_2023-10-31_11-43-54_1.fimg	FcParamImage_2023-10-31_11-43-54_2.fimg	2023-10-31	11:43:54	G8_1x1_circle_319	110331	0.650258	BNI	68.2771	0.00316897	0.216368	Noon
FcParamImage_2023-10-31_11-44-33_1.fimg	FcParamImage_2023-10-31_11-44-33_2.fimg	2023-10-31	11:44:33	G8_1x1_circle_309	57083	0.654649	HI	68.7381	0.00163956	0.1127	Noon
FcParamImage_2023-10-31_11-46-03_1.fimg	FcParamImage_2023-10-31_11-46-03_2.fimg	2023-10-31	11:46:03	G8_1x1_circle_261	209768	0.636933	BNI	66.878	0.00602505	0.402943	Noon
FcParamImage_2023-10-31_11-46-23_1.fimg	FcParamImage_2023-10-31_11-46-23_2.fimg	2023-10-31	11:46:23	G8_1x1_circle_332	49463	0.65353	HI	68.6207	0.0014207	0.0974892	Noon
FcParamImage_2023-10-31_11-52-42_1.fimg	FcParamImage_2023-10-31_11-52-42_2.fimg	2023-10-31	11:52:42	G8_1x1_circle_249	211161	0.647605	BRA	67.9985	0.00606506	0.412415	Noon
FcParamImage_2023-10-31_11-54-34_1.fimg	FcParamImage_2023-10-31_11-54-34_2.fimg	2023-10-31	11:54:34	G8_1x1_circle_361	45551	0.651278	HI	68.3842	0.00130834	0.0894695	Noon
FcParamImage_2023-10-31_11-55-44_1.fimg	FcParamImage_2023-10-31_11-55-44_2.fimg	2023-10-31	11:55:44	G8_1x1_circle_371	176811	0.650005	BNI	68.2505	0.00507844	0.346606	Noon
FcParamImage_2023-10-31_11-56-22_1.fimg	FcParamImage_2023-10-31_11-56-22_2.fimg	2023-10-31	11:56:22	G8_1x1_circle_363	186957	0.637816	BNI	66.9707	0.00536986	0.359623	Noon
FcParamImage_2023-10-31_11-57-33_1.fimg	FcParamImage_2023-10-31_11-57-33_2.fimg	2023-10-31	11:57:33	G8_1x1_circle_373	288062	0.64779	BRA	68.018	0.00827384	0.56277	Noon
FcParamImage_2023-10-31_11-58-10_1.fimg	FcParamImage_2023-10-31_11-58-10_2.fimg	2023-10-31	11:58:10	G8_1x1_circle_365	91946	0.651034	BRA	68.3585	0.00264091	0.180529	Noon
FcParamImage_2023-10-31_11-59-04_1.fimg	FcParamImage_2023-10-31_11-59-04_2.fimg	2023-10-31	11:59:04	G8_1x1_circle_456	144030	0.636396	BNI	66.8215	0.00413689	0.276433	Noon
FcParamImage_2023-10-31_12-01-08_1.fimg	FcParamImage_2023-10-31_12-01-08_2.fimg	2023-10-31	12:01:08	G8_1x1_circle_377	49176	0.648229	HI	68.0641	0.00141245	0.0961374	Noon
FcParamImage_2023-10-31_12-01-46_1.fimg	FcParamImage_2023-10-31_12-01-46_2.fimg	2023-10-31	12:01:46	G8_1x1_circle_369	60505	0.650008	HI	68.2508	0.00173785	0.11861	Noon
FcParamImage_2023-10-31_12-02-19_1.fimg	FcParamImage_2023-10-31_12-02-19_2.fimg	2023-10-31	12:02:19	G8_1x1_circle_389	211394	0.651366	BRA	68.3935	0.00607175	0.415268	Noon
FcParamImage_2023-10-31_12-07-45_1.fimg	FcParamImage_2023-10-31_12-07-45_2.fimg	2023-10-31	12:07:45	G8_1x1_circle_416	139183	0.642118	BNI	67.4224	0.00399767	0.269533	Noon
FcParamImage_2023-10-31_12-12-40_1.fimg	FcParamImage_2023-10-31_12-12-40_2.fimg	2023-10-31	12:12:40	G8_1x1_circle_421	161983	0.659823	BRA	69.2814	0.00465254	0.322335	Noon
FcParamImage_2023-10-31_12-13-34_1.fimg	FcParamImage_2023-10-31_12-13-34_2.fimg	2023-10-31	12:13:34	G8_1x1_circle_512	148622	0.659649	BNI	69.2632	0.00426878	0.29567	Noon
FcParamImage_2023-10-31_12-16-16_1.fimg	FcParamImage_2023-10-31_12-16-16_2.fimg	2023-10-31	12:16:16	G8_1x1_circle_425	57184	0.651141	HI	68.3699	0.00164246	0.112295	Noon
FcParamImage_2023-10-31_12-19-14_1.fimg	FcParamImage_2023-10-31_12-19-14_2.fimg	2023-10-31	12:19:14	G8_1x1_circle_437	221783	0.642145	BRA	67.4252	0.00637015	0.429508	Noon

## Sheet: HL_FluoroCam
Adding time-dimension to photosynthesis studies: a path towards linking biomass to photosynthesis
Sofia A. BENGOA LUONI & Steven M. DRIEVER
Fm_file	FvFm_file	Measuring Date	Measuring Time	Tray ID	intell_masking_size	intell_masking_FvFm	Species	ETR (µmol e- m-² s-¹)	PLA (m2)	aETR (µmol e- s-¹)	Label
FcParamImage_22_48_G8_1x1_circle_300_FM.fimg	FcParamImage_22_48_G8_1x1_circle_300_QY_Lss.fimg	2024-05-22	07:22:34	G8_1x1_circle_300	0		BNI		0		Morning		0.231439
FcParamImage_22_49_G8_1x1_circle_300_FM.fimg	FcParamImage_22_49_G8_1x1_circle_300_QY_Lss.fimg	2024-05-22	11:06:08	G8_1x1_circle_300	0		BNI		0		Noon		174.968
FcParamImage_22_50_G8_1x1_circle_300_FM.fimg	FcParamImage_22_50_G8_1x1_circle_300_QY_Lss.fimg	2024-05-22	14:35:57	G8_1x1_circle_300	0		BNI		0		Afternoon
FcParamImage_22_52_G8_1x1_circle_300_FM.fimg	FcParamImage_22_52_G8_1x1_circle_300_QY_Lss.fimg	2024-05-23	07:22:34	G8_1x1_circle_300	0		BNI		0		Morning
FcParamImage_22_53_G8_1x1_circle_300_FM.fimg	FcParamImage_22_53_G8_1x1_circle_300_QY_Lss.fimg	2024-05-23	11:06:09	G8_1x1_circle_300	0		BNI		0		Noon
FcParamImage_22_54_G8_1x1_circle_300_FM.fimg	FcParamImage_22_54_G8_1x1_circle_300_QY_Lss.fimg	2024-05-23	14:35:58	G8_1x1_circle_300	0		BNI		0		Afternoon
FcParamImage_22_56_G8_1x1_circle_300_FM.fimg	FcParamImage_22_56_G8_1x1_circle_300_QY_Lss.fimg	2024-05-24	07:22:33	G8_1x1_circle_300	0		BNI		0		Morning
FcParamImage_22_57_G8_1x1_circle_300_FM.fimg	FcParamImage_22_57_G8_1x1_circle_300_QY_Lss.fimg	2024-05-24	11:06:10	G8_1x1_circle_300	0		BNI		0		Noon
FcParamImage_22_58_G8_1x1_circle_300_FM.fimg	FcParamImage_22_58_G8_1x1_circle_300_QY_Lss.fimg	2024-05-24	14:36:01	G8_1x1_circle_300	0		BNI		0		Afternoon
FcParamImage_22_60_G8_1x1_circle_300_FM.fimg	FcParamImage_22_60_G8_1x1_circle_300_QY_Lss.fimg	2024-05-25	07:22:20	G8_1x1_circle_300	0		BNI		0		Morning
FcParamImage_22_61_G8_1x1_circle_300_FM.fimg	FcParamImage_22_61_G8_1x1_circle_300_QY_Lss.fimg	2024-05-25	11:06:09	G8_1x1_circle_300	0		BNI		0		Noon
FcParamImage_22_62_G8_1x1_circle_300_FM.fimg	FcParamImage_22_62_G8_1x1_circle_300_QY_Lss.fimg	2024-05-25	14:35:59	G8_1x1_circle_300	0		BNI		0		Afternoon
FcParamImage_22_64_G8_1x1_circle_300_FM.fimg	FcParamImage_22_64_G8_1x1_circle_300_QY_Lss.fimg	2024-05-26	07:22:21	G8_1x1_circle_300	0		BNI		0		Morning
FcParamImage_22_65_G8_1x1_circle_300_FM.fimg	FcParamImage_22_65_G8_1x1_circle_300_QY_Lss.fimg	2024-05-26	11:06:11	G8_1x1_circle_300	0		BNI		0		Noon
FcParamImage_22_66_G8_1x1_circle_300_FM.fimg	FcParamImage_22_66_G8_1x1_circle_300_QY_Lss.fimg	2024-05-26	14:36:02	G8_1x1_circle_300	0		BNI		0		Afternoon
FcParamImage_22_68_G8_1x1_circle_300_FM.fimg	FcParamImage_22_68_G8_1x1_circle_300_QY_Lss.fimg	2024-05-27	07:22:18	G8_1x1_circle_300	0		BNI		0		Morning
FcParamImage_22_69_G8_1x1_circle_300_FM.fimg	FcParamImage_22_69_G8_1x1_circle_300_QY_Lss.fimg	2024-05-27	11:06:09	G8_1x1_circle_300	0		BNI		0		Noon
FcParamImage_22_70_G8_1x1_circle_300_FM.fimg	FcParamImage_22_70_G8_1x1_circle_300_QY_Lss.fimg	2024-05-27	14:35:58	G8_1x1_circle_300	0		BNI		0		Afternoon
FcParamImage_22_72_G8_1x1_circle_300_FM.fimg	FcParamImage_22_72_G8_1x1_circle_300_QY_Lss.fimg	2024-05-28	07:22:14	G8_1x1_circle_300	0		BNI		0		Morning
FcParamImage_22_73_G8_1x1_circle_300_FM.fimg	FcParamImage_22_73_G8_1x1_circle_300_QY_Lss.fimg	2024-05-28	11:06:07	G8_1x1_circle_300	0		BNI		0		Noon
FcParamImage_22_74_G8_1x1_circle_300_FM.fimg	FcParamImage_22_74_G8_1x1_circle_300_QY_Lss.fimg	2024-05-28	14:35:59	G8_1x1_circle_300	0		BNI		0		Afternoon
FcParamImage_22_76_G8_1x1_circle_120_FM.fimg	FcParamImage_22_76_G8_1x1_circle_120_QY_Lss.fimg	2024-05-29	06:43:00	G8_1x1_circle_120	0		BNI		0		Morning
FcParamImage_22_77_G8_1x1_circle_120_FM.fimg	FcParamImage_22_77_G8_1x1_circle_120_QY_Lss.fimg	2024-05-29	10:39:02	G8_1x1_circle_120	0		BNI		0		Noon
FcParamImage_22_78_G8_1x1_circle_120_FM.fimg	FcParamImage_22_78_G8_1x1_circle_120_QY_Lss.fimg	2024-05-29	14:08:53	G8_1x1_circle_120	0		BNI		0		Afternoon
FcParamImage_22_76_G8_1x1_circle_300_FM.fimg	FcParamImage_22_76_G8_1x1_circle_300_QY_Lss.fimg	2024-05-29	07:22:29	G8_1x1_circle_300	0		BNI		0		Morning
FcParamImage_22_77_G8_1x1_circle_300_FM.fimg	FcParamImage_22_77_G8_1x1_circle_300_QY_Lss.fimg	2024-05-29	11:06:07	G8_1x1_circle_300	0		BNI		0		Noon
FcParamImage_22_78_G8_1x1_circle_300_FM.fimg	FcParamImage_22_78_G8_1x1_circle_300_QY_Lss.fimg	2024-05-29	14:35:57	G8_1x1_circle_300	0		BNI		0		Afternoon
FcParamImage_22_80_G8_1x1_circle_120_FM.fimg	FcParamImage_22_80_G8_1x1_circle_120_QY_Lss.fimg	2024-05-30	06:43:00	G8_1x1_circle_120	0		BNI		0		Morning
FcParamImage_22_81_G8_1x1_circle_120_FM.fimg	FcParamImage_22_81_G8_1x1_circle_120_QY_Lss.fimg	2024-05-30	10:39:02	G8_1x1_circle_120	0		BNI		0		Noon
FcParamImage_22_82_G8_1x1_circle_120_FM.fimg	FcParamImage_22_82_G8_1x1_circle_120_QY_Lss.fimg	2024-05-30	14:08:53	G8_1x1_circle_120	0		BNI		0		Afternoon
FcParamImage_22_80_G8_1x1_circle_300_FM.fimg	FcParamImage_22_80_G8_1x1_circle_300_QY_Lss.fimg	2024-05-30	07:22:31	G8_1x1_circle_300	0		BNI		0		Morning
FcParamImage_22_81_G8_1x1_circle_300_FM.fimg	FcParamImage_22_81_G8_1x1_circle_300_QY_Lss.fimg	2024-05-30	11:06:08	G8_1x1_circle_300	0		BNI		0		Noon
FcParamImage_22_82_G8_1x1_circle_300_FM.fimg	FcParamImage_22_82_G8_1x1_circle_300_QY_Lss.fimg	2024-05-30	14:35:57	G8_1x1_circle_300	0		BNI		0		Afternoon
FcParamImage_22_84_G8_1x1_circle_120_FM.fimg	FcParamImage_22_84_G8_1x1_circle_120_QY_Lss.fimg	2024-05-31	06:42:57	G8_1x1_circle_120	0		BNI		0		Morning
FcParamImage_22_85_G8_1x1_circle_120_FM.fimg	FcParamImage_22_85_G8_1x1_circle_120_QY_Lss.fimg	2024-05-31	10:39:03	G8_1x1_circle_120	0		BNI		0		Noon
FcParamImage_22_86_G8_1x1_circle_120_FM.fimg	FcParamImage_22_86_G8_1x1_circle_120_QY_Lss.fimg	2024-05-31	14:08:54	G8_1x1_circle_120	0		BNI		0		Afternoon
FcParamImage_22_84_G8_1x1_circle_300_FM.fimg	FcParamImage_22_84_G8_1x1_circle_300_QY_Lss.fimg	2024-05-31	07:22:18	G8_1x1_circle_300	0		BNI		0		Morning
FcParamImage_22_85_G8_1x1_circle_300_FM.fimg	FcParamImage_22_85_G8_1x1_circle_300_QY_Lss.fimg	2024-05-31	11:06:08	G8_1x1_circle_300	0		BNI		0		Noon
FcParamImage_22_86_G8_1x1_circle_300_FM.fimg	FcParamImage_22_86_G8_1x1_circle_300_QY_Lss.fimg	2024-05-31	14:36:01	G8_1x1_circle_300	0		BNI		0		Afternoon
FcParamImage_22_88_G8_1x1_circle_120_FM.fimg	FcParamImage_22_88_G8_1x1_circle_120_QY_Lss.fimg	2024-06-01	06:42:57	G8_1x1_circle_120	0		BNI		0		Morning
FcParamImage_22_89_G8_1x1_circle_120_FM.fimg	FcParamImage_22_89_G8_1x1_circle_120_QY_Lss.fimg	2024-06-01	10:39:03	G8_1x1_circle_120	0		BNI		0		Noon
FcParamImage_22_90_G8_1x1_circle_120_FM.fimg	FcParamImage_22_90_G8_1x1_circle_120_QY_Lss.fimg	2024-06-01	14:08:54	G8_1x1_circle_120	0		BNI		0		Afternoon
FcParamImage_22_88_G8_1x1_circle_300_FM.fimg	FcParamImage_22_88_G8_1x1_circle_300_QY_Lss.fimg	2024-06-01	07:22:17	G8_1x1_circle_300	0		BNI		0		Morning
FcParamImage_22_89_G8_1x1_circle_300_FM.fimg	FcParamImage_22_89_G8_1x1_circle_300_QY_Lss.fimg	2024-06-01	11:06:07	G8_1x1_circle_300	0		BNI		0		Noon
FcParamImage_22_90_G8_1x1_circle_300_FM.fimg	FcParamImage_22_90_G8_1x1_circle_300_QY_Lss.fimg	2024-06-01	14:36:01	G8_1x1_circle_300	0		BNI		0		Afternoon
FcParamImage_22_92_G8_1x1_circle_120_FM.fimg	FcParamImage_22_92_G8_1x1_circle_120_QY_Lss.fimg	2024-06-02	06:42:58	G8_1x1_circle_120	0		BNI		0		Morning
FcParamImage_22_93_G8_1x1_circle_120_FM.fimg	FcParamImage_22_93_G8_1x1_circle_120_QY_Lss.fimg	2024-06-02	10:39:04	G8_1x1_circle_120	0		BNI		0		Noon
FcParamImage_22_94_G8_1x1_circle_120_FM.fimg	FcParamImage_22_94_G8_1x1_circle_120_QY_Lss.fimg	2024-06-02	14:08:53	G8_1x1_circle_120	0		BNI		0		Afternoon
FcParamImage_22_92_G8_1x1_circle_147_FM.fimg	FcParamImage_22_92_G8_1x1_circle_147_QY_Lss.fimg	2024-06-02	06:53:30	G8_1x1_circle_147	0		BNI		0		Morning
FcParamImage_22_93_G8_1x1_circle_147_FM.fimg	FcParamImage_22_93_G8_1x1_circle_147_QY_Lss.fimg	2024-06-02	10:46:20	G8_1x1_circle_147	0		BNI		0		Noon
FcParamImage_22_94_G8_1x1_circle_147_FM.fimg	FcParamImage_22_94_G8_1x1_circle_147_QY_Lss.fimg	2024-06-02	14:16:09	G8_1x1_circle_147	0		BNI		0		Afternoon
FcParamImage_22_92_G8_1x1_circle_300_FM.fimg	FcParamImage_22_92_G8_1x1_circle_300_QY_Lss.fimg	2024-06-02	07:22:21	G8_1x1_circle_300	0		BNI		0		Morning
FcParamImage_22_93_G8_1x1_circle_300_FM.fimg	FcParamImage_22_93_G8_1x1_circle_300_QY_Lss.fimg	2024-06-02	11:06:13	G8_1x1_circle_300	0		BNI		0		Noon
FcParamImage_22_94_G8_1x1_circle_300_FM.fimg	FcParamImage_22_94_G8_1x1_circle_300_QY_Lss.fimg	2024-06-02	14:36:01	G8_1x1_circle_300	0		BNI		0		Afternoon
FcParamImage_22_96_G8_1x1_circle_120_FM.fimg	FcParamImage_22_96_G8_1x1_circle_120_QY_Lss.fimg	2024-06-03	06:42:58	G8_1x1_circle_120	0		BNI		0		Morning
FcParamImage_22_97_G8_1x1_circle_120_FM.fimg	FcParamImage_22_97_G8_1x1_circle_120_QY_Lss.fimg	2024-06-03	10:39:04	G8_1x1_circle_120	0		BNI		0		Noon
FcParamImage_22_96_G8_1x1_circle_147_FM.fimg	FcParamImage_22_96_G8_1x1_circle_147_QY_Lss.fimg	2024-06-03	06:53:29	G8_1x1_circle_147	0		BNI		0		Morning
FcParamImage_22_97_G8_1x1_circle_147_FM.fimg	FcParamImage_22_97_G8_1x1_circle_147_QY_Lss.fimg	2024-06-03	10:46:19	G8_1x1_circle_147	0		BNI		0		Noon
FcParamImage_22_96_G8_1x1_circle_300_FM.fimg	FcParamImage_22_96_G8_1x1_circle_300_QY_Lss.fimg	2024-06-03	07:22:20	G8_1x1_circle_300	0		BNI		0		Morning
FcParamImage_22_60_G8_1x1_circle_011_FM.fimg	FcParamImage_22_60_G8_1x1_circle_011_QY_Lss.fimg	2024-05-25	06:32:06	G8_1x1_circle_011	1000	0.201596	BNI	152.407	2.87224e-05	0.00437749	Morning
FcParamImage_22_42_G8_1x1_circle_392_FM.fimg	FcParamImage_22_42_G8_1x1_circle_392_QY_Lss.fimg	2024-05-20	15:03:26	G8_1x1_circle_392	1001	0.123796	BNI	93.5898	2.87511e-05	0.00269081	Afternoon
FcParamImage_22_73_G8_1x1_circle_491_FM.fimg	FcParamImage_22_73_G8_1x1_circle_491_QY_Lss.fimg	2024-05-28	11:33:52	G8_1x1_circle_491	1001	0.141401	BNI	106.899	2.87511e-05	0.00307346	Noon
FcParamImage_22_37_G8_1x1_circle_083_FM.fimg	FcParamImage_22_37_G8_1x1_circle_083_QY_Lss.fimg	2024-05-19	10:50:49	G8_1x1_circle_083	1002	0.190444	BNI	143.975	2.87799e-05	0.0041436	Noon
FcParamImage_22_36_G8_1x1_circle_536_FM.fimg	FcParamImage_22_36_G8_1x1_circle_536_QY_Lss.fimg	2024-05-19	08:23:06	G8_1x1_circle_536	10026	0.315115	BNI	238.227	0.000287971	0.0686025	Morning
FcParamImage_22_38_G8_1x1_circle_480_FM.fimg	FcParamImage_22_38_G8_1x1_circle_480_QY_Lss.fimg	2024-05-19	15:03:04	G8_1x1_circle_480	100298	0.42797	BNI	323.545	0.0028808	0.93207	Afternoon
FcParamImage_22_65_G8_1x1_circle_104_FM.fimg	FcParamImage_22_65_G8_1x1_circle_104_QY_Lss.fimg	2024-05-26	10:32:30	G8_1x1_circle_104	1003	0.158457	BNI	119.793	2.88086e-05	0.00345108	Noon
FcParamImage_22_46_G8_1x1_circle_520_FM.fimg	FcParamImage_22_46_G8_1x1_circle_520_QY_Lss.fimg	2024-05-21	15:20:38	G8_1x1_circle_520	100308	0.402584	BNI	304.354	0.00288109	0.87687	Afternoon
FcParamImage_22_49_G8_1x1_circle_303_FM.fimg	FcParamImage_22_49_G8_1x1_circle_303_QY_Lss.fimg	2024-05-22	11:09:15	G8_1x1_circle_303	1004	0.125886	BNI	95.17	2.88373e-05	0.00274445	Noon
FcParamImage_22_89_G8_1x1_circle_491_FM.fimg	FcParamImage_22_89_G8_1x1_circle_491_QY_Lss.fimg	2024-06-01	11:33:54	G8_1x1_circle_491	1004	0.127643	BNI	96.4984	2.88373e-05	0.00278275	Noon
FcParamImage_22_77_G8_1x1_circle_348_FM.fimg	FcParamImage_22_77_G8_1x1_circle_348_QY_Lss.fimg	2024-05-29	11:21:12	G8_1x1_circle_348	1004	0.212292	BNI	160.493	2.88373e-05	0.00462819	Noon
FcParamImage_22_61_G8_1x1_circle_427_FM.fimg	FcParamImage_22_61_G8_1x1_circle_427_QY_Lss.fimg	2024-05-25	11:48:04	G8_1x1_circle_427	1004	0.243318	BNI	183.948	2.88373e-05	0.00530457	Noon
FcParamImage_22_49_G8_1x1_circle_276_FM.fimg	FcParamImage_22_49_G8_1x1_circle_276_QY_Lss.fimg	2024-05-22	11:02:01	G8_1x1_circle_276	100497	0.449012	BNI	339.453	0.00288652	0.979836	Noon
FcParamImage_22_66_G8_1x1_circle_263_FM.fimg	FcParamImage_22_66_G8_1x1_circle_263_QY_Lss.fimg	2024-05-26	14:47:50	G8_1x1_circle_263	1005	0.148294	BNI	112.11	2.8866e-05	0.00323619	Afternoon
FcParamImage_22_68_G8_1x1_circle_464_FM.fimg	FcParamImage_22_68_G8_1x1_circle_464_QY_Lss.fimg	2024-05-27	07:52:07	G8_1x1_circle_464	1005	0.161773	BNI	122.301	2.8866e-05	0.00353034	Morning
FcParamImage_22_34_G8_1x1_circle_083_FM.fimg	FcParamImage_22_34_G8_1x1_circle_083_QY_Lss.fimg	2024-05-18	14:20:41	G8_1x1_circle_083	1005	0.194428	BNI	146.988	2.8866e-05	0.00424295	Afternoon
FcParamImage_22_61_G8_1x1_circle_348_FM.fimg	FcParamImage_22_61_G8_1x1_circle_348_QY_Lss.fimg	2024-05-25	11:21:16	G8_1x1_circle_348	1005	0.246964	BNI	186.704	2.8866e-05	0.00538942	Noon
FcParamImage_22_78_G8_1x1_circle_491_FM.fimg	FcParamImage_22_78_G8_1x1_circle_491_QY_Lss.fimg	2024-05-29	15:03:43	G8_1x1_circle_491	1006	0.127031	BNI	96.0354	2.88948e-05	0.00277492	Afternoon
FcParamImage_22_69_G8_1x1_circle_303_FM.fimg	FcParamImage_22_69_G8_1x1_circle_303_QY_Lss.fimg	2024-05-27	11:09:15	G8_1x1_circle_303	1006	0.137455	BNI	103.916	2.88948e-05	0.00300262	Noon
FcParamImage_22_61_G8_1x1_circle_220_FM.fimg	FcParamImage_22_61_G8_1x1_circle_220_QY_Lss.fimg	2024-05-25	11:13:44	G8_1x1_circle_220	1008	0.195113	BNI	147.505	2.89522e-05	0.0042706	Noon
FcParamImage_22_92_G8_1x1_circle_096_FM.fimg	FcParamImage_22_92_G8_1x1_circle_096_QY_Lss.fimg	2024-06-02	06:36:55	G8_1x1_circle_096	1008	0.261842	BNI	197.952	2.89522e-05	0.00573116	Morning
FcParamImage_22_38_G8_1x1_circle_392_FM.fimg	FcParamImage_22_38_G8_1x1_circle_392_QY_Lss.fimg	2024-05-19	15:03:29	G8_1x1_circle_392	1009	0.147319	BNI	111.373	2.89809e-05	0.0032277	Afternoon
FcParamImage_22_85_G8_1x1_circle_228_FM.fimg	FcParamImage_22_85_G8_1x1_circle_228_QY_Lss.fimg	2024-05-31	11:13:07	G8_1x1_circle_228	1009	0.182108	BNI	137.674	2.89809e-05	0.00398992	Noon
FcParamImage_22_37_G8_1x1_circle_011_FM.fimg	FcParamImage_22_37_G8_1x1_circle_011_QY_Lss.fimg	2024-05-19	10:31:35	G8_1x1_circle_011	1009	0.215243	BNI	162.724	2.89809e-05	0.00471589	Noon
FcParamImage_22_48_G8_1x1_circle_040_FM.fimg	FcParamImage_22_48_G8_1x1_circle_040_QY_Lss.fimg	2024-05-22	06:54:03	G8_1x1_circle_040	100905	0.467396	BNI	353.351	0.00289824	1.0241	Morning
FcParamImage_22_37_G8_1x1_circle_199_FM.fimg	FcParamImage_22_37_G8_1x1_circle_199_QY_Lss.fimg	2024-05-19	11:05:52	G8_1x1_circle_199	100951	0.425303	BNI	321.529	0.00289956	0.932292	Noon
FcParamImage_22_72_G8_1x1_circle_303_FM.fimg	FcParamImage_22_72_G8_1x1_circle_303_QY_Lss.fimg	2024-05-28	07:26:42	G8_1x1_circle_303	1010	0.14458	BNI	109.302	2.90097e-05	0.00317082	Morning
FcParamImage_22_48_G8_1x1_circle_104_FM.fimg	FcParamImage_22_48_G8_1x1_circle_104_QY_Lss.fimg	2024-05-22	06:33:26	G8_1x1_circle_104	1010	0.157867	BNI	119.348	2.90097e-05	0.00346223	Morning
FcParamImage_22_34_G8_1x1_circle_392_FM.fimg	FcParamImage_22_34_G8_1x1_circle_392_QY_Lss.fimg	2024-05-18	15:03:31	G8_1x1_circle_392	1010	0.160857	BNI	121.608	2.90097e-05	0.0035278	Afternoon
FcParamImage_22_22_G8_1x1_circle_228_FM.fimg	FcParamImage_22_22_G8_1x1_circle_228_QY_Lss.fimg	2024-05-15	14:42:57	G8_1x1_circle_228	1010	0.213529	BNI	161.428	2.90097e-05	0.00468297	Afternoon
FcParamImage_22_29_G8_1x1_circle_507_FM.fimg	FcParamImage_22_29_G8_1x1_circle_507_QY_Lss.fimg	2024-05-17	11:40:30	G8_1x1_circle_507	1011	0.211252	BNI	159.706	2.90384e-05	0.00463762	Noon
FcParamImage_22_36_G8_1x1_circle_472_FM.fimg	FcParamImage_22_36_G8_1x1_circle_472_QY_Lss.fimg	2024-05-19	07:51:32	G8_1x1_circle_472	101113	0.459341	BNI	347.262	0.00290421	1.00852	Morning
FcParamImage_22_61_G8_1x1_circle_408_FM.fimg	FcParamImage_22_61_G8_1x1_circle_408_QY_Lss.fimg	2024-05-25	11:40:14	G8_1x1_circle_408	101176	0.473292	BNI	357.809	0.00290602	1.0398	Noon
FcParamImage_22_66_G8_1x1_circle_491_FM.fimg	FcParamImage_22_66_G8_1x1_circle_491_QY_Lss.fimg	2024-05-26	15:03:50	G8_1x1_circle_491	1012	0.143633	BNI	108.586	2.90671e-05	0.00315628	Afternoon
FcParamImage_22_61_G8_1x1_circle_104_FM.fimg	FcParamImage_22_61_G8_1x1_circle_104_QY_Lss.fimg	2024-05-25	10:32:30	G8_1x1_circle_104	1012	0.159481	BNI	120.567	2.90671e-05	0.00350454	Noon
FcParamImage_22_50_G8_1x1_circle_220_FM.fimg	FcParamImage_22_50_G8_1x1_circle_220_QY_Lss.fimg	2024-05-22	14:43:32	G8_1x1_circle_220	1012	0.299413	BNI	226.356	2.90671e-05	0.00657952	Afternoon
FcParamImage_22_41_G8_1x1_circle_311_FM.fimg	FcParamImage_22_41_G8_1x1_circle_311_QY_Lss.fimg	2024-05-20	11:06:48	G8_1x1_circle_311	101220	0.448476	BNI	339.048	0.00290728	0.985709	Noon
FcParamImage_22_36_G8_1x1_circle_356_FM.fimg	FcParamImage_22_36_G8_1x1_circle_356_QY_Lss.fimg	2024-05-19	07:43:36	G8_1x1_circle_356	101225	0.46521	BNI	351.699	0.00290743	1.02254	Morning
FcParamImage_22_36_G8_1x1_circle_075_FM.fimg	FcParamImage_22_36_G8_1x1_circle_075_QY_Lss.fimg	2024-05-19	07:03:41	G8_1x1_circle_075	101244	0.44798	BNI	338.673	0.00290797	0.984852	Morning
FcParamImage_22_40_G8_1x1_circle_284_FM.fimg	FcParamImage_22_40_G8_1x1_circle_284_QY_Lss.fimg	2024-05-20	07:12:57	G8_1x1_circle_284	101329	0.44134	BNI	333.653	0.00291041	0.971069	Morning
FcParamImage_22_58_G8_1x1_circle_011_FM.fimg	FcParamImage_22_58_G8_1x1_circle_011_QY_Lss.fimg	2024-05-24	14:01:26	G8_1x1_circle_011	1014	0.219069	BNI	165.616	2.91245e-05	0.00482349	Afternoon
FcParamImage_22_69_G8_1x1_circle_147_FM.fimg	FcParamImage_22_69_G8_1x1_circle_147_QY_Lss.fimg	2024-05-27	10:46:18	G8_1x1_circle_147	1014	0.285708	BNI	215.995	2.91245e-05	0.00629075	Noon
FcParamImage_22_20_G8_1x1_circle_427_FM.fimg	FcParamImage_22_20_G8_1x1_circle_427_QY_Lss.fimg	2024-05-15	08:23:45	G8_1x1_circle_427	10145	0.346807	BNI	262.186	0.000291389	0.0763981	Morning
FcParamImage_22_57_G8_1x1_circle_032_FM.fimg	FcParamImage_22_57_G8_1x1_circle_032_QY_Lss.fimg	2024-05-24	10:39:27	G8_1x1_circle_032	1015	0.14167	BNI	107.103	2.91533e-05	0.00312239	Noon
FcParamImage_22_34_G8_1x1_circle_011_FM.fimg	FcParamImage_22_34_G8_1x1_circle_011_QY_Lss.fimg	2024-05-18	14:01:26	G8_1x1_circle_011	1015	0.227664	BNI	172.114	2.91533e-05	0.00501768	Afternoon
FcParamImage_22_57_G8_1x1_circle_348_FM.fimg	FcParamImage_22_57_G8_1x1_circle_348_QY_Lss.fimg	2024-05-24	11:21:17	G8_1x1_circle_348	1015	0.257571	BNI	194.724	2.91533e-05	0.00567684	Noon
FcParamImage_22_81_G8_1x1_circle_491_FM.fimg	FcParamImage_22_81_G8_1x1_circle_491_QY_Lss.fimg	2024-05-30	11:33:52	G8_1x1_circle_491	1016	0.126722	BNI	95.8022	2.9182e-05	0.0027957	Noon
FcParamImage_22_25_G8_1x1_circle_507_FM.fimg	FcParamImage_22_25_G8_1x1_circle_507_QY_Lss.fimg	2024-05-16	11:40:28	G8_1x1_circle_507	1016	0.239004	BNI	180.687	2.9182e-05	0.00527281	Noon
FcParamImage_22_50_G8_1x1_circle_340_FM.fimg	FcParamImage_22_50_G8_1x1_circle_340_QY_Lss.fimg	2024-05-22	14:53:29	G8_1x1_circle_340	101670	0.449148	BNI	339.556	0.00292021	0.991573	Afternoon
FcParamImage_22_62_G8_1x1_circle_512_FM.fimg	FcParamImage_22_62_G8_1x1_circle_512_QY_Lss.fimg	2024-05-25	15:13:25	G8_1x1_circle_512	1017	0.166021	BNI	125.512	2.92107e-05	0.0036663	Afternoon
FcParamImage_22_37_G8_1x1_circle_319_FM.fimg	FcParamImage_22_37_G8_1x1_circle_319_QY_Lss.fimg	2024-05-19	11:14:00	G8_1x1_circle_319	101732	0.460001	BNI	347.761	0.00292199	1.01615	Noon
FcParamImage_22_78_G8_1x1_circle_123_FM.fimg	FcParamImage_22_78_G8_1x1_circle_123_QY_Lss.fimg	2024-05-29	14:11:59	G8_1x1_circle_123	1018	0.133985	BNI	101.293	2.92394e-05	0.00296174	Afternoon
FcParamImage_22_70_G8_1x1_circle_263_FM.fimg	FcParamImage_22_70_G8_1x1_circle_263_QY_Lss.fimg	2024-05-27	14:47:44	G8_1x1_circle_263	1018	0.140308	BNI	106.073	2.92394e-05	0.00310152	Afternoon
FcParamImage_22_53_G8_1x1_circle_464_FM.fimg	FcParamImage_22_53_G8_1x1_circle_464_QY_Lss.fimg	2024-05-23	11:26:43	G8_1x1_circle_464	1019	0.170433	BNI	128.847	2.92682e-05	0.00377111	Noon
FcParamImage_22_70_G8_1x1_circle_379_FM.fimg	FcParamImage_22_70_G8_1x1_circle_379_QY_Lss.fimg	2024-05-27	15:02:47	G8_1x1_circle_379	1020	0.157842	BNI	119.329	2.92969e-05	0.00349596	Afternoon
FcParamImage_22_44_G8_1x1_circle_104_FM.fimg	FcParamImage_22_44_G8_1x1_circle_104_QY_Lss.fimg	2024-05-21	06:33:26	G8_1x1_circle_104	1020	0.160481	BNI	121.324	2.92969e-05	0.0035544	Morning
FcParamImage_22_30_G8_1x1_circle_392_FM.fimg	FcParamImage_22_30_G8_1x1_circle_392_QY_Lss.fimg	2024-05-17	15:03:28	G8_1x1_circle_392	1020	0.167721	BNI	126.797	2.92969e-05	0.00371477	Afternoon
FcParamImage_22_60_G8_1x1_circle_303_FM.fimg	FcParamImage_22_60_G8_1x1_circle_303_QY_Lss.fimg	2024-05-25	07:26:48	G8_1x1_circle_303	1021	0.148352	BNI	112.154	2.93256e-05	0.00328898	Morning
FcParamImage_22_41_G8_1x1_circle_392_FM.fimg	FcParamImage_22_41_G8_1x1_circle_392_QY_Lss.fimg	2024-05-20	11:33:39	G8_1x1_circle_392	1021	0.148736	BNI	112.445	2.93256e-05	0.00329751	Noon
FcParamImage_22_29_G8_1x1_circle_392_FM.fimg	FcParamImage_22_29_G8_1x1_circle_392_QY_Lss.fimg	2024-05-17	11:33:39	G8_1x1_circle_392	1021	0.187019	BNI	141.387	2.93256e-05	0.00414625	Noon
FcParamImage_22_24_G8_1x1_circle_228_FM.fimg	FcParamImage_22_24_G8_1x1_circle_228_QY_Lss.fimg	2024-05-16	07:32:47	G8_1x1_circle_228	1021	0.213018	BNI	161.042	2.93256e-05	0.00472264	Morning
FcParamImage_22_73_G8_1x1_circle_123_FM.fimg	FcParamImage_22_73_G8_1x1_circle_123_QY_Lss.fimg	2024-05-28	10:42:09	G8_1x1_circle_123	1022	0.128228	BNI	96.9404	2.93543e-05	0.00284562	Noon
FcParamImage_22_50_G8_1x1_circle_019_FM.fimg	FcParamImage_22_50_G8_1x1_circle_019_QY_Lss.fimg	2024-05-22	14:08:37	G8_1x1_circle_019	1022	0.211285	BNI	159.731	2.93543e-05	0.0046888	Afternoon
FcParamImage_22_92_G8_1x1_circle_491_FM.fimg	FcParamImage_22_92_G8_1x1_circle_491_QY_Lss.fimg	2024-06-02	08:02:42	G8_1x1_circle_491	1023	0.131483	BNI	99.4015	2.9383e-05	0.00292072	Morning
FcParamImage_22_41_G8_1x1_circle_303_FM.fimg	FcParamImage_22_41_G8_1x1_circle_303_QY_Lss.fimg	2024-05-20	11:09:15	G8_1x1_circle_303	1024	0.126096	BNI	95.3289	2.94118e-05	0.00280379	Noon
FcParamImage_22_53_G8_1x1_circle_491_FM.fimg	FcParamImage_22_53_G8_1x1_circle_491_QY_Lss.fimg	2024-05-23	11:33:57	G8_1x1_circle_491	1024	0.19001	BNI	143.648	2.94118e-05	0.00422493	Noon
FcParamImage_22_70_G8_1x1_circle_512_FM.fimg	FcParamImage_22_70_G8_1x1_circle_512_QY_Lss.fimg	2024-05-27	15:13:24	G8_1x1_circle_512	1025	0.150445	BNI	113.737	2.94405e-05	0.00334846	Afternoon
FcParamImage_22_76_G8_1x1_circle_379_FM.fimg	FcParamImage_22_76_G8_1x1_circle_379_QY_Lss.fimg	2024-05-29	08:01:35	G8_1x1_circle_379	1025	0.170184	BNI	128.659	2.94405e-05	0.00378779	Morning
FcParamImage_22_22_G8_1x1_circle_408_FM.fimg	FcParamImage_22_22_G8_1x1_circle_408_QY_Lss.fimg	2024-05-15	15:10:02	G8_1x1_circle_408	10250	0.33397	BNI	252.482	0.000294405	0.0743318	Afternoon
FcParamImage_22_69_G8_1x1_circle_123_FM.fimg	FcParamImage_22_69_G8_1x1_circle_123_QY_Lss.fimg	2024-05-27	10:42:10	G8_1x1_circle_123	1026	0.121476	BNI	91.8359	2.94692e-05	0.00270633	Noon
FcParamImage_22_66_G8_1x1_circle_512_FM.fimg	FcParamImage_22_66_G8_1x1_circle_512_QY_Lss.fimg	2024-05-26	15:13:30	G8_1x1_circle_512	1026	0.154886	BNI	117.094	2.94692e-05	0.00345067	Afternoon
FcParamImage_22_57_G8_1x1_circle_491_FM.fimg	FcParamImage_22_57_G8_1x1_circle_491_QY_Lss.fimg	2024-05-24	11:33:57	G8_1x1_circle_491	1027	0.167495	BNI	126.626	2.94979e-05	0.00373521	Noon
FcParamImage_22_58_G8_1x1_circle_348_FM.fimg	FcParamImage_22_58_G8_1x1_circle_348_QY_Lss.fimg	2024-05-24	14:51:08	G8_1x1_circle_348	1027	0.207894	BNI	157.168	2.94979e-05	0.00463613	Afternoon
FcParamImage_22_96_G8_1x1_circle_212_FM.fimg	FcParamImage_22_96_G8_1x1_circle_212_QY_Lss.fimg	2024-06-03	07:22:53	G8_1x1_circle_212	1027	0.248672	BNI	187.996	2.94979e-05	0.00554549	Morning
FcParamImage_22_68_G8_1x1_circle_392_FM.fimg	FcParamImage_22_68_G8_1x1_circle_392_QY_Lss.fimg	2024-05-27	08:02:12	G8_1x1_circle_392	1029	0.132628	BNI	100.267	2.95554e-05	0.00296343	Morning
FcParamImage_22_72_G8_1x1_circle_379_FM.fimg	FcParamImage_22_72_G8_1x1_circle_379_QY_Lss.fimg	2024-05-28	08:01:08	G8_1x1_circle_379	1029	0.188963	BNI	142.856	2.95554e-05	0.00422217	Morning
FcParamImage_22_60_G8_1x1_circle_220_FM.fimg	FcParamImage_22_60_G8_1x1_circle_220_QY_Lss.fimg	2024-05-25	07:33:19	G8_1x1_circle_220	1029	0.208957	BNI	157.971	2.95554e-05	0.0046689	Morning
FcParamImage_22_70_G8_1x1_circle_123_FM.fimg	FcParamImage_22_70_G8_1x1_circle_123_QY_Lss.fimg	2024-05-27	14:12:00	G8_1x1_circle_123	1030	0.122075	BNI	92.289	2.95841e-05	0.00273029	Afternoon
FcParamImage_22_64_G8_1x1_circle_392_FM.fimg	FcParamImage_22_64_G8_1x1_circle_392_QY_Lss.fimg	2024-05-26	08:02:17	G8_1x1_circle_392	1030	0.12844	BNI	97.1007	2.95841e-05	0.00287264	Morning
FcParamImage_22_45_G8_1x1_circle_123_FM.fimg	FcParamImage_22_45_G8_1x1_circle_123_QY_Lss.fimg	2024-05-21	10:42:08	G8_1x1_circle_123	1030	0.134664	BNI	101.806	2.95841e-05	0.00301184	Noon
FcParamImage_22_64_G8_1x1_circle_464_FM.fimg	FcParamImage_22_64_G8_1x1_circle_464_QY_Lss.fimg	2024-05-26	07:52:11	G8_1x1_circle_464	1030	0.163441	BNI	123.562	2.95841e-05	0.00365546	Morning
FcParamImage_22_89_G8_1x1_circle_228_FM.fimg	FcParamImage_22_89_G8_1x1_circle_228_QY_Lss.fimg	2024-06-01	11:13:06	G8_1x1_circle_228	1030	0.190726	BNI	144.189	2.95841e-05	0.0042657	Noon
FcParamImage_22_42_G8_1x1_circle_207_FM.fimg	FcParamImage_22_42_G8_1x1_circle_207_QY_Lss.fimg	2024-05-20	14:33:16	G8_1x1_circle_207	103034	0.45519	BNI	344.123	0.00295939	1.01839	Afternoon
FcParamImage_22_45_G8_1x1_circle_303_FM.fimg	FcParamImage_22_45_G8_1x1_circle_303_QY_Lss.fimg	2024-05-21	11:09:14	G8_1x1_circle_303	1031	0.134945	BNI	102.018	2.96128e-05	0.00302105	Noon
FcParamImage_22_49_G8_1x1_circle_491_FM.fimg	FcParamImage_22_49_G8_1x1_circle_491_QY_Lss.fimg	2024-05-22	11:33:55	G8_1x1_circle_491	1031	0.223171	BNI	168.717	2.96128e-05	0.00499619	Noon
FcParamImage_22_81_G8_1x1_circle_311_FM.fimg	FcParamImage_22_81_G8_1x1_circle_311_QY_Lss.fimg	2024-05-30	11:06:48	G8_1x1_circle_311	10314	0.340033	BNI	257.065	0.000296243	0.0761537	Noon
FcParamImage_22_45_G8_1x1_circle_392_FM.fimg	FcParamImage_22_45_G8_1x1_circle_392_QY_Lss.fimg	2024-05-21	11:33:38	G8_1x1_circle_392	1032	0.135559	BNI	102.483	2.96415e-05	0.00303774	Noon
FcParamImage_22_33_G8_1x1_circle_392_FM.fimg	FcParamImage_22_33_G8_1x1_circle_392_QY_Lss.fimg	2024-05-18	11:33:40	G8_1x1_circle_392	1032	0.160832	BNI	121.589	2.96415e-05	0.00360408	Noon
FcParamImage_22_80_G8_1x1_circle_011_FM.fimg	FcParamImage_22_80_G8_1x1_circle_011_QY_Lss.fimg	2024-05-30	06:32:06	G8_1x1_circle_011	1032	0.200311	BNI	151.435	2.96415e-05	0.00448876	Morning
FcParamImage_22_40_G8_1x1_circle_003_FM.fimg	FcParamImage_22_40_G8_1x1_circle_003_QY_Lss.fimg	2024-05-20	06:33:00	G8_1x1_circle_003	103233	0.409955	BNI	309.926	0.0029651	0.918962	Morning
FcParamImage_22_21_G8_1x1_circle_507_FM.fimg	FcParamImage_22_21_G8_1x1_circle_507_QY_Lss.fimg	2024-05-15	11:40:27	G8_1x1_circle_507	1033	0.24924	BNI	188.425	2.96703e-05	0.00559063	Noon
FcParamImage_22_30_G8_1x1_circle_464_FM.fimg	FcParamImage_22_30_G8_1x1_circle_464_QY_Lss.fimg	2024-05-17	14:56:31	G8_1x1_circle_464	1033	0.262161	BNI	198.193	2.96703e-05	0.00588045	Afternoon
FcParamImage_22_60_G8_1x1_circle_427_FM.fimg	FcParamImage_22_60_G8_1x1_circle_427_QY_Lss.fimg	2024-05-25	08:23:12	G8_1x1_circle_427	1033	0.279351	BNI	211.189	2.96703e-05	0.00626605	Morning
FcParamImage_22_61_G8_1x1_circle_139_FM.fimg	FcParamImage_22_61_G8_1x1_circle_139_QY_Lss.fimg	2024-05-25	10:46:54	G8_1x1_circle_139	103311	0.47444	BNI	358.677	0.00296734	1.06432	Noon
FcParamImage_22_68_G8_1x1_circle_427_FM.fimg	FcParamImage_22_68_G8_1x1_circle_427_QY_Lss.fimg	2024-05-27	08:23:08	G8_1x1_circle_427	1034	0.201148	BNI	152.068	2.9699e-05	0.00451626	Morning
FcParamImage_22_58_G8_1x1_circle_220_FM.fimg	FcParamImage_22_58_G8_1x1_circle_220_QY_Lss.fimg	2024-05-24	14:43:36	G8_1x1_circle_220	1034	0.204255	BNI	154.417	2.9699e-05	0.00458603	Afternoon
FcParamImage_22_68_G8_1x1_circle_348_FM.fimg	FcParamImage_22_68_G8_1x1_circle_348_QY_Lss.fimg	2024-05-27	07:44:13	G8_1x1_circle_348	1034	0.249526	BNI	188.642	2.9699e-05	0.00560247	Morning
FcParamImage_22_64_G8_1x1_circle_263_FM.fimg	FcParamImage_22_64_G8_1x1_circle_263_QY_Lss.fimg	2024-05-26	07:39:28	G8_1x1_circle_263	1035	0.139207	BNI	105.24	2.97277e-05	0.00312855	Morning
FcParamImage_22_62_G8_1x1_circle_263_FM.fimg	FcParamImage_22_62_G8_1x1_circle_263_QY_Lss.fimg	2024-05-25	14:47:45	G8_1x1_circle_263	1035	0.139475	BNI	105.443	2.97277e-05	0.00313459	Afternoon
FcParamImage_22_93_G8_1x1_circle_228_FM.fimg	FcParamImage_22_93_G8_1x1_circle_228_QY_Lss.fimg	2024-06-02	11:13:12	G8_1x1_circle_228	1035	0.192589	BNI	145.597	2.97277e-05	0.00432828	Noon
FcParamImage_22_62_G8_1x1_circle_139_FM.fimg	FcParamImage_22_62_G8_1x1_circle_139_QY_Lss.fimg	2024-05-25	14:16:44	G8_1x1_circle_139	103526	0.468287	BNI	354.025	0.00297352	1.0527	Afternoon
FcParamImage_22_42_G8_1x1_circle_387_FM.fimg	FcParamImage_22_42_G8_1x1_circle_387_QY_Lss.fimg	2024-05-20	15:00:20	G8_1x1_circle_387	10356	0.349345	BNI	264.105	0.000297449	0.0785579	Afternoon
FcParamImage_22_60_G8_1x1_circle_139_FM.fimg	FcParamImage_22_60_G8_1x1_circle_139_QY_Lss.fimg	2024-05-25	06:54:21	G8_1x1_circle_139	103568	0.484619	BNI	366.372	0.00297472	1.08986	Morning
FcParamImage_22_60_G8_1x1_circle_392_FM.fimg	FcParamImage_22_60_G8_1x1_circle_392_QY_Lss.fimg	2024-05-25	08:02:13	G8_1x1_circle_392	1036	0.138085	BNI	104.392	2.97564e-05	0.00310633	Morning
FcParamImage_22_93_G8_1x1_circle_392_FM.fimg	FcParamImage_22_93_G8_1x1_circle_392_QY_Lss.fimg	2024-06-02	11:33:44	G8_1x1_circle_392	1036	0.139492	BNI	105.456	2.97564e-05	0.003138	Noon
FcParamImage_22_82_G8_1x1_circle_512_FM.fimg	FcParamImage_22_82_G8_1x1_circle_512_QY_Lss.fimg	2024-05-30	15:13:22	G8_1x1_circle_512	1036	0.153193	BNI	115.814	2.97564e-05	0.0034462	Afternoon
FcParamImage_22_57_G8_1x1_circle_104_FM.fimg	FcParamImage_22_57_G8_1x1_circle_104_QY_Lss.fimg	2024-05-24	10:32:29	G8_1x1_circle_104	1036	0.156514	BNI	118.324	2.97564e-05	0.00352091	Noon
FcParamImage_22_24_G8_1x1_circle_507_FM.fimg	FcParamImage_22_24_G8_1x1_circle_507_QY_Lss.fimg	2024-05-16	08:12:46	G8_1x1_circle_507	1036	0.254092	BNI	192.093	2.97564e-05	0.00571601	Morning
FcParamImage_22_54_G8_1x1_circle_263_FM.fimg	FcParamImage_22_54_G8_1x1_circle_263_QY_Lss.fimg	2024-05-23	14:47:45	G8_1x1_circle_263	1037	0.143653	BNI	108.602	2.97852e-05	0.00323471	Afternoon
FcParamImage_22_69_G8_1x1_circle_104_FM.fimg	FcParamImage_22_69_G8_1x1_circle_104_QY_Lss.fimg	2024-05-27	10:32:30	G8_1x1_circle_104	1037	0.14779	BNI	111.729	2.97852e-05	0.00332788	Noon
FcParamImage_22_48_G8_1x1_circle_507_FM.fimg	FcParamImage_22_48_G8_1x1_circle_507_QY_Lss.fimg	2024-05-22	08:12:39	G8_1x1_circle_507	1037	0.186275	BNI	140.824	2.97852e-05	0.00419447	Morning
FcParamImage_22_84_G8_1x1_circle_507_FM.fimg	FcParamImage_22_84_G8_1x1_circle_507_QY_Lss.fimg	2024-05-31	08:12:09	G8_1x1_circle_507	1038	0.169459	BNI	128.111	2.98139e-05	0.00381949	Morning
FcParamImage_22_78_G8_1x1_circle_363_FM.fimg	FcParamImage_22_78_G8_1x1_circle_363_QY_Lss.fimg	2024-05-29	14:56:13	G8_1x1_circle_363	1039	0.129843	BNI	98.1614	2.98426e-05	0.00292939	Afternoon
FcParamImage_22_60_G8_1x1_circle_056_FM.fimg	FcParamImage_22_60_G8_1x1_circle_056_QY_Lss.fimg	2024-05-25	06:49:33	G8_1x1_circle_056	103975	0.495809	BNI	374.832	0.00298641	1.1194	Morning
FcParamImage_22_21_G8_1x1_circle_327_FM.fimg	FcParamImage_22_21_G8_1x1_circle_327_QY_Lss.fimg	2024-05-15	11:13:21	G8_1x1_circle_327	10399	0.287975	BNI	217.709	0.000298685	0.0650263	Noon
FcParamImage_22_82_G8_1x1_circle_032_FM.fimg	FcParamImage_22_82_G8_1x1_circle_032_QY_Lss.fimg	2024-05-30	14:09:17	G8_1x1_circle_032	1040	0.133168	BNI	100.675	2.98713e-05	0.0030073	Afternoon
FcParamImage_22_61_G8_1x1_circle_032_FM.fimg	FcParamImage_22_61_G8_1x1_circle_032_QY_Lss.fimg	2024-05-25	10:39:28	G8_1x1_circle_032	1040	0.16542	BNI	125.057	2.98713e-05	0.00373563	Noon
FcParamImage_22_93_G8_1x1_circle_512_FM.fimg	FcParamImage_22_93_G8_1x1_circle_512_QY_Lss.fimg	2024-06-02	11:43:41	G8_1x1_circle_512	1040	0.176981	BNI	133.798	2.98713e-05	0.00399672	Noon
FcParamImage_22_40_G8_1x1_circle_083_FM.fimg	FcParamImage_22_40_G8_1x1_circle_083_QY_Lss.fimg	2024-05-20	07:00:10	G8_1x1_circle_083	1040	0.191949	BNI	145.113	2.98713e-05	0.00433473	Morning
FcParamImage_22_96_G8_1x1_circle_327_FM.fimg	FcParamImage_22_96_G8_1x1_circle_327_QY_Lss.fimg	2024-06-03	07:32:51	G8_1x1_circle_327	1040	0.227765	BNI	172.19	2.98713e-05	0.00514354	Morning
FcParamImage_22_37_G8_1x1_circle_392_FM.fimg	FcParamImage_22_37_G8_1x1_circle_392_QY_Lss.fimg	2024-05-19	11:33:38	G8_1x1_circle_392	1041	0.148326	BNI	112.135	2.99e-05	0.00335283	Noon
FcParamImage_22_81_G8_1x1_circle_212_FM.fimg	FcParamImage_22_81_G8_1x1_circle_212_QY_Lss.fimg	2024-05-30	11:06:32	G8_1x1_circle_212	1041	0.163294	BNI	123.451	2.99e-05	0.00369118	Noon
FcParamImage_22_92_G8_1x1_circle_512_FM.fimg	FcParamImage_22_92_G8_1x1_circle_512_QY_Lss.fimg	2024-06-02	08:16:44	G8_1x1_circle_512	1041	0.17774	BNI	134.371	2.99e-05	0.00401771	Morning
FcParamImage_22_44_G8_1x1_circle_507_FM.fimg	FcParamImage_22_44_G8_1x1_circle_507_QY_Lss.fimg	2024-05-21	08:12:38	G8_1x1_circle_507	1041	0.202022	BNI	152.729	2.99e-05	0.00456659	Morning
FcParamImage_22_64_G8_1x1_circle_303_FM.fimg	FcParamImage_22_64_G8_1x1_circle_303_QY_Lss.fimg	2024-05-26	07:26:50	G8_1x1_circle_303	1042	0.141589	BNI	107.041	2.99288e-05	0.00320361	Morning
FcParamImage_22_58_G8_1x1_circle_512_FM.fimg	FcParamImage_22_58_G8_1x1_circle_512_QY_Lss.fimg	2024-05-24	15:13:30	G8_1x1_circle_512	1042	0.160526	BNI	121.357	2.99288e-05	0.00363208	Afternoon
FcParamImage_22_72_G8_1x1_circle_011_FM.fimg	FcParamImage_22_72_G8_1x1_circle_011_QY_Lss.fimg	2024-05-28	06:32:06	G8_1x1_circle_011	1042	0.193741	BNI	146.468	2.99288e-05	0.00438361	Morning
FcParamImage_22_76_G8_1x1_circle_348_FM.fimg	FcParamImage_22_76_G8_1x1_circle_348_QY_Lss.fimg	2024-05-29	07:44:30	G8_1x1_circle_348	1042	0.231806	BNI	175.245	2.99288e-05	0.00524487	Morning
FcParamImage_22_50_G8_1x1_circle_276_FM.fimg	FcParamImage_22_50_G8_1x1_circle_276_QY_Lss.fimg	2024-05-22	14:31:49	G8_1x1_circle_276	104242	0.440899	BNI	333.319	0.00299408	0.997986	Afternoon
FcParamImage_22_38_G8_1x1_circle_199_FM.fimg	FcParamImage_22_38_G8_1x1_circle_199_QY_Lss.fimg	2024-05-19	14:35:42	G8_1x1_circle_199	104263	0.427571	BNI	323.244	0.00299469	0.968015	Afternoon
FcParamImage_22_58_G8_1x1_circle_263_FM.fimg	FcParamImage_22_58_G8_1x1_circle_263_QY_Lss.fimg	2024-05-24	14:47:48	G8_1x1_circle_263	1043	0.143495	BNI	108.482	2.99575e-05	0.00324985	Afternoon
FcParamImage_22_77_G8_1x1_circle_056_FM.fimg	FcParamImage_22_77_G8_1x1_circle_056_QY_Lss.fimg	2024-05-29	10:43:35	G8_1x1_circle_056	1043	0.192717	BNI	145.694	2.99575e-05	0.00436462	Noon
FcParamImage_22_68_G8_1x1_circle_011_FM.fimg	FcParamImage_22_68_G8_1x1_circle_011_QY_Lss.fimg	2024-05-27	06:32:06	G8_1x1_circle_011	1043	0.200226	BNI	151.371	2.99575e-05	0.00453469	Morning
FcParamImage_22_29_G8_1x1_circle_228_FM.fimg	FcParamImage_22_29_G8_1x1_circle_228_QY_Lss.fimg	2024-05-17	11:13:08	G8_1x1_circle_228	1043	0.202888	BNI	153.384	2.99575e-05	0.00459499	Noon
FcParamImage_22_41_G8_1x1_circle_284_FM.fimg	FcParamImage_22_41_G8_1x1_circle_284_QY_Lss.fimg	2024-05-20	10:59:35	G8_1x1_circle_284	104381	0.431297	BNI	326.06	0.00299808	0.977554	Noon
FcParamImage_22_72_G8_1x1_circle_348_FM.fimg	FcParamImage_22_72_G8_1x1_circle_348_QY_Lss.fimg	2024-05-28	07:44:08	G8_1x1_circle_348	1044	0.244922	BNI	185.161	2.99862e-05	0.00555229	Morning
FcParamImage_22_57_G8_1x1_circle_067_FM.fimg	FcParamImage_22_57_G8_1x1_circle_067_QY_Lss.fimg	2024-05-24	10:53:53	G8_1x1_circle_067	104440	0.483597	BNI	365.6	0.00299977	1.09671	Noon
FcParamImage_22_84_G8_1x1_circle_228_FM.fimg	FcParamImage_22_84_G8_1x1_circle_228_QY_Lss.fimg	2024-05-31	07:32:24	G8_1x1_circle_228	1045	0.185495	BNI	140.234	3.00149e-05	0.00420911	Morning
FcParamImage_22_28_G8_1x1_circle_392_FM.fimg	FcParamImage_22_28_G8_1x1_circle_392_QY_Lss.fimg	2024-05-17	08:02:38	G8_1x1_circle_392	1045	0.208808	BNI	157.859	3.00149e-05	0.00473812	Morning
FcParamImage_22_74_G8_1x1_circle_427_FM.fimg	FcParamImage_22_74_G8_1x1_circle_427_QY_Lss.fimg	2024-05-28	15:17:53	G8_1x1_circle_427	1046	0.166654	BNI	125.99	3.00437e-05	0.00378521	Afternoon
FcParamImage_22_57_G8_1x1_circle_011_FM.fimg	FcParamImage_22_57_G8_1x1_circle_011_QY_Lss.fimg	2024-05-24	10:31:35	G8_1x1_circle_011	1046	0.23948	BNI	181.047	3.00437e-05	0.00543932	Noon
FcParamImage_22_46_G8_1x1_circle_443_FM.fimg	FcParamImage_22_46_G8_1x1_circle_443_QY_Lss.fimg	2024-05-21	15:14:54	G8_1x1_circle_443	104634	0.440306	BNI	332.871	0.00300534	1.00039	Afternoon
FcParamImage_22_76_G8_1x1_circle_507_FM.fimg	FcParamImage_22_76_G8_1x1_circle_507_QY_Lss.fimg	2024-05-29	08:12:34	G8_1x1_circle_507	1047	0.183906	BNI	139.033	3.00724e-05	0.00418105	Morning
FcParamImage_22_33_G8_1x1_circle_083_FM.fimg	FcParamImage_22_33_G8_1x1_circle_083_QY_Lss.fimg	2024-05-18	10:50:50	G8_1x1_circle_083	1047	0.224129	BNI	169.441	3.00724e-05	0.00509551	Noon
FcParamImage_22_82_G8_1x1_circle_427_FM.fimg	FcParamImage_22_82_G8_1x1_circle_427_QY_Lss.fimg	2024-05-30	15:17:51	G8_1x1_circle_427	1048	0.157967	BNI	119.423	3.01011e-05	0.00359477	Afternoon
FcParamImage_22_78_G8_1x1_circle_427_FM.fimg	FcParamImage_22_78_G8_1x1_circle_427_QY_Lss.fimg	2024-05-29	15:17:52	G8_1x1_circle_427	1048	0.158526	BNI	119.846	3.01011e-05	0.00360749	Afternoon
FcParamImage_22_52_G8_1x1_circle_491_FM.fimg	FcParamImage_22_52_G8_1x1_circle_491_QY_Lss.fimg	2024-05-23	08:03:03	G8_1x1_circle_491	1048	0.194873	BNI	147.324	3.01011e-05	0.00443462	Morning
FcParamImage_22_38_G8_1x1_circle_319_FM.fimg	FcParamImage_22_38_G8_1x1_circle_319_QY_Lss.fimg	2024-05-19	14:43:50	G8_1x1_circle_319	104851	0.455724	BNI	344.527	0.00301158	1.03757	Afternoon
FcParamImage_22_97_G8_1x1_circle_123_FM.fimg	FcParamImage_22_97_G8_1x1_circle_123_QY_Lss.fimg	2024-06-03	10:42:11	G8_1x1_circle_123	1049	0.125437	BNI	94.8303	3.01298e-05	0.00285722	Noon
FcParamImage_22_60_G8_1x1_circle_491_FM.fimg	FcParamImage_22_60_G8_1x1_circle_491_QY_Lss.fimg	2024-05-25	08:02:37	G8_1x1_circle_491	1049	0.163266	BNI	123.429	3.01298e-05	0.00371889	Morning
FcParamImage_22_25_G8_1x1_circle_228_FM.fimg	FcParamImage_22_25_G8_1x1_circle_228_QY_Lss.fimg	2024-05-16	11:13:06	G8_1x1_circle_228	1049	0.228836	BNI	173	3.01298e-05	0.00521246	Noon
FcParamImage_22_45_G8_1x1_circle_435_FM.fimg	FcParamImage_22_45_G8_1x1_circle_435_QY_Lss.fimg	2024-05-21	11:47:26	G8_1x1_circle_435	104903	0.459701	BNI	347.534	0.00301307	1.04714	Noon
FcParamImage_22_76_G8_1x1_circle_212_FM.fimg	FcParamImage_22_76_G8_1x1_circle_212_QY_Lss.fimg	2024-05-29	07:23:02	G8_1x1_circle_212	1050	0.156098	BNI	118.01	3.01585e-05	0.00355901	Morning
FcParamImage_22_68_G8_1x1_circle_191_FM.fimg	FcParamImage_22_68_G8_1x1_circle_191_QY_Lss.fimg	2024-05-27	07:11:26	G8_1x1_circle_191	1050	0.223958	BNI	169.312	3.01585e-05	0.00510621	Morning
FcParamImage_22_20_G8_1x1_circle_507_FM.fimg	FcParamImage_22_20_G8_1x1_circle_507_QY_Lss.fimg	2024-05-15	08:12:43	G8_1x1_circle_507	1050	0.268097	BNI	202.682	3.01585e-05	0.00611258	Morning
FcParamImage_22_72_G8_1x1_circle_392_FM.fimg	FcParamImage_22_72_G8_1x1_circle_392_QY_Lss.fimg	2024-05-28	08:02:06	G8_1x1_circle_392	1051	0.132875	BNI	100.453	3.01873e-05	0.00303241	Morning
FcParamImage_22_82_G8_1x1_circle_363_FM.fimg	FcParamImage_22_82_G8_1x1_circle_363_QY_Lss.fimg	2024-05-30	14:56:12	G8_1x1_circle_363	1051	0.134049	BNI	101.341	3.01873e-05	0.0030592	Afternoon
FcParamImage_22_41_G8_1x1_circle_255_FM.fimg	FcParamImage_22_41_G8_1x1_circle_255_QY_Lss.fimg	2024-05-20	11:20:21	G8_1x1_circle_255	105192	0.442763	BNI	334.728	0.00302137	1.01134	Noon
FcParamImage_22_78_G8_1x1_circle_263_FM.fimg	FcParamImage_22_78_G8_1x1_circle_263_QY_Lss.fimg	2024-05-29	14:47:44	G8_1x1_circle_263	1052	0.147442	BNI	111.466	3.0216e-05	0.00336805	Afternoon
FcParamImage_22_78_G8_1x1_circle_512_FM.fimg	FcParamImage_22_78_G8_1x1_circle_512_QY_Lss.fimg	2024-05-29	15:13:23	G8_1x1_circle_512	1052	0.152275	BNI	115.12	3.0216e-05	0.00347847	Afternoon
FcParamImage_22_86_G8_1x1_circle_427_FM.fimg	FcParamImage_22_86_G8_1x1_circle_427_QY_Lss.fimg	2024-05-31	15:17:56	G8_1x1_circle_427	1052	0.152603	BNI	115.368	3.0216e-05	0.00348596	Afternoon
FcParamImage_22_80_G8_1x1_circle_507_FM.fimg	FcParamImage_22_80_G8_1x1_circle_507_QY_Lss.fimg	2024-05-30	08:12:55	G8_1x1_circle_507	1052	0.181199	BNI	136.986	3.0216e-05	0.00413918	Morning
FcParamImage_22_88_G8_1x1_circle_228_FM.fimg	FcParamImage_22_88_G8_1x1_circle_228_QY_Lss.fimg	2024-06-01	07:32:23	G8_1x1_circle_228	1053	0.188144	BNI	142.236	3.02447e-05	0.0043019	Morning
FcParamImage_22_28_G8_1x1_circle_507_FM.fimg	FcParamImage_22_28_G8_1x1_circle_507_QY_Lss.fimg	2024-05-17	08:12:39	G8_1x1_circle_507	1053	0.243732	BNI	184.261	3.02447e-05	0.00557292	Morning
FcParamImage_22_20_G8_1x1_circle_371_FM.fimg	FcParamImage_22_20_G8_1x1_circle_371_QY_Lss.fimg	2024-05-15	07:51:12	G8_1x1_circle_371	10539	0.403842	BNI	305.305	0.000302706	0.0924174	Morning
FcParamImage_22_89_G8_1x1_circle_392_FM.fimg	FcParamImage_22_89_G8_1x1_circle_392_QY_Lss.fimg	2024-06-01	11:33:38	G8_1x1_circle_392	1054	0.139136	BNI	105.187	3.02734e-05	0.00318437	Noon
FcParamImage_22_76_G8_1x1_circle_392_FM.fimg	FcParamImage_22_76_G8_1x1_circle_392_QY_Lss.fimg	2024-05-29	08:02:33	G8_1x1_circle_392	1054	0.141123	BNI	106.689	3.02734e-05	0.00322984	Morning
FcParamImage_22_52_G8_1x1_circle_303_FM.fimg	FcParamImage_22_52_G8_1x1_circle_303_QY_Lss.fimg	2024-05-23	07:27:03	G8_1x1_circle_303	1054	0.142098	BNI	107.426	3.02734e-05	0.00325216	Morning
FcParamImage_22_74_G8_1x1_circle_512_FM.fimg	FcParamImage_22_74_G8_1x1_circle_512_QY_Lss.fimg	2024-05-28	15:13:24	G8_1x1_circle_512	1054	0.149475	BNI	113.003	3.02734e-05	0.003421	Afternoon
FcParamImage_22_52_G8_1x1_circle_507_FM.fimg	FcParamImage_22_52_G8_1x1_circle_507_QY_Lss.fimg	2024-05-23	08:12:39	G8_1x1_circle_507	1054	0.191762	BNI	144.972	3.02734e-05	0.0043888	Morning
FcParamImage_22_42_G8_1x1_circle_255_FM.fimg	FcParamImage_22_42_G8_1x1_circle_255_QY_Lss.fimg	2024-05-20	14:50:08	G8_1x1_circle_255	105483	0.442955	BNI	334.874	0.00302973	1.01458	Afternoon
FcParamImage_22_89_G8_1x1_circle_123_FM.fimg	FcParamImage_22_89_G8_1x1_circle_123_QY_Lss.fimg	2024-06-01	10:42:10	G8_1x1_circle_123	1055	0.140101	BNI	105.916	3.03022e-05	0.0032095	Noon
FcParamImage_22_66_G8_1x1_circle_379_FM.fimg	FcParamImage_22_66_G8_1x1_circle_379_QY_Lss.fimg	2024-05-26	15:02:53	G8_1x1_circle_379	1055	0.151761	BNI	114.731	3.03022e-05	0.00347661	Afternoon
FcParamImage_22_90_G8_1x1_circle_427_FM.fimg	FcParamImage_22_90_G8_1x1_circle_427_QY_Lss.fimg	2024-06-01	15:17:59	G8_1x1_circle_427	1055	0.153955	BNI	116.39	3.03022e-05	0.00352686	Afternoon
FcParamImage_22_88_G8_1x1_circle_512_FM.fimg	FcParamImage_22_88_G8_1x1_circle_512_QY_Lss.fimg	2024-06-01	08:16:35	G8_1x1_circle_512	1055	0.167482	BNI	126.617	3.03022e-05	0.00383676	Morning
FcParamImage_22_76_G8_1x1_circle_011_FM.fimg	FcParamImage_22_76_G8_1x1_circle_011_QY_Lss.fimg	2024-05-29	06:32:06	G8_1x1_circle_011	1055	0.202031	BNI	152.735	3.03022e-05	0.00462821	Morning
FcParamImage_22_36_G8_1x1_circle_507_FM.fimg	FcParamImage_22_36_G8_1x1_circle_507_QY_Lss.fimg	2024-05-19	08:12:33	G8_1x1_circle_507	1055	0.209688	BNI	158.524	3.03022e-05	0.00480362	Morning
FcParamImage_22_76_G8_1x1_circle_263_FM.fimg	FcParamImage_22_76_G8_1x1_circle_263_QY_Lss.fimg	2024-05-29	07:39:40	G8_1x1_circle_263	1056	0.14768	BNI	111.646	3.03309e-05	0.00338633	Morning
FcParamImage_22_89_G8_1x1_circle_512_FM.fimg	FcParamImage_22_89_G8_1x1_circle_512_QY_Lss.fimg	2024-06-01	11:43:33	G8_1x1_circle_512	1056	0.170871	BNI	129.179	3.03309e-05	0.0039181	Noon
FcParamImage_22_96_G8_1x1_circle_512_FM.fimg	FcParamImage_22_96_G8_1x1_circle_512_QY_Lss.fimg	2024-06-03	08:16:40	G8_1x1_circle_512	1056	0.173873	BNI	131.448	3.03309e-05	0.00398693	Morning
FcParamImage_22_32_G8_1x1_circle_507_FM.fimg	FcParamImage_22_32_G8_1x1_circle_507_QY_Lss.fimg	2024-05-18	08:12:40	G8_1x1_circle_507	1056	0.230072	BNI	173.934	3.03309e-05	0.00527558	Morning
FcParamImage_22_42_G8_1x1_circle_131_FM.fimg	FcParamImage_22_42_G8_1x1_circle_131_QY_Lss.fimg	2024-05-20	14:09:34	G8_1x1_circle_131	105691	0.457257	BNI	345.687	0.0030357	1.0494	Afternoon
FcParamImage_22_56_G8_1x1_circle_327_FM.fimg	FcParamImage_22_56_G8_1x1_circle_327_QY_Lss.fimg	2024-05-24	07:33:07	G8_1x1_circle_327	105699	0.444019	BNI	335.678	0.00303593	1.0191	Morning
FcParamImage_22_84_G8_1x1_circle_491_FM.fimg	FcParamImage_22_84_G8_1x1_circle_491_QY_Lss.fimg	2024-05-31	08:02:34	G8_1x1_circle_491	1057	0.132278	BNI	100.002	3.03596e-05	0.00303604	Morning
FcParamImage_22_74_G8_1x1_circle_263_FM.fimg	FcParamImage_22_74_G8_1x1_circle_263_QY_Lss.fimg	2024-05-28	14:47:46	G8_1x1_circle_263	1057	0.144941	BNI	109.575	3.03596e-05	0.00332666	Afternoon
FcParamImage_22_40_G8_1x1_circle_292_FM.fimg	FcParamImage_22_40_G8_1x1_circle_292_QY_Lss.fimg	2024-05-20	07:12:02	G8_1x1_circle_292	1057	0.151623	BNI	114.627	3.03596e-05	0.00348002	Morning
FcParamImage_22_49_G8_1x1_circle_104_FM.fimg	FcParamImage_22_49_G8_1x1_circle_104_QY_Lss.fimg	2024-05-22	10:32:29	G8_1x1_circle_104	1057	0.159955	BNI	120.926	3.03596e-05	0.00367126	Noon
FcParamImage_22_53_G8_1x1_circle_104_FM.fimg	FcParamImage_22_53_G8_1x1_circle_104_QY_Lss.fimg	2024-05-23	10:32:29	G8_1x1_circle_104	1058	0.153776	BNI	116.254	3.03883e-05	0.00353278	Noon
FcParamImage_22_60_G8_1x1_circle_464_FM.fimg	FcParamImage_22_60_G8_1x1_circle_464_QY_Lss.fimg	2024-05-25	07:52:08	G8_1x1_circle_464	1058	0.175579	BNI	132.738	3.03883e-05	0.00403369	Morning
FcParamImage_22_77_G8_1x1_circle_212_FM.fimg	FcParamImage_22_77_G8_1x1_circle_212_QY_Lss.fimg	2024-05-29	11:06:31	G8_1x1_circle_212	1059	0.15814	BNI	119.554	3.0417e-05	0.00363647	Noon
FcParamImage_22_78_G8_1x1_circle_056_FM.fimg	FcParamImage_22_78_G8_1x1_circle_056_QY_Lss.fimg	2024-05-29	14:13:25	G8_1x1_circle_056	1059	0.184615	BNI	139.569	3.0417e-05	0.00424528	Afternoon
FcParamImage_22_62_G8_1x1_circle_011_FM.fimg	FcParamImage_22_62_G8_1x1_circle_011_QY_Lss.fimg	2024-05-25	14:01:26	G8_1x1_circle_011	1060	0.243492	BNI	184.08	3.04458e-05	0.00560445	Afternoon
FcParamImage_22_56_G8_1x1_circle_220_FM.fimg	FcParamImage_22_56_G8_1x1_circle_220_QY_Lss.fimg	2024-05-24	07:33:36	G8_1x1_circle_220	1060	0.269473	BNI	203.722	3.04458e-05	0.00620247	Morning
FcParamImage_22_76_G8_1x1_circle_363_FM.fimg	FcParamImage_22_76_G8_1x1_circle_363_QY_Lss.fimg	2024-05-29	07:52:00	G8_1x1_circle_363	1061	0.130168	BNI	98.4067	3.04745e-05	0.00299889	Morning
FcParamImage_22_65_G8_1x1_circle_032_FM.fimg	FcParamImage_22_65_G8_1x1_circle_032_QY_Lss.fimg	2024-05-26	10:39:28	G8_1x1_circle_032	1061	0.149782	BNI	113.235	3.04745e-05	0.00345078	Noon
FcParamImage_22_50_G8_1x1_circle_464_FM.fimg	FcParamImage_22_50_G8_1x1_circle_464_QY_Lss.fimg	2024-05-22	14:56:31	G8_1x1_circle_464	1061	0.160534	BNI	121.364	3.04745e-05	0.0036985	Afternoon
FcParamImage_22_54_G8_1x1_circle_512_FM.fimg	FcParamImage_22_54_G8_1x1_circle_512_QY_Lss.fimg	2024-05-23	15:13:25	G8_1x1_circle_512	1061	0.162867	BNI	123.127	3.04745e-05	0.00375224	Afternoon
FcParamImage_22_44_G8_1x1_circle_491_FM.fimg	FcParamImage_22_44_G8_1x1_circle_491_QY_Lss.fimg	2024-05-21	08:03:02	G8_1x1_circle_491	106145	0.461836	BNI	349.148	0.00304874	1.06446	Morning
FcParamImage_22_40_G8_1x1_circle_303_FM.fimg	FcParamImage_22_40_G8_1x1_circle_303_QY_Lss.fimg	2024-05-20	07:27:00	G8_1x1_circle_303	1062	0.148316	BNI	112.127	3.05032e-05	0.00342024	Morning
FcParamImage_22_57_G8_1x1_circle_464_FM.fimg	FcParamImage_22_57_G8_1x1_circle_464_QY_Lss.fimg	2024-05-24	11:26:44	G8_1x1_circle_464	1062	0.160531	BNI	121.361	3.05032e-05	0.00370191	Noon
FcParamImage_22_40_G8_1x1_circle_507_FM.fimg	FcParamImage_22_40_G8_1x1_circle_507_QY_Lss.fimg	2024-05-20	08:12:34	G8_1x1_circle_507	1062	0.203306	BNI	153.699	3.05032e-05	0.00468832	Morning
FcParamImage_22_70_G8_1x1_circle_363_FM.fimg	FcParamImage_22_70_G8_1x1_circle_363_QY_Lss.fimg	2024-05-27	14:56:13	G8_1x1_circle_363	1063	0.126699	BNI	95.7846	3.05319e-05	0.00292449	Afternoon
FcParamImage_22_68_G8_1x1_circle_263_FM.fimg	FcParamImage_22_68_G8_1x1_circle_263_QY_Lss.fimg	2024-05-27	07:39:23	G8_1x1_circle_263	1063	0.145474	BNI	109.978	3.05319e-05	0.00335785	Morning
FcParamImage_22_40_G8_1x1_circle_104_FM.fimg	FcParamImage_22_40_G8_1x1_circle_104_QY_Lss.fimg	2024-05-20	06:33:26	G8_1x1_circle_104	1063	0.164396	BNI	124.284	3.05319e-05	0.00379462	Morning
FcParamImage_22_70_G8_1x1_circle_427_FM.fimg	FcParamImage_22_70_G8_1x1_circle_427_QY_Lss.fimg	2024-05-27	15:17:53	G8_1x1_circle_427	1063	0.169682	BNI	128.279	3.05319e-05	0.00391662	Afternoon
FcParamImage_22_96_G8_1x1_circle_228_FM.fimg	FcParamImage_22_96_G8_1x1_circle_228_QY_Lss.fimg	2024-06-03	07:32:27	G8_1x1_circle_228	1063	0.195654	BNI	147.914	3.05319e-05	0.00451611	Morning
FcParamImage_22_52_G8_1x1_circle_168_FM.fimg	FcParamImage_22_52_G8_1x1_circle_168_QY_Lss.fimg	2024-05-23	07:05:02	G8_1x1_circle_168	106397	0.490604	BNI	370.897	0.00305598	1.13345	Morning
FcParamImage_22_72_G8_1x1_circle_263_FM.fimg	FcParamImage_22_72_G8_1x1_circle_263_QY_Lss.fimg	2024-05-28	07:39:19	G8_1x1_circle_263	1064	0.139079	BNI	105.144	3.05607e-05	0.00321327	Morning
FcParamImage_22_42_G8_1x1_circle_104_FM.fimg	FcParamImage_22_42_G8_1x1_circle_104_QY_Lss.fimg	2024-05-20	14:02:20	G8_1x1_circle_104	1064	0.14282	BNI	107.972	3.05607e-05	0.00329968	Afternoon
FcParamImage_22_69_G8_1x1_circle_491_FM.fimg	FcParamImage_22_69_G8_1x1_circle_491_QY_Lss.fimg	2024-05-27	11:33:55	G8_1x1_circle_491	1064	0.148415	BNI	112.201	3.05607e-05	0.00342895	Noon
FcParamImage_22_73_G8_1x1_circle_379_FM.fimg	FcParamImage_22_73_G8_1x1_circle_379_QY_Lss.fimg	2024-05-28	11:32:55	G8_1x1_circle_379	1064	0.176568	BNI	133.486	3.05607e-05	0.00407941	Noon
FcParamImage_22_90_G8_1x1_circle_123_FM.fimg	FcParamImage_22_90_G8_1x1_circle_123_QY_Lss.fimg	2024-06-01	14:12:01	G8_1x1_circle_123	1065	0.132936	BNI	100.5	3.05894e-05	0.00307423	Afternoon
FcParamImage_22_92_G8_1x1_circle_228_FM.fimg	FcParamImage_22_92_G8_1x1_circle_228_QY_Lss.fimg	2024-06-02	07:32:28	G8_1x1_circle_228	1065	0.200527	BNI	151.599	3.05894e-05	0.00463731	Morning
FcParamImage_22_30_G8_1x1_circle_083_FM.fimg	FcParamImage_22_30_G8_1x1_circle_083_QY_Lss.fimg	2024-05-17	14:20:40	G8_1x1_circle_083	1065	0.213864	BNI	161.681	3.05894e-05	0.00494572	Afternoon
FcParamImage_22_69_G8_1x1_circle_032_FM.fimg	FcParamImage_22_69_G8_1x1_circle_032_QY_Lss.fimg	2024-05-27	10:39:28	G8_1x1_circle_032	1066	0.154846	BNI	117.064	3.06181e-05	0.00358426	Noon
FcParamImage_22_20_G8_1x1_circle_228_FM.fimg	FcParamImage_22_20_G8_1x1_circle_228_QY_Lss.fimg	2024-05-15	07:32:45	G8_1x1_circle_228	1066	0.22298	BNI	168.573	3.06181e-05	0.00516137	Morning
FcParamImage_22_94_G8_1x1_circle_032_FM.fimg	FcParamImage_22_94_G8_1x1_circle_032_QY_Lss.fimg	2024-06-02	14:09:18	G8_1x1_circle_032	1067	0.140048	BNI	105.876	3.06468e-05	0.00324477	Afternoon
FcParamImage_22_64_G8_1x1_circle_427_FM.fimg	FcParamImage_22_64_G8_1x1_circle_427_QY_Lss.fimg	2024-05-26	08:23:15	G8_1x1_circle_427	1067	0.245805	BNI	185.829	3.06468e-05	0.00569507	Morning
FcParamImage_22_49_G8_1x1_circle_040_FM.fimg	FcParamImage_22_49_G8_1x1_circle_040_QY_Lss.fimg	2024-05-22	10:46:37	G8_1x1_circle_040	106757	0.443721	BNI	335.453	0.00306632	1.02861	Noon
FcParamImage_22_22_G8_1x1_circle_303_FM.fimg	FcParamImage_22_22_G8_1x1_circle_303_QY_Lss.fimg	2024-05-15	14:39:05	G8_1x1_circle_303	1068	0.177713	BNI	134.351	3.06756e-05	0.00412129	Afternoon
FcParamImage_22_81_G8_1x1_circle_123_FM.fimg	FcParamImage_22_81_G8_1x1_circle_123_QY_Lss.fimg	2024-05-30	10:42:08	G8_1x1_circle_123	1069	0.123595	BNI	93.4382	3.07043e-05	0.00286895	Noon
FcParamImage_22_77_G8_1x1_circle_491_FM.fimg	FcParamImage_22_77_G8_1x1_circle_491_QY_Lss.fimg	2024-05-29	11:33:52	G8_1x1_circle_491	1069	0.140716	BNI	106.381	3.07043e-05	0.00326636	Noon
FcParamImage_22_72_G8_1x1_circle_507_FM.fimg	FcParamImage_22_72_G8_1x1_circle_507_QY_Lss.fimg	2024-05-28	08:12:05	G8_1x1_circle_507	1069	0.190077	BNI	143.698	3.07043e-05	0.00441214	Morning
FcParamImage_22_86_G8_1x1_circle_032_FM.fimg	FcParamImage_22_86_G8_1x1_circle_032_QY_Lss.fimg	2024-05-31	14:09:18	G8_1x1_circle_032	1070	0.130745	BNI	98.8432	3.0733e-05	0.00303775	Afternoon
FcParamImage_22_80_G8_1x1_circle_263_FM.fimg	FcParamImage_22_80_G8_1x1_circle_263_QY_Lss.fimg	2024-05-30	07:40:01	G8_1x1_circle_263	1070	0.141268	BNI	106.799	3.0733e-05	0.00328224	Morning
FcParamImage_22_53_G8_1x1_circle_220_FM.fimg	FcParamImage_22_53_G8_1x1_circle_220_QY_Lss.fimg	2024-05-23	11:13:44	G8_1x1_circle_220	1070	0.304304	BNI	230.054	3.0733e-05	0.00707024	Noon
FcParamImage_22_96_G8_1x1_circle_491_FM.fimg	FcParamImage_22_96_G8_1x1_circle_491_QY_Lss.fimg	2024-06-03	08:02:38	G8_1x1_circle_491	1071	0.130887	BNI	98.9508	3.07617e-05	0.0030439	Morning
FcParamImage_22_68_G8_1x1_circle_032_FM.fimg	FcParamImage_22_68_G8_1x1_circle_032_QY_Lss.fimg	2024-05-27	06:43:30	G8_1x1_circle_032	1071	0.158025	BNI	119.467	3.07617e-05	0.003675	Morning
FcParamImage_22_64_G8_1x1_circle_507_FM.fimg	FcParamImage_22_64_G8_1x1_circle_507_QY_Lss.fimg	2024-05-26	08:12:16	G8_1x1_circle_507	1071	0.181233	BNI	137.013	3.07617e-05	0.00421474	Morning
FcParamImage_22_72_G8_1x1_circle_427_FM.fimg	FcParamImage_22_72_G8_1x1_circle_427_QY_Lss.fimg	2024-05-28	08:23:04	G8_1x1_circle_427	1071	0.192685	BNI	145.67	3.07617e-05	0.00448106	Morning
FcParamImage_22_61_G8_1x1_circle_056_FM.fimg	FcParamImage_22_61_G8_1x1_circle_056_QY_Lss.fimg	2024-05-25	10:43:36	G8_1x1_circle_056	107100	0.486503	BNI	367.796	0.00307617	1.1314	Noon
FcParamImage_22_22_G8_1x1_circle_327_FM.fimg	FcParamImage_22_22_G8_1x1_circle_327_QY_Lss.fimg	2024-05-15	14:43:13	G8_1x1_circle_327	10712	0.283693	BNI	214.472	0.000307675	0.0659876	Afternoon
FcParamImage_22_48_G8_1x1_circle_048_FM.fimg	FcParamImage_22_48_G8_1x1_circle_048_QY_Lss.fimg	2024-05-22	06:53:10	G8_1x1_circle_048	107160	0.443352	BNI	335.174	0.0030779	1.03163	Morning
FcParamImage_22_77_G8_1x1_circle_123_FM.fimg	FcParamImage_22_77_G8_1x1_circle_123_QY_Lss.fimg	2024-05-29	10:42:09	G8_1x1_circle_123	1072	0.122571	BNI	92.6635	3.07904e-05	0.00285315	Noon
FcParamImage_22_56_G8_1x1_circle_392_FM.fimg	FcParamImage_22_56_G8_1x1_circle_392_QY_Lss.fimg	2024-05-24	08:02:40	G8_1x1_circle_392	1072	0.139194	BNI	105.231	3.07904e-05	0.0032401	Morning
FcParamImage_22_64_G8_1x1_circle_032_FM.fimg	FcParamImage_22_64_G8_1x1_circle_032_QY_Lss.fimg	2024-05-26	06:43:31	G8_1x1_circle_032	1072	0.153336	BNI	115.922	3.07904e-05	0.00356928	Morning
FcParamImage_22_50_G8_1x1_circle_512_FM.fimg	FcParamImage_22_50_G8_1x1_circle_512_QY_Lss.fimg	2024-05-22	15:13:25	G8_1x1_circle_512	1072	0.167906	BNI	126.937	3.07904e-05	0.00390844	Afternoon
FcParamImage_22_69_G8_1x1_circle_427_FM.fimg	FcParamImage_22_69_G8_1x1_circle_427_QY_Lss.fimg	2024-05-27	11:48:05	G8_1x1_circle_427	1072	0.176259	BNI	133.252	3.07904e-05	0.00410289	Noon
FcParamImage_22_32_G8_1x1_circle_392_FM.fimg	FcParamImage_22_32_G8_1x1_circle_392_QY_Lss.fimg	2024-05-18	08:02:38	G8_1x1_circle_392	1072	0.189052	BNI	142.924	3.07904e-05	0.00440068	Morning
FcParamImage_22_84_G8_1x1_circle_011_FM.fimg	FcParamImage_22_84_G8_1x1_circle_011_QY_Lss.fimg	2024-05-31	06:32:06	G8_1x1_circle_011	1072	0.196906	BNI	148.861	3.07904e-05	0.0045835	Morning
FcParamImage_22_42_G8_1x1_circle_311_FM.fimg	FcParamImage_22_42_G8_1x1_circle_311_QY_Lss.fimg	2024-05-20	14:36:38	G8_1x1_circle_311	107201	0.439881	BNI	332.55	0.00307907	1.02395	Afternoon
FcParamImage_22_60_G8_1x1_circle_263_FM.fimg	FcParamImage_22_60_G8_1x1_circle_263_QY_Lss.fimg	2024-05-25	07:39:26	G8_1x1_circle_263	1073	0.142582	BNI	107.792	3.08192e-05	0.00332206	Morning
FcParamImage_22_37_G8_1x1_circle_032_FM.fimg	FcParamImage_22_37_G8_1x1_circle_032_QY_Lss.fimg	2024-05-19	10:39:27	G8_1x1_circle_032	1073	0.175682	BNI	132.816	3.08192e-05	0.00409328	Noon
FcParamImage_22_21_G8_1x1_circle_228_FM.fimg	FcParamImage_22_21_G8_1x1_circle_228_QY_Lss.fimg	2024-05-15	11:13:05	G8_1x1_circle_228	1073	0.226782	BNI	171.447	3.08192e-05	0.00528385	Noon
FcParamImage_22_53_G8_1x1_circle_168_FM.fimg	FcParamImage_22_53_G8_1x1_circle_168_QY_Lss.fimg	2024-05-23	10:54:09	G8_1x1_circle_168	107387	0.483963	BNI	365.876	0.00308442	1.12851	Noon
FcParamImage_22_88_G8_1x1_circle_491_FM.fimg	FcParamImage_22_88_G8_1x1_circle_491_QY_Lss.fimg	2024-06-01	08:02:33	G8_1x1_circle_491	1074	0.128185	BNI	96.9078	3.08479e-05	0.0029894	Morning
FcParamImage_22_90_G8_1x1_circle_032_FM.fimg	FcParamImage_22_90_G8_1x1_circle_032_QY_Lss.fimg	2024-06-01	14:09:19	G8_1x1_circle_032	1074	0.132025	BNI	99.811	3.08479e-05	0.00307896	Afternoon
FcParamImage_22_82_G8_1x1_circle_263_FM.fimg	FcParamImage_22_82_G8_1x1_circle_263_QY_Lss.fimg	2024-05-30	14:47:43	G8_1x1_circle_263	1074	0.141902	BNI	107.278	3.08479e-05	0.00330929	Afternoon
FcParamImage_22_46_G8_1x1_circle_263_FM.fimg	FcParamImage_22_46_G8_1x1_circle_263_QY_Lss.fimg	2024-05-21	14:47:46	G8_1x1_circle_263	1075	0.150747	BNI	113.964	3.08766e-05	0.00351884	Afternoon
FcParamImage_22_58_G8_1x1_circle_491_FM.fimg	FcParamImage_22_58_G8_1x1_circle_491_QY_Lss.fimg	2024-05-24	15:03:49	G8_1x1_circle_491	1075	0.151728	BNI	114.706	3.08766e-05	0.00354174	Afternoon
FcParamImage_22_60_G8_1x1_circle_507_FM.fimg	FcParamImage_22_60_G8_1x1_circle_507_QY_Lss.fimg	2024-05-25	08:12:12	G8_1x1_circle_507	1075	0.183456	BNI	138.693	3.08766e-05	0.00428236	Morning
FcParamImage_22_50_G8_1x1_circle_491_FM.fimg	FcParamImage_22_50_G8_1x1_circle_491_QY_Lss.fimg	2024-05-22	15:03:44	G8_1x1_circle_491	1075	0.200779	BNI	151.789	3.08766e-05	0.00468674	Afternoon
FcParamImage_22_36_G8_1x1_circle_083_FM.fimg	FcParamImage_22_36_G8_1x1_circle_083_QY_Lss.fimg	2024-05-19	07:00:10	G8_1x1_circle_083	1075	0.208425	BNI	157.569	3.08766e-05	0.00486521	Morning
FcParamImage_22_61_G8_1x1_circle_263_FM.fimg	FcParamImage_22_61_G8_1x1_circle_263_QY_Lss.fimg	2024-05-25	11:17:57	G8_1x1_circle_263	1076	0.149494	BNI	113.017	3.09053e-05	0.00349284	Noon
FcParamImage_22_36_G8_1x1_circle_392_FM.fimg	FcParamImage_22_36_G8_1x1_circle_392_QY_Lss.fimg	2024-05-19	08:02:34	G8_1x1_circle_392	1076	0.176721	BNI	133.601	3.09053e-05	0.00412898	Morning
FcParamImage_22_36_G8_1x1_circle_191_FM.fimg	FcParamImage_22_36_G8_1x1_circle_191_QY_Lss.fimg	2024-05-19	07:11:37	G8_1x1_circle_191	107606	0.447277	BNI	338.142	0.00309071	1.0451	Morning
FcParamImage_22_40_G8_1x1_circle_348_FM.fimg	FcParamImage_22_40_G8_1x1_circle_348_QY_Lss.fimg	2024-05-20	07:44:31	G8_1x1_circle_348	107631	0.46539	BNI	351.835	0.00309142	1.08767	Morning
FcParamImage_22_41_G8_1x1_circle_003_FM.fimg	FcParamImage_22_41_G8_1x1_circle_003_QY_Lss.fimg	2024-05-20	10:32:13	G8_1x1_circle_003	107653	0.420921	BNI	318.216	0.00309206	0.983941	Noon
FcParamImage_22_44_G8_1x1_circle_292_FM.fimg	FcParamImage_22_44_G8_1x1_circle_292_QY_Lss.fimg	2024-05-21	07:12:03	G8_1x1_circle_292	1077	0.14203	BNI	107.375	3.09341e-05	0.00332153	Morning
FcParamImage_22_62_G8_1x1_circle_491_FM.fimg	FcParamImage_22_62_G8_1x1_circle_491_QY_Lss.fimg	2024-05-25	15:03:44	G8_1x1_circle_491	1077	0.154525	BNI	116.821	3.09341e-05	0.00361373	Afternoon
FcParamImage_22_66_G8_1x1_circle_427_FM.fimg	FcParamImage_22_66_G8_1x1_circle_427_QY_Lss.fimg	2024-05-26	15:18:00	G8_1x1_circle_427	1077	0.184618	BNI	139.571	3.09341e-05	0.00431749	Afternoon
FcParamImage_22_58_G8_1x1_circle_067_FM.fimg	FcParamImage_22_58_G8_1x1_circle_067_QY_Lss.fimg	2024-05-24	14:23:44	G8_1x1_circle_067	107780	0.48198	BNI	364.377	0.0030957	1.128	Afternoon
FcParamImage_22_90_G8_1x1_circle_363_FM.fimg	FcParamImage_22_90_G8_1x1_circle_363_QY_Lss.fimg	2024-06-01	14:56:19	G8_1x1_circle_363	1078	0.140657	BNI	106.337	3.09628e-05	0.00329248	Afternoon
FcParamImage_22_80_G8_1x1_circle_392_FM.fimg	FcParamImage_22_80_G8_1x1_circle_392_QY_Lss.fimg	2024-05-30	08:02:54	G8_1x1_circle_392	1078	0.140889	BNI	106.512	3.09628e-05	0.00329792	Morning
FcParamImage_22_50_G8_1x1_circle_263_FM.fimg	FcParamImage_22_50_G8_1x1_circle_263_QY_Lss.fimg	2024-05-22	14:47:45	G8_1x1_circle_263	1078	0.149765	BNI	113.222	3.09628e-05	0.00350567	Afternoon
FcParamImage_22_65_G8_1x1_circle_427_FM.fimg	FcParamImage_22_65_G8_1x1_circle_427_QY_Lss.fimg	2024-05-26	11:48:09	G8_1x1_circle_427	1078	0.212362	BNI	160.546	3.09628e-05	0.00497094	Noon
FcParamImage_22_54_G8_1x1_circle_168_FM.fimg	FcParamImage_22_54_G8_1x1_circle_168_QY_Lss.fimg	2024-05-23	14:23:59	G8_1x1_circle_168	107822	0.481359	BNI	363.907	0.00309691	1.12699	Afternoon
FcParamImage_22_42_G8_1x1_circle_284_FM.fimg	FcParamImage_22_42_G8_1x1_circle_284_QY_Lss.fimg	2024-05-20	14:29:25	G8_1x1_circle_284	107837	0.434506	BNI	328.486	0.00309734	1.01743	Afternoon
FcParamImage_22_36_G8_1x1_circle_212_FM.fimg	FcParamImage_22_36_G8_1x1_circle_212_QY_Lss.fimg	2024-05-19	07:23:04	G8_1x1_circle_212	107857	0.406518	BNI	307.328	0.00309791	0.952076	Morning
FcParamImage_22_37_G8_1x1_circle_472_FM.fimg	FcParamImage_22_37_G8_1x1_circle_472_QY_Lss.fimg	2024-05-19	11:26:03	G8_1x1_circle_472	107897	0.451478	BNI	341.317	0.00309906	1.05776	Noon
FcParamImage_22_85_G8_1x1_circle_512_FM.fimg	FcParamImage_22_85_G8_1x1_circle_512_QY_Lss.fimg	2024-05-31	11:43:35	G8_1x1_circle_512	1079	0.161299	BNI	121.942	3.09915e-05	0.00377916	Noon
FcParamImage_22_52_G8_1x1_circle_032_FM.fimg	FcParamImage_22_52_G8_1x1_circle_032_QY_Lss.fimg	2024-05-23	06:43:33	G8_1x1_circle_032	1079	0.163982	BNI	123.97	3.09915e-05	0.00384202	Morning
FcParamImage_22_61_G8_1x1_circle_491_FM.fimg	FcParamImage_22_61_G8_1x1_circle_491_QY_Lss.fimg	2024-05-25	11:33:55	G8_1x1_circle_491	1079	0.1643	BNI	124.211	3.09915e-05	0.00384948	Noon
FcParamImage_22_54_G8_1x1_circle_491_FM.fimg	FcParamImage_22_54_G8_1x1_circle_491_QY_Lss.fimg	2024-05-23	15:03:45	G8_1x1_circle_491	1079	0.169131	BNI	127.863	3.09915e-05	0.00396267	Afternoon
FcParamImage_22_33_G8_1x1_circle_011_FM.fimg	FcParamImage_22_33_G8_1x1_circle_011_QY_Lss.fimg	2024-05-18	10:31:35	G8_1x1_circle_011	1079	0.241022	BNI	182.212	3.09915e-05	0.00564704	Noon
FcParamImage_22_62_G8_1x1_circle_408_FM.fimg	FcParamImage_22_62_G8_1x1_circle_408_QY_Lss.fimg	2024-05-25	15:10:02	G8_1x1_circle_408	107968	0.463273	BNI	350.234	0.0031011	1.08611	Afternoon
FcParamImage_22_24_G8_1x1_circle_408_FM.fimg	FcParamImage_22_24_G8_1x1_circle_408_QY_Lss.fimg	2024-05-16	08:12:22	G8_1x1_circle_408	10802	0.392573	BNI	296.785	0.00031026	0.0920805	Morning
FcParamImage_22_64_G8_1x1_circle_408_FM.fimg	FcParamImage_22_64_G8_1x1_circle_408_QY_Lss.fimg	2024-05-26	08:11:51	G8_1x1_circle_408	108037	0.490689	BNI	370.961	0.00310308	1.15112	Morning
FcParamImage_22_65_G8_1x1_circle_263_FM.fimg	FcParamImage_22_65_G8_1x1_circle_263_QY_Lss.fimg	2024-05-26	11:17:59	G8_1x1_circle_263	1081	0.150604	BNI	113.856	3.10489e-05	0.00353512	Noon
FcParamImage_22_62_G8_1x1_circle_379_FM.fimg	FcParamImage_22_62_G8_1x1_circle_379_QY_Lss.fimg	2024-05-25	15:02:47	G8_1x1_circle_379	1081	0.151539	BNI	114.563	3.10489e-05	0.00355708	Afternoon
FcParamImage_22_73_G8_1x1_circle_032_FM.fimg	FcParamImage_22_73_G8_1x1_circle_032_QY_Lss.fimg	2024-05-28	10:39:27	G8_1x1_circle_032	1081	0.155207	BNI	117.337	3.10489e-05	0.00364318	Noon
FcParamImage_22_56_G8_1x1_circle_507_FM.fimg	FcParamImage_22_56_G8_1x1_circle_507_QY_Lss.fimg	2024-05-24	08:12:41	G8_1x1_circle_507	1081	0.189804	BNI	143.492	3.10489e-05	0.00445526	Morning
FcParamImage_22_58_G8_1x1_circle_327_FM.fimg	FcParamImage_22_58_G8_1x1_circle_327_QY_Lss.fimg	2024-05-24	14:43:16	G8_1x1_circle_327	108176	0.436672	BNI	330.124	0.00310708	1.02572	Afternoon
FcParamImage_22_56_G8_1x1_circle_303_FM.fimg	FcParamImage_22_56_G8_1x1_circle_303_QY_Lss.fimg	2024-05-24	07:27:02	G8_1x1_circle_303	1082	0.139385	BNI	105.375	3.10777e-05	0.00327481	Morning
FcParamImage_22_80_G8_1x1_circle_183_FM.fimg	FcParamImage_22_80_G8_1x1_circle_183_QY_Lss.fimg	2024-05-30	07:12:31	G8_1x1_circle_183	1083	0.158634	BNI	119.927	3.11064e-05	0.0037305	Morning
FcParamImage_22_37_G8_1x1_circle_356_FM.fimg	FcParamImage_22_37_G8_1x1_circle_356_QY_Lss.fimg	2024-05-19	11:20:37	G8_1x1_circle_356	108321	0.45322	BNI	342.634	0.00311124	1.06602	Noon
FcParamImage_22_50_G8_1x1_circle_528_FM.fimg	FcParamImage_22_50_G8_1x1_circle_528_QY_Lss.fimg	2024-05-22	15:18:11	G8_1x1_circle_528	1084	0.235538	BNI	178.067	3.11351e-05	0.00554412	Afternoon
FcParamImage_22_88_G8_1x1_circle_011_FM.fimg	FcParamImage_22_88_G8_1x1_circle_011_QY_Lss.fimg	2024-06-01	06:32:06	G8_1x1_circle_011	1085	0.199843	BNI	151.081	3.11638e-05	0.00470826	Morning
FcParamImage_22_85_G8_1x1_circle_096_FM.fimg	FcParamImage_22_85_G8_1x1_circle_096_QY_Lss.fimg	2024-05-31	10:34:55	G8_1x1_circle_096	1085	0.263817	BNI	199.446	3.11638e-05	0.00621549	Noon
FcParamImage_22_40_G8_1x1_circle_160_FM.fimg	FcParamImage_22_40_G8_1x1_circle_160_QY_Lss.fimg	2024-05-20	07:08:31	G8_1x1_circle_160	108572	0.430885	BNI	325.749	0.00311845	1.01583	Morning
FcParamImage_22_36_G8_1x1_circle_303_FM.fimg	FcParamImage_22_36_G8_1x1_circle_303_QY_Lss.fimg	2024-05-19	07:27:00	G8_1x1_circle_303	1086	0.147973	BNI	111.868	3.11926e-05	0.00348943	Morning
FcParamImage_22_94_G8_1x1_circle_528_FM.fimg	FcParamImage_22_94_G8_1x1_circle_528_QY_Lss.fimg	2024-06-02	15:18:16	G8_1x1_circle_528	1086	0.148922	BNI	112.585	3.11926e-05	0.00351183	Afternoon
FcParamImage_22_52_G8_1x1_circle_263_FM.fimg	FcParamImage_22_52_G8_1x1_circle_263_QY_Lss.fimg	2024-05-23	07:39:44	G8_1x1_circle_263	1086	0.150285	BNI	113.616	3.11926e-05	0.00354396	Morning
FcParamImage_22_93_G8_1x1_circle_212_FM.fimg	FcParamImage_22_93_G8_1x1_circle_212_QY_Lss.fimg	2024-06-02	11:06:37	G8_1x1_circle_212	1086	0.230799	BNI	174.484	3.11926e-05	0.0054426	Noon
FcParamImage_22_28_G8_1x1_circle_183_FM.fimg	FcParamImage_22_28_G8_1x1_circle_183_QY_Lss.fimg	2024-05-17	07:12:32	G8_1x1_circle_183	1086	0.240932	BNI	182.145	3.11926e-05	0.00568155	Morning
FcParamImage_22_38_G8_1x1_circle_123_FM.fimg	FcParamImage_22_38_G8_1x1_circle_123_QY_Lss.fimg	2024-05-19	14:12:00	G8_1x1_circle_123	1087	0.149442	BNI	112.978	3.12213e-05	0.00352733	Afternoon
FcParamImage_22_69_G8_1x1_circle_379_FM.fimg	FcParamImage_22_69_G8_1x1_circle_379_QY_Lss.fimg	2024-05-27	11:32:58	G8_1x1_circle_379	1087	0.171918	BNI	129.97	3.12213e-05	0.00405782	Noon
FcParamImage_22_56_G8_1x1_circle_491_FM.fimg	FcParamImage_22_56_G8_1x1_circle_491_QY_Lss.fimg	2024-05-24	08:03:04	G8_1x1_circle_491	1087	0.178357	BNI	134.838	3.12213e-05	0.00420981	Morning
FcParamImage_22_61_G8_1x1_circle_011_FM.fimg	FcParamImage_22_61_G8_1x1_circle_011_QY_Lss.fimg	2024-05-25	10:31:36	G8_1x1_circle_011	1087	0.257887	BNI	194.963	3.12213e-05	0.00608699	Noon
FcParamImage_22_20_G8_1x1_circle_520_FM.fimg	FcParamImage_22_20_G8_1x1_circle_520_QY_Lss.fimg	2024-05-15	08:27:41	G8_1x1_circle_520	10874	0.347991	BNI	263.082	0.000312328	0.0821676	Morning
FcParamImage_22_76_G8_1x1_circle_491_FM.fimg	FcParamImage_22_76_G8_1x1_circle_491_QY_Lss.fimg	2024-05-29	08:02:57	G8_1x1_circle_491	1088	0.138015	BNI	104.339	3.125e-05	0.00326061	Morning
FcParamImage_22_72_G8_1x1_circle_183_FM.fimg	FcParamImage_22_72_G8_1x1_circle_183_QY_Lss.fimg	2024-05-28	07:12:18	G8_1x1_circle_183	1088	0.159377	BNI	120.489	3.125e-05	0.00376529	Morning
FcParamImage_22_68_G8_1x1_circle_507_FM.fimg	FcParamImage_22_68_G8_1x1_circle_507_QY_Lss.fimg	2024-05-27	08:12:10	G8_1x1_circle_507	1088	0.179101	BNI	135.4	3.125e-05	0.00423126	Morning
FcParamImage_22_21_G8_1x1_circle_263_FM.fimg	FcParamImage_22_21_G8_1x1_circle_263_QY_Lss.fimg	2024-05-15	11:17:54	G8_1x1_circle_263	10887	0.277548	BNI	209.826	0.000312701	0.0656129	Noon
FcParamImage_22_74_G8_1x1_circle_363_FM.fimg	FcParamImage_22_74_G8_1x1_circle_363_QY_Lss.fimg	2024-05-28	14:56:15	G8_1x1_circle_363	1089	0.119166	BNI	90.0894	3.12787e-05	0.00281788	Afternoon
FcParamImage_22_52_G8_1x1_circle_392_FM.fimg	FcParamImage_22_52_G8_1x1_circle_392_QY_Lss.fimg	2024-05-23	08:02:38	G8_1x1_circle_392	1089	0.133005	BNI	100.552	3.12787e-05	0.00314513	Morning
FcParamImage_22_32_G8_1x1_circle_011_FM.fimg	FcParamImage_22_32_G8_1x1_circle_011_QY_Lss.fimg	2024-05-18	06:32:07	G8_1x1_circle_011	1089	0.203176	BNI	153.601	3.12787e-05	0.00480446	Morning
FcParamImage_22_26_G8_1x1_circle_083_FM.fimg	FcParamImage_22_26_G8_1x1_circle_083_QY_Lss.fimg	2024-05-16	14:20:40	G8_1x1_circle_083	1089	0.208701	BNI	157.778	3.12787e-05	0.0049351	Afternoon
FcParamImage_22_57_G8_1x1_circle_220_FM.fimg	FcParamImage_22_57_G8_1x1_circle_220_QY_Lss.fimg	2024-05-24	11:13:45	G8_1x1_circle_220	1089	0.24213	BNI	183.05	3.12787e-05	0.00572557	Noon
FcParamImage_22_62_G8_1x1_circle_056_FM.fimg	FcParamImage_22_62_G8_1x1_circle_056_QY_Lss.fimg	2024-05-25	14:13:25	G8_1x1_circle_056	108906	0.475652	BNI	359.593	0.00312804	1.12482	Afternoon
FcParamImage_22_21_G8_1x1_circle_427_FM.fimg	FcParamImage_22_21_G8_1x1_circle_427_QY_Lss.fimg	2024-05-15	11:48:01	G8_1x1_circle_427	10896	0.335406	BNI	253.567	0.00031296	0.0793562	Noon
FcParamImage_22_20_G8_1x1_circle_104_FM.fimg	FcParamImage_22_20_G8_1x1_circle_104_QY_Lss.fimg	2024-05-15	06:33:25	G8_1x1_circle_104	10897	0.378383	BNI	286.058	0.000312988	0.0895326	Morning
FcParamImage_22_86_G8_1x1_circle_292_FM.fimg	FcParamImage_22_86_G8_1x1_circle_292_QY_Lss.fimg	2024-05-31	14:28:50	G8_1x1_circle_292	1090	0.159107	BNI	120.285	3.13074e-05	0.00376581	Afternoon
FcParamImage_22_76_G8_1x1_circle_048_FM.fimg	FcParamImage_22_76_G8_1x1_circle_048_QY_Lss.fimg	2024-05-29	06:53:09	G8_1x1_circle_048	1090	0.170412	BNI	128.831	3.13074e-05	0.00403339	Morning
FcParamImage_22_76_G8_1x1_circle_427_FM.fimg	FcParamImage_22_76_G8_1x1_circle_427_QY_Lss.fimg	2024-05-29	08:23:36	G8_1x1_circle_427	1090	0.195329	BNI	147.668	3.13074e-05	0.00462312	Morning
FcParamImage_22_82_G8_1x1_circle_147_FM.fimg	FcParamImage_22_82_G8_1x1_circle_147_QY_Lss.fimg	2024-05-30	14:16:07	G8_1x1_circle_147	1090	0.223613	BNI	169.051	3.13074e-05	0.00529257	Afternoon
FcParamImage_22_56_G8_1x1_circle_263_FM.fimg	FcParamImage_22_56_G8_1x1_circle_263_QY_Lss.fimg	2024-05-24	07:39:44	G8_1x1_circle_263	1091	0.138027	BNI	104.348	3.13362e-05	0.00326988	Morning
FcParamImage_22_73_G8_1x1_circle_263_FM.fimg	FcParamImage_22_73_G8_1x1_circle_263_QY_Lss.fimg	2024-05-28	11:17:54	G8_1x1_circle_263	1091	0.147912	BNI	111.822	3.13362e-05	0.00350407	Noon
FcParamImage_22_40_G8_1x1_circle_392_FM.fimg	FcParamImage_22_40_G8_1x1_circle_392_QY_Lss.fimg	2024-05-20	08:02:33	G8_1x1_circle_392	1091	0.170623	BNI	128.991	3.13362e-05	0.00404207	Morning
FcParamImage_22_65_G8_1x1_circle_379_FM.fimg	FcParamImage_22_65_G8_1x1_circle_379_QY_Lss.fimg	2024-05-26	11:33:01	G8_1x1_circle_379	1091	0.172162	BNI	130.154	3.13362e-05	0.00407853	Noon
FcParamImage_22_56_G8_1x1_circle_464_FM.fimg	FcParamImage_22_56_G8_1x1_circle_464_QY_Lss.fimg	2024-05-24	07:52:31	G8_1x1_circle_464	1091	0.178639	BNI	135.051	3.13362e-05	0.00423198	Morning
FcParamImage_22_60_G8_1x1_circle_032_FM.fimg	FcParamImage_22_60_G8_1x1_circle_032_QY_Lss.fimg	2024-05-25	06:43:30	G8_1x1_circle_032	1092	0.15817	BNI	119.576	3.13649e-05	0.0037505	Morning
FcParamImage_22_57_G8_1x1_circle_327_FM.fimg	FcParamImage_22_57_G8_1x1_circle_327_QY_Lss.fimg	2024-05-24	11:13:25	G8_1x1_circle_327	109267	0.443193	BNI	335.054	0.00313841	1.05154	Noon
FcParamImage_22_48_G8_1x1_circle_292_FM.fimg	FcParamImage_22_48_G8_1x1_circle_292_QY_Lss.fimg	2024-05-22	07:12:04	G8_1x1_circle_292	1093	0.142857	BNI	108	3.13936e-05	0.00339051	Morning
FcParamImage_22_77_G8_1x1_circle_427_FM.fimg	FcParamImage_22_77_G8_1x1_circle_427_QY_Lss.fimg	2024-05-29	11:48:01	G8_1x1_circle_427	1093	0.177203	BNI	133.966	3.13936e-05	0.00420567	Noon
FcParamImage_22_92_G8_1x1_circle_011_FM.fimg	FcParamImage_22_92_G8_1x1_circle_011_QY_Lss.fimg	2024-06-02	06:32:06	G8_1x1_circle_011	1093	0.196804	BNI	148.784	3.13936e-05	0.00467087	Morning
FcParamImage_22_90_G8_1x1_circle_212_FM.fimg	FcParamImage_22_90_G8_1x1_circle_212_QY_Lss.fimg	2024-06-01	14:36:26	G8_1x1_circle_212	1093	0.204858	BNI	154.873	3.13936e-05	0.00486202	Afternoon
FcParamImage_22_62_G8_1x1_circle_363_FM.fimg	FcParamImage_22_62_G8_1x1_circle_363_QY_Lss.fimg	2024-05-25	14:56:14	G8_1x1_circle_363	1094	0.133525	BNI	100.945	3.14223e-05	0.00317192	Afternoon
FcParamImage_22_42_G8_1x1_circle_123_FM.fimg	FcParamImage_22_42_G8_1x1_circle_123_QY_Lss.fimg	2024-05-20	14:12:00	G8_1x1_circle_123	1094	0.137556	BNI	103.992	3.14223e-05	0.00326768	Afternoon
FcParamImage_22_85_G8_1x1_circle_123_FM.fimg	FcParamImage_22_85_G8_1x1_circle_123_QY_Lss.fimg	2024-05-31	10:42:09	G8_1x1_circle_123	1095	0.131765	BNI	99.6144	3.14511e-05	0.00313298	Noon
FcParamImage_22_48_G8_1x1_circle_392_FM.fimg	FcParamImage_22_48_G8_1x1_circle_392_QY_Lss.fimg	2024-05-22	08:02:37	G8_1x1_circle_392	1095	0.145906	BNI	110.305	3.14511e-05	0.00346922	Morning
FcParamImage_22_66_G8_1x1_circle_011_FM.fimg	FcParamImage_22_66_G8_1x1_circle_011_QY_Lss.fimg	2024-05-26	14:01:26	G8_1x1_circle_011	1095	0.257294	BNI	194.514	3.14511e-05	0.00611768	Afternoon
FcParamImage_22_82_G8_1x1_circle_123_FM.fimg	FcParamImage_22_82_G8_1x1_circle_123_QY_Lss.fimg	2024-05-30	14:11:59	G8_1x1_circle_123	1096	0.125356	BNI	94.7694	3.14798e-05	0.00298332	Afternoon
FcParamImage_22_88_G8_1x1_circle_392_FM.fimg	FcParamImage_22_88_G8_1x1_circle_392_QY_Lss.fimg	2024-06-01	08:02:09	G8_1x1_circle_392	1096	0.145759	BNI	110.194	3.14798e-05	0.00346888	Morning
FcParamImage_22_48_G8_1x1_circle_303_FM.fimg	FcParamImage_22_48_G8_1x1_circle_303_QY_Lss.fimg	2024-05-22	07:27:03	G8_1x1_circle_303	1097	0.141615	BNI	107.061	3.15085e-05	0.00337333	Morning
FcParamImage_22_84_G8_1x1_circle_512_FM.fimg	FcParamImage_22_84_G8_1x1_circle_512_QY_Lss.fimg	2024-05-31	08:16:36	G8_1x1_circle_512	1097	0.180416	BNI	136.395	3.15085e-05	0.0042976	Morning
FcParamImage_22_56_G8_1x1_circle_019_FM.fimg	FcParamImage_22_56_G8_1x1_circle_019_QY_Lss.fimg	2024-05-24	06:42:36	G8_1x1_circle_019	1097	0.206841	BNI	156.372	3.15085e-05	0.00492703	Morning
FcParamImage_22_93_G8_1x1_circle_123_FM.fimg	FcParamImage_22_93_G8_1x1_circle_123_QY_Lss.fimg	2024-06-02	10:42:11	G8_1x1_circle_123	1098	0.136673	BNI	103.325	3.15372e-05	0.00325859	Noon
FcParamImage_22_49_G8_1x1_circle_464_FM.fimg	FcParamImage_22_49_G8_1x1_circle_464_QY_Lss.fimg	2024-05-22	11:26:41	G8_1x1_circle_464	1098	0.174219	BNI	131.71	3.15372e-05	0.00415376	Noon
FcParamImage_22_94_G8_1x1_circle_048_FM.fimg	FcParamImage_22_94_G8_1x1_circle_048_QY_Lss.fimg	2024-06-02	14:15:53	G8_1x1_circle_048	1098	0.175945	BNI	133.015	3.15372e-05	0.00419491	Afternoon
FcParamImage_22_66_G8_1x1_circle_363_FM.fimg	FcParamImage_22_66_G8_1x1_circle_363_QY_Lss.fimg	2024-05-26	14:56:20	G8_1x1_circle_363	1099	0.121901	BNI	92.1568	3.15659e-05	0.00290902	Afternoon
FcParamImage_22_73_G8_1x1_circle_427_FM.fimg	FcParamImage_22_73_G8_1x1_circle_427_QY_Lss.fimg	2024-05-28	11:48:01	G8_1x1_circle_427	1099	0.183992	BNI	139.098	3.15659e-05	0.00439077	Noon
FcParamImage_22_64_G8_1x1_circle_019_FM.fimg	FcParamImage_22_64_G8_1x1_circle_019_QY_Lss.fimg	2024-05-26	06:42:33	G8_1x1_circle_019	1099	0.197953	BNI	149.652	3.15659e-05	0.00472392	Morning
FcParamImage_22_53_G8_1x1_circle_019_FM.fimg	FcParamImage_22_53_G8_1x1_circle_019_QY_Lss.fimg	2024-05-23	10:38:45	G8_1x1_circle_019	1099	0.21082	BNI	159.38	3.15659e-05	0.00503098	Noon
FcParamImage_22_86_G8_1x1_circle_363_FM.fimg	FcParamImage_22_86_G8_1x1_circle_363_QY_Lss.fimg	2024-05-31	14:56:17	G8_1x1_circle_363	1100	0.133901	BNI	101.229	3.15947e-05	0.00319831	Afternoon
FcParamImage_22_48_G8_1x1_circle_263_FM.fimg	FcParamImage_22_48_G8_1x1_circle_263_QY_Lss.fimg	2024-05-22	07:39:44	G8_1x1_circle_263	1100	0.148308	BNI	112.121	3.15947e-05	0.00354242	Morning
FcParamImage_22_25_G8_1x1_circle_083_FM.fimg	FcParamImage_22_25_G8_1x1_circle_083_QY_Lss.fimg	2024-05-16	10:50:48	G8_1x1_circle_083	1100	0.232552	BNI	175.809	3.15947e-05	0.00555464	Noon
FcParamImage_22_30_G8_1x1_circle_011_FM.fimg	FcParamImage_22_30_G8_1x1_circle_011_QY_Lss.fimg	2024-05-17	14:01:26	G8_1x1_circle_011	1100	0.241841	BNI	182.832	3.15947e-05	0.00577651	Afternoon
FcParamImage_22_42_G8_1x1_circle_003_FM.fimg	FcParamImage_22_42_G8_1x1_circle_003_QY_Lss.fimg	2024-05-20	14:02:04	G8_1x1_circle_003	110094	0.430879	BNI	325.745	0.00316217	1.03006	Afternoon
FcParamImage_22_68_G8_1x1_circle_363_FM.fimg	FcParamImage_22_68_G8_1x1_circle_363_QY_Lss.fimg	2024-05-27	07:51:42	G8_1x1_circle_363	1101	0.127445	BNI	96.3486	3.16234e-05	0.00304687	Morning
FcParamImage_22_96_G8_1x1_circle_011_FM.fimg	FcParamImage_22_96_G8_1x1_circle_011_QY_Lss.fimg	2024-06-03	06:32:06	G8_1x1_circle_011	1101	0.191278	BNI	144.606	3.16234e-05	0.00457294	Morning
FcParamImage_22_92_G8_1x1_circle_212_FM.fimg	FcParamImage_22_92_G8_1x1_circle_212_QY_Lss.fimg	2024-06-02	07:22:54	G8_1x1_circle_212	1101	0.20933	BNI	158.254	3.16234e-05	0.00500451	Morning
FcParamImage_22_56_G8_1x1_circle_032_FM.fimg	FcParamImage_22_56_G8_1x1_circle_032_QY_Lss.fimg	2024-05-24	06:43:33	G8_1x1_circle_032	1102	0.158373	BNI	119.73	3.16521e-05	0.00378972	Morning
FcParamImage_22_32_G8_1x1_circle_083_FM.fimg	FcParamImage_22_32_G8_1x1_circle_083_QY_Lss.fimg	2024-05-18	07:00:12	G8_1x1_circle_083	1102	0.201686	BNI	152.475	3.16521e-05	0.00482615	Morning
FcParamImage_22_86_G8_1x1_circle_123_FM.fimg	FcParamImage_22_86_G8_1x1_circle_123_QY_Lss.fimg	2024-05-31	14:12:00	G8_1x1_circle_123	1103	0.124682	BNI	94.2599	3.16808e-05	0.00298623	Afternoon
FcParamImage_22_44_G8_1x1_circle_392_FM.fimg	FcParamImage_22_44_G8_1x1_circle_392_QY_Lss.fimg	2024-05-21	08:02:37	G8_1x1_circle_392	1103	0.156243	BNI	118.12	3.16808e-05	0.00374214	Morning
FcParamImage_22_38_G8_1x1_circle_104_FM.fimg	FcParamImage_22_38_G8_1x1_circle_104_QY_Lss.fimg	2024-05-19	14:02:20	G8_1x1_circle_104	1103	0.157644	BNI	119.179	3.16808e-05	0.00377567	Afternoon
FcParamImage_22_32_G8_1x1_circle_303_FM.fimg	FcParamImage_22_32_G8_1x1_circle_303_QY_Lss.fimg	2024-05-18	07:27:02	G8_1x1_circle_303	1103	0.158882	BNI	120.115	3.16808e-05	0.00380533	Morning
FcParamImage_22_94_G8_1x1_circle_427_FM.fimg	FcParamImage_22_94_G8_1x1_circle_427_QY_Lss.fimg	2024-06-02	15:17:59	G8_1x1_circle_427	1103	0.161942	BNI	122.428	3.16808e-05	0.00387862	Afternoon
FcParamImage_22_68_G8_1x1_circle_019_FM.fimg	FcParamImage_22_68_G8_1x1_circle_019_QY_Lss.fimg	2024-05-27	06:42:33	G8_1x1_circle_019	1103	0.187407	BNI	141.68	3.16808e-05	0.00448854	Morning
FcParamImage_22_28_G8_1x1_circle_303_FM.fimg	FcParamImage_22_28_G8_1x1_circle_303_QY_Lss.fimg	2024-05-17	07:27:03	G8_1x1_circle_303	1103	0.188431	BNI	142.454	3.16808e-05	0.00451306	Morning
FcParamImage_22_74_G8_1x1_circle_292_FM.fimg	FcParamImage_22_74_G8_1x1_circle_292_QY_Lss.fimg	2024-05-28	14:28:48	G8_1x1_circle_292	1104	0.15179	BNI	114.753	3.17096e-05	0.00363876	Afternoon
FcParamImage_22_81_G8_1x1_circle_096_FM.fimg	FcParamImage_22_81_G8_1x1_circle_096_QY_Lss.fimg	2024-05-30	10:34:54	G8_1x1_circle_096	1104	0.252541	BNI	190.921	3.17096e-05	0.00605402	Noon
FcParamImage_22_46_G8_1x1_circle_435_FM.fimg	FcParamImage_22_46_G8_1x1_circle_435_QY_Lss.fimg	2024-05-21	15:17:18	G8_1x1_circle_435	110482	0.450317	BNI	340.439	0.00317331	1.08032	Afternoon
FcParamImage_22_84_G8_1x1_circle_392_FM.fimg	FcParamImage_22_84_G8_1x1_circle_392_QY_Lss.fimg	2024-05-31	08:02:10	G8_1x1_circle_392	1105	0.144402	BNI	109.168	3.17383e-05	0.0034648	Morning
FcParamImage_22_84_G8_1x1_circle_263_FM.fimg	FcParamImage_22_84_G8_1x1_circle_263_QY_Lss.fimg	2024-05-31	07:39:23	G8_1x1_circle_263	1105	0.156839	BNI	118.57	3.17383e-05	0.00376321	Morning
FcParamImage_22_82_G8_1x1_circle_311_FM.fimg	FcParamImage_22_82_G8_1x1_circle_311_QY_Lss.fimg	2024-05-30	14:36:37	G8_1x1_circle_311	11050	0.334264	BNI	252.703	0.000317383	0.0802037	Afternoon
FcParamImage_22_44_G8_1x1_circle_303_FM.fimg	FcParamImage_22_44_G8_1x1_circle_303_QY_Lss.fimg	2024-05-21	07:27:01	G8_1x1_circle_303	1106	0.139431	BNI	105.41	3.1767e-05	0.00334856	Morning
FcParamImage_22_52_G8_1x1_circle_292_FM.fimg	FcParamImage_22_52_G8_1x1_circle_292_QY_Lss.fimg	2024-05-23	07:12:04	G8_1x1_circle_292	1106	0.14783	BNI	111.759	3.1767e-05	0.00355026	Morning
FcParamImage_22_88_G8_1x1_circle_056_FM.fimg	FcParamImage_22_88_G8_1x1_circle_056_QY_Lss.fimg	2024-06-01	06:49:32	G8_1x1_circle_056	1106	0.23499	BNI	177.652	3.1767e-05	0.00564348	Morning
FcParamImage_22_66_G8_1x1_circle_139_FM.fimg	FcParamImage_22_66_G8_1x1_circle_139_QY_Lss.fimg	2024-05-26	14:16:46	G8_1x1_circle_139	110651	0.476599	BNI	360.309	0.00317817	1.14512	Afternoon
FcParamImage_22_40_G8_1x1_circle_019_FM.fimg	FcParamImage_22_40_G8_1x1_circle_019_QY_Lss.fimg	2024-05-20	06:42:36	G8_1x1_circle_019	110659	0.456328	BNI	344.984	0.00317839	1.0965	Morning
FcParamImage_22_45_G8_1x1_circle_104_FM.fimg	FcParamImage_22_45_G8_1x1_circle_104_QY_Lss.fimg	2024-05-21	10:32:29	G8_1x1_circle_104	1107	0.160736	BNI	121.517	3.17957e-05	0.00386371	Noon
FcParamImage_22_29_G8_1x1_circle_083_FM.fimg	FcParamImage_22_29_G8_1x1_circle_083_QY_Lss.fimg	2024-05-17	10:50:51	G8_1x1_circle_083	1107	0.229114	BNI	173.21	3.17957e-05	0.00550734	Noon
FcParamImage_22_50_G8_1x1_circle_040_FM.fimg	FcParamImage_22_50_G8_1x1_circle_040_QY_Lss.fimg	2024-05-22	14:16:28	G8_1x1_circle_040	110741	0.431168	BNI	325.963	0.00318075	1.03681	Afternoon
FcParamImage_22_65_G8_1x1_circle_139_FM.fimg	FcParamImage_22_65_G8_1x1_circle_139_QY_Lss.fimg	2024-05-26	10:46:55	G8_1x1_circle_139	110747	0.478615	BNI	361.833	0.00318092	1.15096	Noon
FcParamImage_22_94_G8_1x1_circle_292_FM.fimg	FcParamImage_22_94_G8_1x1_circle_292_QY_Lss.fimg	2024-06-02	14:28:51	G8_1x1_circle_292	1109	0.145842	BNI	110.256	3.18532e-05	0.00351202	Afternoon
FcParamImage_22_84_G8_1x1_circle_363_FM.fimg	FcParamImage_22_84_G8_1x1_circle_363_QY_Lss.fimg	2024-05-31	07:51:40	G8_1x1_circle_363	1109	0.152357	BNI	115.182	3.18532e-05	0.0036689	Morning
FcParamImage_22_64_G8_1x1_circle_183_FM.fimg	FcParamImage_22_64_G8_1x1_circle_183_QY_Lss.fimg	2024-05-26	07:12:23	G8_1x1_circle_183	1109	0.158817	BNI	120.065	3.18532e-05	0.00382447	Morning
FcParamImage_22_36_G8_1x1_circle_104_FM.fimg	FcParamImage_22_36_G8_1x1_circle_104_QY_Lss.fimg	2024-05-19	06:33:25	G8_1x1_circle_104	1109	0.177867	BNI	134.467	3.18532e-05	0.00428321	Morning
FcParamImage_22_44_G8_1x1_circle_247_FM.fimg	FcParamImage_22_44_G8_1x1_circle_247_QY_Lss.fimg	2024-05-21	07:44:08	G8_1x1_circle_247	110955	0.441168	BNI	333.523	0.0031869	1.0629	Morning
FcParamImage_22_80_G8_1x1_circle_491_FM.fimg	FcParamImage_22_80_G8_1x1_circle_491_QY_Lss.fimg	2024-05-30	08:03:18	G8_1x1_circle_491	1110	0.140213	BNI	106.001	3.18819e-05	0.00337952	Morning
FcParamImage_22_90_G8_1x1_circle_292_FM.fimg	FcParamImage_22_90_G8_1x1_circle_292_QY_Lss.fimg	2024-06-01	14:28:50	G8_1x1_circle_292	1110	0.151926	BNI	114.856	3.18819e-05	0.00366184	Afternoon
FcParamImage_22_88_G8_1x1_circle_363_FM.fimg	FcParamImage_22_88_G8_1x1_circle_363_QY_Lss.fimg	2024-06-01	07:51:39	G8_1x1_circle_363	1110	0.156352	BNI	118.202	3.18819e-05	0.00376851	Morning
FcParamImage_22_93_G8_1x1_circle_427_FM.fimg	FcParamImage_22_93_G8_1x1_circle_427_QY_Lss.fimg	2024-06-02	11:48:10	G8_1x1_circle_427	1110	0.173847	BNI	131.429	3.18819e-05	0.0041902	Noon
FcParamImage_22_81_G8_1x1_circle_427_FM.fimg	FcParamImage_22_81_G8_1x1_circle_427_QY_Lss.fimg	2024-05-30	11:48:01	G8_1x1_circle_427	1110	0.180958	BNI	136.804	3.18819e-05	0.00436158	Noon
FcParamImage_22_32_G8_1x1_circle_464_FM.fimg	FcParamImage_22_32_G8_1x1_circle_464_QY_Lss.fimg	2024-05-18	07:52:30	G8_1x1_circle_464	1110	0.298238	BNI	225.468	3.18819e-05	0.00718834	Morning
FcParamImage_22_57_G8_1x1_circle_263_FM.fimg	FcParamImage_22_57_G8_1x1_circle_263_QY_Lss.fimg	2024-05-24	11:17:57	G8_1x1_circle_263	1111	0.156043	BNI	117.969	3.19106e-05	0.00376445	Noon
FcParamImage_22_85_G8_1x1_circle_427_FM.fimg	FcParamImage_22_85_G8_1x1_circle_427_QY_Lss.fimg	2024-05-31	11:48:03	G8_1x1_circle_427	1111	0.167232	BNI	126.427	3.19106e-05	0.00403437	Noon
FcParamImage_22_69_G8_1x1_circle_512_FM.fimg	FcParamImage_22_69_G8_1x1_circle_512_QY_Lss.fimg	2024-05-27	11:43:36	G8_1x1_circle_512	1111	0.175595	BNI	132.75	3.19106e-05	0.00423614	Noon
FcParamImage_22_56_G8_1x1_circle_512_FM.fimg	FcParamImage_22_56_G8_1x1_circle_512_QY_Lss.fimg	2024-05-24	08:17:10	G8_1x1_circle_512	1111	0.177274	BNI	134.019	3.19106e-05	0.00427663	Morning
FcParamImage_22_57_G8_1x1_circle_512_FM.fimg	FcParamImage_22_57_G8_1x1_circle_512_QY_Lss.fimg	2024-05-24	11:43:37	G8_1x1_circle_512	1111	0.180201	BNI	136.232	3.19106e-05	0.00434725	Noon
FcParamImage_22_80_G8_1x1_circle_363_FM.fimg	FcParamImage_22_80_G8_1x1_circle_363_QY_Lss.fimg	2024-05-30	07:52:21	G8_1x1_circle_363	1113	0.145444	BNI	109.956	3.19681e-05	0.00351507	Morning
FcParamImage_22_77_G8_1x1_circle_263_FM.fimg	FcParamImage_22_77_G8_1x1_circle_263_QY_Lss.fimg	2024-05-29	11:17:53	G8_1x1_circle_263	1113	0.166594	BNI	125.945	3.19681e-05	0.00402623	Noon
FcParamImage_22_46_G8_1x1_circle_512_FM.fimg	FcParamImage_22_46_G8_1x1_circle_512_QY_Lss.fimg	2024-05-21	15:13:27	G8_1x1_circle_512	1113	0.16789	BNI	126.925	3.19681e-05	0.00405755	Afternoon
FcParamImage_22_69_G8_1x1_circle_191_FM.fimg	FcParamImage_22_69_G8_1x1_circle_191_QY_Lss.fimg	2024-05-27	10:58:42	G8_1x1_circle_191	1113	0.230967	BNI	174.611	3.19681e-05	0.00558197	Noon
FcParamImage_22_37_G8_1x1_circle_075_FM.fimg	FcParamImage_22_37_G8_1x1_circle_075_QY_Lss.fimg	2024-05-19	10:53:14	G8_1x1_circle_075	111383	0.445415	BNI	336.734	0.00319919	1.07728	Noon
FcParamImage_22_90_G8_1x1_circle_263_FM.fimg	FcParamImage_22_90_G8_1x1_circle_263_QY_Lss.fimg	2024-06-01	14:47:49	G8_1x1_circle_263	1114	0.149919	BNI	113.339	3.19968e-05	0.00362648	Afternoon
FcParamImage_22_46_G8_1x1_circle_464_FM.fimg	FcParamImage_22_46_G8_1x1_circle_464_QY_Lss.fimg	2024-05-21	14:56:33	G8_1x1_circle_464	1114	0.174947	BNI	132.26	3.19968e-05	0.0042319	Afternoon
FcParamImage_22_54_G8_1x1_circle_220_FM.fimg	FcParamImage_22_54_G8_1x1_circle_220_QY_Lss.fimg	2024-05-23	14:43:32	G8_1x1_circle_220	1114	0.245054	BNI	185.261	3.19968e-05	0.00592775	Afternoon
FcParamImage_22_41_G8_1x1_circle_123_FM.fimg	FcParamImage_22_41_G8_1x1_circle_123_QY_Lss.fimg	2024-05-20	10:42:08	G8_1x1_circle_123	1115	0.142913	BNI	108.042	3.20255e-05	0.00346011	Noon
FcParamImage_22_94_G8_1x1_circle_263_FM.fimg	FcParamImage_22_94_G8_1x1_circle_263_QY_Lss.fimg	2024-06-02	14:47:49	G8_1x1_circle_263	1115	0.152884	BNI	115.58	3.20255e-05	0.00370152	Afternoon
FcParamImage_22_22_G8_1x1_circle_427_FM.fimg	FcParamImage_22_22_G8_1x1_circle_427_QY_Lss.fimg	2024-05-15	15:17:53	G8_1x1_circle_427	11156	0.33473	BNI	253.056	0.000320427	0.081086	Afternoon
FcParamImage_22_74_G8_1x1_circle_123_FM.fimg	FcParamImage_22_74_G8_1x1_circle_123_QY_Lss.fimg	2024-05-28	14:12:00	G8_1x1_circle_123	1116	0.124568	BNI	94.1732	3.20542e-05	0.00301865	Afternoon
FcParamImage_22_94_G8_1x1_circle_123_FM.fimg	FcParamImage_22_94_G8_1x1_circle_123_QY_Lss.fimg	2024-06-02	14:12:01	G8_1x1_circle_123	1116	0.128198	BNI	96.9178	3.20542e-05	0.00310663	Afternoon
FcParamImage_22_72_G8_1x1_circle_032_FM.fimg	FcParamImage_22_72_G8_1x1_circle_032_QY_Lss.fimg	2024-05-28	06:43:28	G8_1x1_circle_032	1116	0.143792	BNI	108.707	3.20542e-05	0.00348451	Morning
FcParamImage_22_86_G8_1x1_circle_263_FM.fimg	FcParamImage_22_86_G8_1x1_circle_263_QY_Lss.fimg	2024-05-31	14:47:48	G8_1x1_circle_263	1116	0.146893	BNI	111.051	3.20542e-05	0.00355965	Afternoon
FcParamImage_22_77_G8_1x1_circle_363_FM.fimg	FcParamImage_22_77_G8_1x1_circle_363_QY_Lss.fimg	2024-05-29	11:26:22	G8_1x1_circle_363	1117	0.136308	BNI	103.049	3.2083e-05	0.00330611	Noon
FcParamImage_22_76_G8_1x1_circle_032_FM.fimg	FcParamImage_22_76_G8_1x1_circle_032_QY_Lss.fimg	2024-05-29	06:43:33	G8_1x1_circle_032	1117	0.142808	BNI	107.963	3.2083e-05	0.00346377	Morning
FcParamImage_22_72_G8_1x1_circle_491_FM.fimg	FcParamImage_22_72_G8_1x1_circle_491_QY_Lss.fimg	2024-05-28	08:02:31	G8_1x1_circle_491	1117	0.149832	BNI	113.273	3.2083e-05	0.00363414	Morning
FcParamImage_22_89_G8_1x1_circle_427_FM.fimg	FcParamImage_22_89_G8_1x1_circle_427_QY_Lss.fimg	2024-06-01	11:48:03	G8_1x1_circle_427	1117	0.161114	BNI	121.803	3.2083e-05	0.00390778	Noon
FcParamImage_22_58_G8_1x1_circle_379_FM.fimg	FcParamImage_22_58_G8_1x1_circle_379_QY_Lss.fimg	2024-05-24	15:02:51	G8_1x1_circle_379	1117	0.164196	BNI	124.132	3.2083e-05	0.00398253	Afternoon
FcParamImage_22_86_G8_1x1_circle_048_FM.fimg	FcParamImage_22_86_G8_1x1_circle_048_QY_Lss.fimg	2024-05-31	14:15:53	G8_1x1_circle_048	1117	0.167527	BNI	126.65	3.2083e-05	0.00406332	Afternoon
FcParamImage_22_64_G8_1x1_circle_512_FM.fimg	FcParamImage_22_64_G8_1x1_circle_512_QY_Lss.fimg	2024-05-26	08:16:43	G8_1x1_circle_512	1117	0.182717	BNI	138.134	3.2083e-05	0.00443176	Morning
FcParamImage_22_64_G8_1x1_circle_363_FM.fimg	FcParamImage_22_64_G8_1x1_circle_363_QY_Lss.fimg	2024-05-26	07:51:46	G8_1x1_circle_363	1118	0.137978	BNI	104.311	3.21117e-05	0.00334961	Morning
FcParamImage_22_69_G8_1x1_circle_263_FM.fimg	FcParamImage_22_69_G8_1x1_circle_263_QY_Lss.fimg	2024-05-27	11:17:56	G8_1x1_circle_263	1119	0.148073	BNI	111.943	3.21404e-05	0.0035979	Noon
FcParamImage_22_36_G8_1x1_circle_292_FM.fimg	FcParamImage_22_36_G8_1x1_circle_292_QY_Lss.fimg	2024-05-19	07:12:02	G8_1x1_circle_292	1119	0.148722	BNI	112.434	3.21404e-05	0.00361367	Morning
FcParamImage_22_78_G8_1x1_circle_183_FM.fimg	FcParamImage_22_78_G8_1x1_circle_183_QY_Lss.fimg	2024-05-29	14:29:08	G8_1x1_circle_183	1119	0.165746	BNI	125.304	3.21404e-05	0.00402733	Afternoon
FcParamImage_22_42_G8_1x1_circle_464_FM.fimg	FcParamImage_22_42_G8_1x1_circle_464_QY_Lss.fimg	2024-05-20	14:56:29	G8_1x1_circle_464	1119	0.200144	BNI	151.309	3.21404e-05	0.00486313	Afternoon
FcParamImage_22_54_G8_1x1_circle_019_FM.fimg	FcParamImage_22_54_G8_1x1_circle_019_QY_Lss.fimg	2024-05-23	14:08:36	G8_1x1_circle_019	1119	0.203736	BNI	154.024	3.21404e-05	0.00495039	Afternoon
FcParamImage_22_22_G8_1x1_circle_083_FM.fimg	FcParamImage_22_22_G8_1x1_circle_083_QY_Lss.fimg	2024-05-15	14:20:40	G8_1x1_circle_083	1119	0.238368	BNI	180.206	3.21404e-05	0.0057919	Afternoon
FcParamImage_22_45_G8_1x1_circle_491_FM.fimg	FcParamImage_22_45_G8_1x1_circle_491_QY_Lss.fimg	2024-05-21	11:33:54	G8_1x1_circle_491	111943	0.44834	BNI	338.945	0.00321527	1.0898	Noon
FcParamImage_22_54_G8_1x1_circle_379_FM.fimg	FcParamImage_22_54_G8_1x1_circle_379_QY_Lss.fimg	2024-05-23	15:02:48	G8_1x1_circle_379	1120	0.157355	BNI	118.96	3.21691e-05	0.00382684	Afternoon
FcParamImage_22_74_G8_1x1_circle_183_FM.fimg	FcParamImage_22_74_G8_1x1_circle_183_QY_Lss.fimg	2024-05-28	14:29:09	G8_1x1_circle_183	1120	0.159843	BNI	120.841	3.21691e-05	0.00388735	Afternoon
FcParamImage_22_77_G8_1x1_circle_512_FM.fimg	FcParamImage_22_77_G8_1x1_circle_512_QY_Lss.fimg	2024-05-29	11:43:32	G8_1x1_circle_512	1120	0.175136	BNI	132.403	3.21691e-05	0.00425929	Noon
FcParamImage_22_80_G8_1x1_circle_512_FM.fimg	FcParamImage_22_80_G8_1x1_circle_512_QY_Lss.fimg	2024-05-30	08:17:23	G8_1x1_circle_512	1120	0.175625	BNI	132.772	3.21691e-05	0.00427117	Morning
FcParamImage_22_76_G8_1x1_circle_512_FM.fimg	FcParamImage_22_76_G8_1x1_circle_512_QY_Lss.fimg	2024-05-29	08:17:02	G8_1x1_circle_512	1120	0.176329	BNI	133.305	3.21691e-05	0.00428829	Morning
FcParamImage_22_52_G8_1x1_circle_528_FM.fimg	FcParamImage_22_52_G8_1x1_circle_528_QY_Lss.fimg	2024-05-23	08:24:06	G8_1x1_circle_528	1120	0.234083	BNI	176.967	3.21691e-05	0.00569287	Morning
FcParamImage_22_96_G8_1x1_circle_392_FM.fimg	FcParamImage_22_96_G8_1x1_circle_392_QY_Lss.fimg	2024-06-03	08:02:14	G8_1x1_circle_392	1121	0.153799	BNI	116.272	3.21978e-05	0.00374371	Morning
FcParamImage_22_76_G8_1x1_circle_183_FM.fimg	FcParamImage_22_76_G8_1x1_circle_183_QY_Lss.fimg	2024-05-29	07:12:30	G8_1x1_circle_183	1122	0.149065	BNI	112.693	3.22266e-05	0.0036317	Morning
FcParamImage_22_86_G8_1x1_circle_183_FM.fimg	FcParamImage_22_86_G8_1x1_circle_183_QY_Lss.fimg	2024-05-31	14:29:11	G8_1x1_circle_183	1122	0.161133	BNI	121.817	3.22266e-05	0.00392573	Afternoon
FcParamImage_22_66_G8_1x1_circle_019_FM.fimg	FcParamImage_22_66_G8_1x1_circle_019_QY_Lss.fimg	2024-05-26	14:08:38	G8_1x1_circle_019	1122	0.177364	BNI	134.088	3.22266e-05	0.00432118	Afternoon
FcParamImage_22_86_G8_1x1_circle_096_FM.fimg	FcParamImage_22_86_G8_1x1_circle_096_QY_Lss.fimg	2024-05-31	14:04:46	G8_1x1_circle_096	1122	0.266969	BNI	201.829	3.22266e-05	0.00650425	Afternoon
FcParamImage_22_38_G8_1x1_circle_472_FM.fimg	FcParamImage_22_38_G8_1x1_circle_472_QY_Lss.fimg	2024-05-19	14:55:54	G8_1x1_circle_472	112242	0.443323	BNI	335.152	0.00322386	1.08048	Afternoon
FcParamImage_22_56_G8_1x1_circle_292_FM.fimg	FcParamImage_22_56_G8_1x1_circle_292_QY_Lss.fimg	2024-05-24	07:12:04	G8_1x1_circle_292	1123	0.144452	BNI	109.206	3.22553e-05	0.00352247	Morning
FcParamImage_22_81_G8_1x1_circle_512_FM.fimg	FcParamImage_22_81_G8_1x1_circle_512_QY_Lss.fimg	2024-05-30	11:43:32	G8_1x1_circle_512	1123	0.17269	BNI	130.554	3.22553e-05	0.00421105	Noon
FcParamImage_22_24_G8_1x1_circle_083_FM.fimg	FcParamImage_22_24_G8_1x1_circle_083_QY_Lss.fimg	2024-05-16	07:00:13	G8_1x1_circle_083	1123	0.232916	BNI	176.085	3.22553e-05	0.00567966	Morning
FcParamImage_22_72_G8_1x1_circle_363_FM.fimg	FcParamImage_22_72_G8_1x1_circle_363_QY_Lss.fimg	2024-05-28	07:51:36	G8_1x1_circle_363	1124	0.134685	BNI	101.822	3.2284e-05	0.00328723	Morning
FcParamImage_22_82_G8_1x1_circle_292_FM.fimg	FcParamImage_22_82_G8_1x1_circle_292_QY_Lss.fimg	2024-05-30	14:28:46	G8_1x1_circle_292	1124	0.159349	BNI	120.468	3.2284e-05	0.00388919	Afternoon
FcParamImage_22_52_G8_1x1_circle_512_FM.fimg	FcParamImage_22_52_G8_1x1_circle_512_QY_Lss.fimg	2024-05-23	08:17:08	G8_1x1_circle_512	1124	0.186656	BNI	141.112	3.2284e-05	0.00455565	Morning
FcParamImage_22_78_G8_1x1_circle_019_FM.fimg	FcParamImage_22_78_G8_1x1_circle_019_QY_Lss.fimg	2024-05-29	14:08:36	G8_1x1_circle_019	1125	0.165709	BNI	125.276	3.23127e-05	0.00404801	Afternoon
FcParamImage_22_86_G8_1x1_circle_528_FM.fimg	FcParamImage_22_86_G8_1x1_circle_528_QY_Lss.fimg	2024-05-31	15:18:13	G8_1x1_circle_528	1126	0.145993	BNI	110.37	3.23415e-05	0.00356954	Afternoon
FcParamImage_22_93_G8_1x1_circle_363_FM.fimg	FcParamImage_22_93_G8_1x1_circle_363_QY_Lss.fimg	2024-06-02	11:26:30	G8_1x1_circle_363	1126	0.146857	BNI	111.024	3.23415e-05	0.00359067	Noon
FcParamImage_22_44_G8_1x1_circle_263_FM.fimg	FcParamImage_22_44_G8_1x1_circle_263_QY_Lss.fimg	2024-05-21	07:39:43	G8_1x1_circle_263	1126	0.160819	BNI	121.579	3.23415e-05	0.00393205	Morning
FcParamImage_22_90_G8_1x1_circle_048_FM.fimg	FcParamImage_22_90_G8_1x1_circle_048_QY_Lss.fimg	2024-06-01	14:15:53	G8_1x1_circle_048	1126	0.175574	BNI	132.734	3.23415e-05	0.00429281	Afternoon
FcParamImage_22_72_G8_1x1_circle_019_FM.fimg	FcParamImage_22_72_G8_1x1_circle_019_QY_Lss.fimg	2024-05-28	06:42:31	G8_1x1_circle_019	1126	0.198402	BNI	149.992	3.23415e-05	0.00485096	Morning
FcParamImage_22_94_G8_1x1_circle_363_FM.fimg	FcParamImage_22_94_G8_1x1_circle_363_QY_Lss.fimg	2024-06-02	14:56:18	G8_1x1_circle_363	1127	0.147817	BNI	111.749	3.23702e-05	0.00361734	Afternoon
FcParamImage_22_54_G8_1x1_circle_292_FM.fimg	FcParamImage_22_54_G8_1x1_circle_292_QY_Lss.fimg	2024-05-23	14:28:48	G8_1x1_circle_292	1127	0.155627	BNI	117.654	3.23702e-05	0.00380849	Afternoon
FcParamImage_22_96_G8_1x1_circle_048_FM.fimg	FcParamImage_22_96_G8_1x1_circle_048_QY_Lss.fimg	2024-06-03	06:53:05	G8_1x1_circle_048	1127	0.194798	BNI	147.267	3.23702e-05	0.00476706	Morning
FcParamImage_22_21_G8_1x1_circle_303_FM.fimg	FcParamImage_22_21_G8_1x1_circle_303_QY_Lss.fimg	2024-05-15	11:09:13	G8_1x1_circle_303	1127	0.215728	BNI	163.091	3.23702e-05	0.00527927	Noon
FcParamImage_22_65_G8_1x1_circle_011_FM.fimg	FcParamImage_22_65_G8_1x1_circle_011_QY_Lss.fimg	2024-05-26	10:31:36	G8_1x1_circle_011	1127	0.272376	BNI	205.916	3.23702e-05	0.00666554	Noon
FcParamImage_22_36_G8_1x1_circle_416_FM.fimg	FcParamImage_22_36_G8_1x1_circle_416_QY_Lss.fimg	2024-05-19	08:08:37	G8_1x1_circle_416	11274	0.358518	BNI	271.039	0.000323817	0.087767	Morning
FcParamImage_22_88_G8_1x1_circle_263_FM.fimg	FcParamImage_22_88_G8_1x1_circle_263_QY_Lss.fimg	2024-06-01	07:39:22	G8_1x1_circle_263	1128	0.154656	BNI	116.92	3.23989e-05	0.00378808	Morning
FcParamImage_22_92_G8_1x1_circle_392_FM.fimg	FcParamImage_22_92_G8_1x1_circle_392_QY_Lss.fimg	2024-06-02	08:02:17	G8_1x1_circle_392	1128	0.158154	BNI	119.564	3.23989e-05	0.00387375	Morning
FcParamImage_22_88_G8_1x1_circle_048_FM.fimg	FcParamImage_22_88_G8_1x1_circle_048_QY_Lss.fimg	2024-06-01	06:53:04	G8_1x1_circle_048	1128	0.180541	BNI	136.489	3.23989e-05	0.0044221	Morning
FcParamImage_22_88_G8_1x1_circle_212_FM.fimg	FcParamImage_22_88_G8_1x1_circle_212_QY_Lss.fimg	2024-06-01	07:22:49	G8_1x1_circle_212	1128	0.195814	BNI	148.035	3.23989e-05	0.00479618	Morning
FcParamImage_22_81_G8_1x1_circle_263_FM.fimg	FcParamImage_22_81_G8_1x1_circle_263_QY_Lss.fimg	2024-05-30	11:17:54	G8_1x1_circle_263	1129	0.153552	BNI	116.085	3.24276e-05	0.00376437	Noon
FcParamImage_22_72_G8_1x1_circle_512_FM.fimg	FcParamImage_22_72_G8_1x1_circle_512_QY_Lss.fimg	2024-05-28	08:16:32	G8_1x1_circle_512	1129	0.180851	BNI	136.723	3.24276e-05	0.00443361	Morning
FcParamImage_22_21_G8_1x1_circle_520_FM.fimg	FcParamImage_22_21_G8_1x1_circle_520_QY_Lss.fimg	2024-05-15	11:50:43	G8_1x1_circle_520	11293	0.310321	BNI	234.603	0.000324362	0.0760964	Noon
FcParamImage_22_73_G8_1x1_circle_363_FM.fimg	FcParamImage_22_73_G8_1x1_circle_363_QY_Lss.fimg	2024-05-28	11:26:23	G8_1x1_circle_363	1130	0.137505	BNI	103.954	3.24563e-05	0.00337396	Noon
FcParamImage_22_68_G8_1x1_circle_183_FM.fimg	FcParamImage_22_68_G8_1x1_circle_183_QY_Lss.fimg	2024-05-27	07:12:20	G8_1x1_circle_183	1130	0.156882	BNI	118.603	3.24563e-05	0.00384941	Morning
FcParamImage_22_74_G8_1x1_circle_019_FM.fimg	FcParamImage_22_74_G8_1x1_circle_019_QY_Lss.fimg	2024-05-28	14:08:37	G8_1x1_circle_019	1130	0.166598	BNI	125.948	3.24563e-05	0.00408782	Afternoon
FcParamImage_22_97_G8_1x1_circle_048_FM.fimg	FcParamImage_22_97_G8_1x1_circle_048_QY_Lss.fimg	2024-06-03	10:46:03	G8_1x1_circle_048	1130	0.192933	BNI	145.857	3.24563e-05	0.00473398	Noon
FcParamImage_22_86_G8_1x1_circle_212_FM.fimg	FcParamImage_22_86_G8_1x1_circle_212_QY_Lss.fimg	2024-05-31	14:36:25	G8_1x1_circle_212	1130	0.199279	BNI	150.655	3.24563e-05	0.00488972	Afternoon
FcParamImage_22_60_G8_1x1_circle_019_FM.fimg	FcParamImage_22_60_G8_1x1_circle_019_QY_Lss.fimg	2024-05-25	06:42:33	G8_1x1_circle_019	1130	0.201851	BNI	152.599	3.24563e-05	0.00495281	Morning
FcParamImage_22_29_G8_1x1_circle_011_FM.fimg	FcParamImage_22_29_G8_1x1_circle_011_QY_Lss.fimg	2024-05-17	10:31:35	G8_1x1_circle_011	1131	0.268003	BNI	202.611	3.24851e-05	0.00658182	Noon
FcParamImage_22_44_G8_1x1_circle_387_FM.fimg	FcParamImage_22_44_G8_1x1_circle_387_QY_Lss.fimg	2024-05-21	07:58:09	G8_1x1_circle_387	11312	0.41345	BNI	312.569	0.000324908	0.101556	Morning
FcParamImage_22_60_G8_1x1_circle_292_FM.fimg	FcParamImage_22_60_G8_1x1_circle_292_QY_Lss.fimg	2024-05-25	07:11:53	G8_1x1_circle_292	1132	0.142813	BNI	107.967	3.25138e-05	0.00351041	Morning
FcParamImage_22_66_G8_1x1_circle_292_FM.fimg	FcParamImage_22_66_G8_1x1_circle_292_QY_Lss.fimg	2024-05-26	14:28:51	G8_1x1_circle_292	1132	0.154614	BNI	116.888	3.25138e-05	0.00380048	Afternoon
FcParamImage_22_68_G8_1x1_circle_512_FM.fimg	FcParamImage_22_68_G8_1x1_circle_512_QY_Lss.fimg	2024-05-27	08:16:37	G8_1x1_circle_512	1133	0.172587	BNI	130.476	3.25425e-05	0.00424601	Morning
FcParamImage_22_64_G8_1x1_circle_379_FM.fimg	FcParamImage_22_64_G8_1x1_circle_379_QY_Lss.fimg	2024-05-26	08:01:19	G8_1x1_circle_379	1133	0.177004	BNI	133.815	3.25425e-05	0.00435467	Morning
FcParamImage_22_28_G8_1x1_circle_011_FM.fimg	FcParamImage_22_28_G8_1x1_circle_011_QY_Lss.fimg	2024-05-17	06:32:07	G8_1x1_circle_011	1133	0.242437	BNI	183.283	3.25425e-05	0.00596447	Morning
FcParamImage_22_21_G8_1x1_circle_371_FM.fimg	FcParamImage_22_21_G8_1x1_circle_371_QY_Lss.fimg	2024-05-15	11:25:44	G8_1x1_circle_371	11332	0.393267	BNI	297.31	0.000325483	0.0967691	Noon
FcParamImage_22_41_G8_1x1_circle_160_FM.fimg	FcParamImage_22_41_G8_1x1_circle_160_QY_Lss.fimg	2024-05-20	10:56:33	G8_1x1_circle_160	113356	0.435574	BNI	329.294	0.00325586	1.07213	Noon
FcParamImage_22_64_G8_1x1_circle_123_FM.fimg	FcParamImage_22_64_G8_1x1_circle_123_QY_Lss.fimg	2024-05-26	06:47:27	G8_1x1_circle_123	1134	0.135068	BNI	102.112	3.25712e-05	0.00332591	Morning
FcParamImage_22_90_G8_1x1_circle_528_FM.fimg	FcParamImage_22_90_G8_1x1_circle_528_QY_Lss.fimg	2024-06-01	15:18:16	G8_1x1_circle_528	1134	0.138398	BNI	104.629	3.25712e-05	0.00340788	Afternoon
FcParamImage_22_65_G8_1x1_circle_491_FM.fimg	FcParamImage_22_65_G8_1x1_circle_491_QY_Lss.fimg	2024-05-26	11:33:59	G8_1x1_circle_491	1134	0.159647	BNI	120.693	3.25712e-05	0.00393112	Noon
FcParamImage_22_80_G8_1x1_circle_123_FM.fimg	FcParamImage_22_80_G8_1x1_circle_123_QY_Lss.fimg	2024-05-30	06:47:29	G8_1x1_circle_123	1135	0.134544	BNI	101.715	3.26e-05	0.00331592	Morning
FcParamImage_22_81_G8_1x1_circle_363_FM.fimg	FcParamImage_22_81_G8_1x1_circle_363_QY_Lss.fimg	2024-05-30	11:26:23	G8_1x1_circle_363	1135	0.137292	BNI	103.793	3.26e-05	0.00338364	Noon
FcParamImage_22_38_G8_1x1_circle_292_FM.fimg	FcParamImage_22_38_G8_1x1_circle_292_QY_Lss.fimg	2024-05-19	14:28:49	G8_1x1_circle_292	1135	0.144868	BNI	109.521	3.26e-05	0.00357036	Afternoon
FcParamImage_22_50_G8_1x1_circle_292_FM.fimg	FcParamImage_22_50_G8_1x1_circle_292_QY_Lss.fimg	2024-05-22	14:28:47	G8_1x1_circle_292	1135	0.154016	BNI	116.436	3.26e-05	0.00379582	Afternoon
FcParamImage_22_68_G8_1x1_circle_491_FM.fimg	FcParamImage_22_68_G8_1x1_circle_491_QY_Lss.fimg	2024-05-27	08:02:36	G8_1x1_circle_491	1135	0.156154	BNI	118.052	3.26e-05	0.0038485	Morning
FcParamImage_22_89_G8_1x1_circle_212_FM.fimg	FcParamImage_22_89_G8_1x1_circle_212_QY_Lss.fimg	2024-06-01	11:06:32	G8_1x1_circle_212	1135	0.188223	BNI	142.297	3.26e-05	0.00463887	Noon
FcParamImage_22_28_G8_1x1_circle_083_FM.fimg	FcParamImage_22_28_G8_1x1_circle_083_QY_Lss.fimg	2024-05-17	07:00:12	G8_1x1_circle_083	1135	0.224671	BNI	169.851	3.26e-05	0.00553714	Morning
FcParamImage_22_21_G8_1x1_circle_011_FM.fimg	FcParamImage_22_21_G8_1x1_circle_011_QY_Lss.fimg	2024-05-15	10:31:35	G8_1x1_circle_011	1135	0.376382	BNI	284.545	3.26e-05	0.00927615	Noon
FcParamImage_22_49_G8_1x1_circle_048_FM.fimg	FcParamImage_22_49_G8_1x1_circle_048_QY_Lss.fimg	2024-05-22	10:46:01	G8_1x1_circle_048	113555	0.442893	BNI	334.827	0.00326158	1.09206	Noon
FcParamImage_22_38_G8_1x1_circle_356_FM.fimg	FcParamImage_22_38_G8_1x1_circle_356_QY_Lss.fimg	2024-05-19	14:50:28	G8_1x1_circle_356	113596	0.445638	BNI	336.902	0.00326275	1.09923	Afternoon
FcParamImage_22_65_G8_1x1_circle_363_FM.fimg	FcParamImage_22_65_G8_1x1_circle_363_QY_Lss.fimg	2024-05-26	11:26:28	G8_1x1_circle_363	1136	0.133155	BNI	100.665	3.26287e-05	0.00328456	Noon
FcParamImage_22_69_G8_1x1_circle_363_FM.fimg	FcParamImage_22_69_G8_1x1_circle_363_QY_Lss.fimg	2024-05-27	11:26:26	G8_1x1_circle_363	1136	0.138562	BNI	104.753	3.26287e-05	0.00341794	Noon
FcParamImage_22_84_G8_1x1_circle_183_FM.fimg	FcParamImage_22_84_G8_1x1_circle_183_QY_Lss.fimg	2024-05-31	07:12:20	G8_1x1_circle_183	1136	0.154626	BNI	116.897	3.26287e-05	0.00381421	Morning
FcParamImage_22_50_G8_1x1_circle_048_FM.fimg	FcParamImage_22_50_G8_1x1_circle_048_QY_Lss.fimg	2024-05-22	14:15:52	G8_1x1_circle_048	113600	0.444075	BNI	335.72	0.00326287	1.09541	Afternoon
FcParamImage_22_40_G8_1x1_circle_400_FM.fimg	FcParamImage_22_40_G8_1x1_circle_400_QY_Lss.fimg	2024-05-20	08:13:03	G8_1x1_circle_400	113614	0.460512	BNI	348.147	0.00326327	1.1361	Morning
FcParamImage_22_36_G8_1x1_circle_220_FM.fimg	FcParamImage_22_36_G8_1x1_circle_220_QY_Lss.fimg	2024-05-19	07:33:32	G8_1x1_circle_220	113684	0.450587	BNI	340.644	0.00326528	1.1123	Morning
FcParamImage_22_82_G8_1x1_circle_528_FM.fimg	FcParamImage_22_82_G8_1x1_circle_528_QY_Lss.fimg	2024-05-30	15:18:07	G8_1x1_circle_528	1137	0.145009	BNI	109.627	3.26574e-05	0.00358013	Afternoon
FcParamImage_22_41_G8_1x1_circle_104_FM.fimg	FcParamImage_22_41_G8_1x1_circle_104_QY_Lss.fimg	2024-05-20	10:32:30	G8_1x1_circle_104	1137	0.169688	BNI	128.284	3.26574e-05	0.00418943	Noon
FcParamImage_22_94_G8_1x1_circle_327_FM.fimg	FcParamImage_22_94_G8_1x1_circle_327_QY_Lss.fimg	2024-06-02	14:43:16	G8_1x1_circle_327	1137	0.202838	BNI	153.346	3.26574e-05	0.00500787	Afternoon
FcParamImage_22_24_G8_1x1_circle_011_FM.fimg	FcParamImage_22_24_G8_1x1_circle_011_QY_Lss.fimg	2024-05-16	06:32:06	G8_1x1_circle_011	1137	0.262526	BNI	198.469	3.26574e-05	0.00648149	Morning
FcParamImage_22_48_G8_1x1_circle_520_FM.fimg	FcParamImage_22_48_G8_1x1_circle_520_QY_Lss.fimg	2024-05-22	08:27:37	G8_1x1_circle_520	113713	0.448957	BNI	339.412	0.00326611	1.10856	Morning
FcParamImage_22_48_G8_1x1_circle_371_FM.fimg	FcParamImage_22_48_G8_1x1_circle_371_QY_Lss.fimg	2024-05-22	07:51:11	G8_1x1_circle_371	113792	0.452379	BNI	341.998	0.00326838	1.11778	Morning
FcParamImage_22_82_G8_1x1_circle_183_FM.fimg	FcParamImage_22_82_G8_1x1_circle_183_QY_Lss.fimg	2024-05-30	14:29:07	G8_1x1_circle_183	1138	0.158191	BNI	119.593	3.26861e-05	0.00390902	Afternoon
FcParamImage_22_34_G8_1x1_circle_104_FM.fimg	FcParamImage_22_34_G8_1x1_circle_104_QY_Lss.fimg	2024-05-18	14:02:20	G8_1x1_circle_104	1138	0.159349	BNI	120.468	3.26861e-05	0.00393762	Afternoon
FcParamImage_22_70_G8_1x1_circle_191_FM.fimg	FcParamImage_22_70_G8_1x1_circle_191_QY_Lss.fimg	2024-05-27	14:28:31	G8_1x1_circle_191	1138	0.231654	BNI	175.131	3.26861e-05	0.00572435	Afternoon
FcParamImage_22_52_G8_1x1_circle_276_FM.fimg	FcParamImage_22_52_G8_1x1_circle_276_QY_Lss.fimg	2024-05-23	07:16:29	G8_1x1_circle_276	113860	0.47493	BNI	359.047	0.00327034	1.1742	Morning
FcParamImage_22_61_G8_1x1_circle_512_FM.fimg	FcParamImage_22_61_G8_1x1_circle_512_QY_Lss.fimg	2024-05-25	11:43:35	G8_1x1_circle_512	1139	0.171227	BNI	129.448	3.27148e-05	0.00423486	Noon
FcParamImage_22_68_G8_1x1_circle_379_FM.fimg	FcParamImage_22_68_G8_1x1_circle_379_QY_Lss.fimg	2024-05-27	08:01:15	G8_1x1_circle_379	1139	0.182267	BNI	137.794	3.27148e-05	0.0045079	Morning
FcParamImage_22_62_G8_1x1_circle_019_FM.fimg	FcParamImage_22_62_G8_1x1_circle_019_QY_Lss.fimg	2024-05-25	14:08:36	G8_1x1_circle_019	1139	0.188334	BNI	142.381	3.27148e-05	0.00465796	Afternoon
FcParamImage_22_38_G8_1x1_circle_075_FM.fimg	FcParamImage_22_38_G8_1x1_circle_075_QY_Lss.fimg	2024-05-19	14:23:05	G8_1x1_circle_075	113930	0.45034	BNI	340.457	0.00327235	1.11409	Afternoon
FcParamImage_22_42_G8_1x1_circle_263_FM.fimg	FcParamImage_22_42_G8_1x1_circle_263_QY_Lss.fimg	2024-05-20	14:47:44	G8_1x1_circle_263	1140	0.158457	BNI	119.793	3.27436e-05	0.00392246	Afternoon
FcParamImage_22_48_G8_1x1_circle_032_FM.fimg	FcParamImage_22_48_G8_1x1_circle_032_QY_Lss.fimg	2024-05-22	06:43:33	G8_1x1_circle_032	1140	0.177251	BNI	134.002	3.27436e-05	0.0043877	Morning
FcParamImage_22_65_G8_1x1_circle_191_FM.fimg	FcParamImage_22_65_G8_1x1_circle_191_QY_Lss.fimg	2024-05-26	10:58:43	G8_1x1_circle_191	1140	0.198908	BNI	150.375	3.27436e-05	0.0049238	Noon
FcParamImage_22_33_G8_1x1_circle_032_FM.fimg	FcParamImage_22_33_G8_1x1_circle_032_QY_Lss.fimg	2024-05-18	10:39:26	G8_1x1_circle_032	1140	0.21187	BNI	160.174	3.27436e-05	0.00524466	Noon
FcParamImage_22_22_G8_1x1_circle_520_FM.fimg	FcParamImage_22_22_G8_1x1_circle_520_QY_Lss.fimg	2024-05-15	15:20:34	G8_1x1_circle_520	11404	0.295076	BNI	223.078	0.000327551	0.0730693	Afternoon
FcParamImage_22_46_G8_1x1_circle_491_FM.fimg	FcParamImage_22_46_G8_1x1_circle_491_QY_Lss.fimg	2024-05-21	15:03:46	G8_1x1_circle_491	114073	0.442752	BNI	334.72	0.00327645	1.0967	Afternoon
FcParamImage_22_46_G8_1x1_circle_292_FM.fimg	FcParamImage_22_46_G8_1x1_circle_292_QY_Lss.fimg	2024-05-21	14:28:49	G8_1x1_circle_292	1141	0.152694	BNI	115.437	3.27723e-05	0.00378312	Afternoon
FcParamImage_22_49_G8_1x1_circle_263_FM.fimg	FcParamImage_22_49_G8_1x1_circle_263_QY_Lss.fimg	2024-05-22	11:17:56	G8_1x1_circle_263	1141	0.161427	BNI	122.039	3.27723e-05	0.0039995	Noon
FcParamImage_22_61_G8_1x1_circle_379_FM.fimg	FcParamImage_22_61_G8_1x1_circle_379_QY_Lss.fimg	2024-05-25	11:32:58	G8_1x1_circle_379	1141	0.170865	BNI	129.174	3.27723e-05	0.00423332	Noon
FcParamImage_22_76_G8_1x1_circle_019_FM.fimg	FcParamImage_22_76_G8_1x1_circle_019_QY_Lss.fimg	2024-05-29	06:42:35	G8_1x1_circle_019	1141	0.182963	BNI	138.32	3.27723e-05	0.00453305	Morning
FcParamImage_22_85_G8_1x1_circle_212_FM.fimg	FcParamImage_22_85_G8_1x1_circle_212_QY_Lss.fimg	2024-05-31	11:06:32	G8_1x1_circle_212	1141	0.186676	BNI	141.127	3.27723e-05	0.00462506	Noon
FcParamImage_22_64_G8_1x1_circle_139_FM.fimg	FcParamImage_22_64_G8_1x1_circle_139_QY_Lss.fimg	2024-05-26	06:54:23	G8_1x1_circle_139	114187	0.487509	BNI	368.557	0.00327973	1.20877	Morning
FcParamImage_22_85_G8_1x1_circle_363_FM.fimg	FcParamImage_22_85_G8_1x1_circle_363_QY_Lss.fimg	2024-05-31	11:26:25	G8_1x1_circle_363	1142	0.145562	BNI	110.045	3.2801e-05	0.00360959	Noon
FcParamImage_22_97_G8_1x1_circle_096_FM.fimg	FcParamImage_22_97_G8_1x1_circle_096_QY_Lss.fimg	2024-06-03	10:34:55	G8_1x1_circle_096	1143	0.265073	BNI	200.395	3.28297e-05	0.00657893	Noon
FcParamImage_22_37_G8_1x1_circle_191_FM.fimg	FcParamImage_22_37_G8_1x1_circle_191_QY_Lss.fimg	2024-05-19	10:58:41	G8_1x1_circle_191	114314	0.443818	BNI	335.526	0.00328338	1.10166	Noon
FcParamImage_22_89_G8_1x1_circle_363_FM.fimg	FcParamImage_22_89_G8_1x1_circle_363_QY_Lss.fimg	2024-06-01	11:26:24	G8_1x1_circle_363	1144	0.151949	BNI	114.873	3.28585e-05	0.00377455	Noon
FcParamImage_22_80_G8_1x1_circle_056_FM.fimg	FcParamImage_22_80_G8_1x1_circle_056_QY_Lss.fimg	2024-05-30	06:49:37	G8_1x1_circle_056	1144	0.223219	BNI	168.754	3.28585e-05	0.00554499	Morning
FcParamImage_22_69_G8_1x1_circle_011_FM.fimg	FcParamImage_22_69_G8_1x1_circle_011_QY_Lss.fimg	2024-05-27	10:31:36	G8_1x1_circle_011	1144	0.279638	BNI	211.407	3.28585e-05	0.00694649	Noon
FcParamImage_22_60_G8_1x1_circle_183_FM.fimg	FcParamImage_22_60_G8_1x1_circle_183_QY_Lss.fimg	2024-05-25	07:12:22	G8_1x1_circle_183	1145	0.155979	BNI	117.92	3.28872e-05	0.00387807	Morning
FcParamImage_22_60_G8_1x1_circle_512_FM.fimg	FcParamImage_22_60_G8_1x1_circle_512_QY_Lss.fimg	2024-05-25	08:16:40	G8_1x1_circle_512	1145	0.188938	BNI	142.837	3.28872e-05	0.0046975	Morning
FcParamImage_22_45_G8_1x1_circle_464_FM.fimg	FcParamImage_22_45_G8_1x1_circle_464_QY_Lss.fimg	2024-05-21	11:26:41	G8_1x1_circle_464	1145	0.199255	BNI	150.637	3.28872e-05	0.00495403	Noon
FcParamImage_22_20_G8_1x1_circle_083_FM.fimg	FcParamImage_22_20_G8_1x1_circle_083_QY_Lss.fimg	2024-05-15	07:00:14	G8_1x1_circle_083	1145	0.258482	BNI	195.412	3.28872e-05	0.00642656	Morning
FcParamImage_22_77_G8_1x1_circle_032_FM.fimg	FcParamImage_22_77_G8_1x1_circle_032_QY_Lss.fimg	2024-05-29	10:39:26	G8_1x1_circle_032	1146	0.159761	BNI	120.779	3.29159e-05	0.00397556	Noon
FcParamImage_22_20_G8_1x1_circle_528_FM.fimg	FcParamImage_22_20_G8_1x1_circle_528_QY_Lss.fimg	2024-05-15	08:24:10	G8_1x1_circle_528	11462	0.388114	BNI	293.414	0.000329216	0.0965967	Morning
FcParamImage_22_73_G8_1x1_circle_512_FM.fimg	FcParamImage_22_73_G8_1x1_circle_512_QY_Lss.fimg	2024-05-28	11:43:32	G8_1x1_circle_512	1147	0.17344	BNI	131.121	3.29446e-05	0.00431973	Noon
FcParamImage_22_22_G8_1x1_circle_371_FM.fimg	FcParamImage_22_22_G8_1x1_circle_371_QY_Lss.fimg	2024-05-15	14:55:37	G8_1x1_circle_371	11475	0.393536	BNI	297.513	0.00032959	0.0980573	Afternoon
FcParamImage_22_92_G8_1x1_circle_032_FM.fimg	FcParamImage_22_92_G8_1x1_circle_032_QY_Lss.fimg	2024-06-02	06:43:31	G8_1x1_circle_032	1148	0.153042	BNI	115.7	3.29733e-05	0.003815	Morning
FcParamImage_22_58_G8_1x1_circle_292_FM.fimg	FcParamImage_22_58_G8_1x1_circle_292_QY_Lss.fimg	2024-05-24	14:28:50	G8_1x1_circle_292	1149	0.145391	BNI	109.916	3.30021e-05	0.00362745	Afternoon
FcParamImage_22_62_G8_1x1_circle_292_FM.fimg	FcParamImage_22_62_G8_1x1_circle_292_QY_Lss.fimg	2024-05-25	14:28:48	G8_1x1_circle_292	1149	0.150268	BNI	113.602	3.30021e-05	0.00374912	Afternoon
FcParamImage_22_78_G8_1x1_circle_292_FM.fimg	FcParamImage_22_78_G8_1x1_circle_292_QY_Lss.fimg	2024-05-29	14:28:48	G8_1x1_circle_292	1149	0.153029	BNI	115.69	3.30021e-05	0.00381801	Afternoon
FcParamImage_22_42_G8_1x1_circle_512_FM.fimg	FcParamImage_22_42_G8_1x1_circle_512_QY_Lss.fimg	2024-05-20	15:13:23	G8_1x1_circle_512	1149	0.176894	BNI	133.732	3.30021e-05	0.00441344	Afternoon
FcParamImage_22_58_G8_1x1_circle_019_FM.fimg	FcParamImage_22_58_G8_1x1_circle_019_QY_Lss.fimg	2024-05-24	14:08:36	G8_1x1_circle_019	1149	0.199378	BNI	150.73	3.30021e-05	0.00497439	Afternoon
FcParamImage_22_68_G8_1x1_circle_536_FM.fimg	FcParamImage_22_68_G8_1x1_circle_536_QY_Lss.fimg	2024-05-27	08:22:39	G8_1x1_circle_536	114949	0.454893	BNI	343.899	0.00330161	1.13542	Morning
FcParamImage_22_46_G8_1x1_circle_247_FM.fimg	FcParamImage_22_46_G8_1x1_circle_247_QY_Lss.fimg	2024-05-21	14:50:49	G8_1x1_circle_247	114996	0.446533	BNI	337.579	0.00330296	1.11501	Afternoon
FcParamImage_22_92_G8_1x1_circle_363_FM.fimg	FcParamImage_22_92_G8_1x1_circle_363_QY_Lss.fimg	2024-06-02	07:51:47	G8_1x1_circle_363	1150	0.146429	BNI	110.7	3.30308e-05	0.00365651	Morning
FcParamImage_22_70_G8_1x1_circle_292_FM.fimg	FcParamImage_22_70_G8_1x1_circle_292_QY_Lss.fimg	2024-05-27	14:28:48	G8_1x1_circle_292	1150	0.148017	BNI	111.901	3.30308e-05	0.00369617	Afternoon
FcParamImage_22_92_G8_1x1_circle_263_FM.fimg	FcParamImage_22_92_G8_1x1_circle_263_QY_Lss.fimg	2024-06-02	07:39:28	G8_1x1_circle_263	1150	0.158223	BNI	119.616	3.30308e-05	0.00395102	Morning
FcParamImage_22_69_G8_1x1_circle_019_FM.fimg	FcParamImage_22_69_G8_1x1_circle_019_QY_Lss.fimg	2024-05-27	10:38:46	G8_1x1_circle_019	1150	0.190362	BNI	143.914	3.30308e-05	0.00475358	Noon
FcParamImage_22_24_G8_1x1_circle_303_FM.fimg	FcParamImage_22_24_G8_1x1_circle_303_QY_Lss.fimg	2024-05-16	07:27:07	G8_1x1_circle_303	1150	0.206824	BNI	156.359	3.30308e-05	0.00516466	Morning
FcParamImage_22_22_G8_1x1_circle_011_FM.fimg	FcParamImage_22_22_G8_1x1_circle_011_QY_Lss.fimg	2024-05-15	14:01:26	G8_1x1_circle_011	1150	0.327895	BNI	247.889	3.30308e-05	0.00818796	Afternoon
FcParamImage_22_36_G8_1x1_circle_147_FM.fimg	FcParamImage_22_36_G8_1x1_circle_147_QY_Lss.fimg	2024-05-19	06:53:33	G8_1x1_circle_147	115049	0.440844	BNI	333.278	0.00330449	1.10131	Morning
FcParamImage_22_21_G8_1x1_circle_083_FM.fimg	FcParamImage_22_21_G8_1x1_circle_083_QY_Lss.fimg	2024-05-15	10:50:48	G8_1x1_circle_083	1151	0.257447	BNI	194.63	3.30595e-05	0.00643437	Noon
FcParamImage_22_70_G8_1x1_circle_011_FM.fimg	FcParamImage_22_70_G8_1x1_circle_011_QY_Lss.fimg	2024-05-27	14:01:26	G8_1x1_circle_011	1151	0.261847	BNI	197.956	3.30595e-05	0.00654433	Afternoon
FcParamImage_22_40_G8_1x1_circle_363_FM.fimg	FcParamImage_22_40_G8_1x1_circle_363_QY_Lss.fimg	2024-05-20	07:52:00	G8_1x1_circle_363	115140	0.468599	BNI	354.261	0.0033071	1.17158	Morning
FcParamImage_22_42_G8_1x1_circle_160_FM.fimg	FcParamImage_22_42_G8_1x1_circle_160_QY_Lss.fimg	2024-05-20	14:26:24	G8_1x1_circle_160	115156	0.428176	BNI	323.701	0.00330756	1.07066	Afternoon
FcParamImage_22_85_G8_1x1_circle_263_FM.fimg	FcParamImage_22_85_G8_1x1_circle_263_QY_Lss.fimg	2024-05-31	11:17:56	G8_1x1_circle_263	1152	0.156549	BNI	118.351	3.30882e-05	0.00391602	Noon
FcParamImage_22_44_G8_1x1_circle_032_FM.fimg	FcParamImage_22_44_G8_1x1_circle_032_QY_Lss.fimg	2024-05-21	06:43:33	G8_1x1_circle_032	1152	0.181836	BNI	137.468	3.30882e-05	0.00454858	Morning
FcParamImage_22_41_G8_1x1_circle_464_FM.fimg	FcParamImage_22_41_G8_1x1_circle_464_QY_Lss.fimg	2024-05-20	11:26:42	G8_1x1_circle_464	1152	0.211922	BNI	160.213	3.30882e-05	0.00530117	Noon
FcParamImage_22_88_G8_1x1_circle_032_FM.fimg	FcParamImage_22_88_G8_1x1_circle_032_QY_Lss.fimg	2024-06-01	06:43:30	G8_1x1_circle_032	1153	0.148794	BNI	112.488	3.3117e-05	0.00372526	Morning
FcParamImage_22_93_G8_1x1_circle_528_FM.fimg	FcParamImage_22_93_G8_1x1_circle_528_QY_Lss.fimg	2024-06-02	11:48:27	G8_1x1_circle_528	1153	0.156949	BNI	118.654	3.3117e-05	0.00392945	Noon
FcParamImage_22_56_G8_1x1_circle_183_FM.fimg	FcParamImage_22_56_G8_1x1_circle_183_QY_Lss.fimg	2024-05-24	07:12:33	G8_1x1_circle_183	1153	0.158623	BNI	119.919	3.3117e-05	0.00397136	Morning
FcParamImage_22_61_G8_1x1_circle_019_FM.fimg	FcParamImage_22_61_G8_1x1_circle_019_QY_Lss.fimg	2024-05-25	10:38:46	G8_1x1_circle_019	1153	0.209405	BNI	158.31	3.3117e-05	0.00524275	Noon
FcParamImage_22_38_G8_1x1_circle_464_FM.fimg	FcParamImage_22_38_G8_1x1_circle_464_QY_Lss.fimg	2024-05-19	14:56:32	G8_1x1_circle_464	1154	0.216149	BNI	163.409	3.31457e-05	0.00541629	Afternoon
FcParamImage_22_26_G8_1x1_circle_011_FM.fimg	FcParamImage_22_26_G8_1x1_circle_011_QY_Lss.fimg	2024-05-16	14:01:26	G8_1x1_circle_011	1154	0.28857	BNI	218.159	3.31457e-05	0.00723102	Afternoon
FcParamImage_22_33_G8_1x1_circle_464_FM.fimg	FcParamImage_22_33_G8_1x1_circle_464_QY_Lss.fimg	2024-05-18	11:26:43	G8_1x1_circle_464	1154	0.295187	BNI	223.161	3.31457e-05	0.00739682	Noon
FcParamImage_22_42_G8_1x1_circle_292_FM.fimg	FcParamImage_22_42_G8_1x1_circle_292_QY_Lss.fimg	2024-05-20	14:28:48	G8_1x1_circle_292	1155	0.151593	BNI	114.604	3.31744e-05	0.00380192	Afternoon
FcParamImage_22_62_G8_1x1_circle_183_FM.fimg	FcParamImage_22_62_G8_1x1_circle_183_QY_Lss.fimg	2024-05-25	14:29:09	G8_1x1_circle_183	1155	0.165547	BNI	125.153	3.31744e-05	0.00415189	Afternoon
FcParamImage_22_82_G8_1x1_circle_019_FM.fimg	FcParamImage_22_82_G8_1x1_circle_019_QY_Lss.fimg	2024-05-30	14:08:36	G8_1x1_circle_019	1155	0.169997	BNI	128.518	3.31744e-05	0.0042635	Afternoon
FcParamImage_22_84_G8_1x1_circle_019_FM.fimg	FcParamImage_22_84_G8_1x1_circle_019_QY_Lss.fimg	2024-05-31	06:42:32	G8_1x1_circle_019	1155	0.187358	BNI	141.643	3.31744e-05	0.00469892	Morning
FcParamImage_22_92_G8_1x1_circle_048_FM.fimg	FcParamImage_22_92_G8_1x1_circle_048_QY_Lss.fimg	2024-06-02	06:53:05	G8_1x1_circle_048	1155	0.199703	BNI	150.975	3.31744e-05	0.00500851	Morning
FcParamImage_22_78_G8_1x1_circle_327_FM.fimg	FcParamImage_22_78_G8_1x1_circle_327_QY_Lss.fimg	2024-05-29	14:43:12	G8_1x1_circle_327	1155	0.228657	BNI	172.864	3.31744e-05	0.00573468	Afternoon
FcParamImage_22_70_G8_1x1_circle_183_FM.fimg	FcParamImage_22_70_G8_1x1_circle_183_QY_Lss.fimg	2024-05-27	14:29:09	G8_1x1_circle_183	1157	0.166887	BNI	126.166	3.32318e-05	0.00419274	Afternoon
FcParamImage_22_93_G8_1x1_circle_327_FM.fimg	FcParamImage_22_93_G8_1x1_circle_327_QY_Lss.fimg	2024-06-02	11:13:28	G8_1x1_circle_327	1157	0.221401	BNI	167.38	3.32318e-05	0.00556233	Noon
FcParamImage_22_45_G8_1x1_circle_247_FM.fimg	FcParamImage_22_45_G8_1x1_circle_247_QY_Lss.fimg	2024-05-21	11:20:58	G8_1x1_circle_247	115786	0.447881	BNI	338.598	0.00332565	1.12606	Noon
FcParamImage_22_70_G8_1x1_circle_019_FM.fimg	FcParamImage_22_70_G8_1x1_circle_019_QY_Lss.fimg	2024-05-27	14:08:36	G8_1x1_circle_019	1158	0.176964	BNI	133.785	3.32606e-05	0.00444977	Afternoon
FcParamImage_22_36_G8_1x1_circle_464_FM.fimg	FcParamImage_22_36_G8_1x1_circle_464_QY_Lss.fimg	2024-05-19	07:52:27	G8_1x1_circle_464	1158	0.259644	BNI	196.291	3.32606e-05	0.00652875	Morning
FcParamImage_22_74_G8_1x1_circle_011_FM.fimg	FcParamImage_22_74_G8_1x1_circle_011_QY_Lss.fimg	2024-05-28	14:01:26	G8_1x1_circle_011	1158	0.266469	BNI	201.451	3.32606e-05	0.00670037	Afternoon
FcParamImage_22_68_G8_1x1_circle_416_FM.fimg	FcParamImage_22_68_G8_1x1_circle_416_QY_Lss.fimg	2024-05-27	08:08:14	G8_1x1_circle_416	115864	0.458219	BNI	346.413	0.0033279	1.15283	Morning
FcParamImage_22_54_G8_1x1_circle_363_FM.fimg	FcParamImage_22_54_G8_1x1_circle_363_QY_Lss.fimg	2024-05-23	14:56:15	G8_1x1_circle_363	1159	0.13686	BNI	103.466	3.32893e-05	0.00344432	Afternoon
FcParamImage_22_50_G8_1x1_circle_379_FM.fimg	FcParamImage_22_50_G8_1x1_circle_379_QY_Lss.fimg	2024-05-22	15:02:47	G8_1x1_circle_379	1159	0.160998	BNI	121.714	3.32893e-05	0.00405178	Afternoon
FcParamImage_22_45_G8_1x1_circle_263_FM.fimg	FcParamImage_22_45_G8_1x1_circle_263_QY_Lss.fimg	2024-05-21	11:17:55	G8_1x1_circle_263	1159	0.164991	BNI	124.733	3.32893e-05	0.00415228	Noon
FcParamImage_22_73_G8_1x1_circle_019_FM.fimg	FcParamImage_22_73_G8_1x1_circle_019_QY_Lss.fimg	2024-05-28	10:38:46	G8_1x1_circle_019	1159	0.18726	BNI	141.569	3.32893e-05	0.00471273	Noon
FcParamImage_22_80_G8_1x1_circle_427_FM.fimg	FcParamImage_22_80_G8_1x1_circle_427_QY_Lss.fimg	2024-05-30	08:23:56	G8_1x1_circle_427	1159	0.19305	BNI	145.946	3.32893e-05	0.00485844	Morning
FcParamImage_22_48_G8_1x1_circle_464_FM.fimg	FcParamImage_22_48_G8_1x1_circle_464_QY_Lss.fimg	2024-05-22	07:52:30	G8_1x1_circle_464	1159	0.202727	BNI	153.262	3.32893e-05	0.00510198	Morning
FcParamImage_22_90_G8_1x1_circle_096_FM.fimg	FcParamImage_22_90_G8_1x1_circle_096_QY_Lss.fimg	2024-06-01	14:04:46	G8_1x1_circle_096	1159	0.255515	BNI	193.169	3.32893e-05	0.00643048	Afternoon
FcParamImage_22_58_G8_1x1_circle_363_FM.fimg	FcParamImage_22_58_G8_1x1_circle_363_QY_Lss.fimg	2024-05-24	14:56:19	G8_1x1_circle_363	1160	0.140173	BNI	105.971	3.3318e-05	0.00353073	Afternoon
FcParamImage_22_80_G8_1x1_circle_032_FM.fimg	FcParamImage_22_80_G8_1x1_circle_032_QY_Lss.fimg	2024-05-30	06:43:33	G8_1x1_circle_032	1160	0.144537	BNI	109.27	3.3318e-05	0.00364065	Morning
FcParamImage_22_64_G8_1x1_circle_292_FM.fimg	FcParamImage_22_64_G8_1x1_circle_292_QY_Lss.fimg	2024-05-26	07:11:54	G8_1x1_circle_292	1160	0.150081	BNI	113.461	3.3318e-05	0.0037803	Morning
FcParamImage_22_88_G8_1x1_circle_183_FM.fimg	FcParamImage_22_88_G8_1x1_circle_183_QY_Lss.fimg	2024-06-01	07:12:20	G8_1x1_circle_183	1160	0.161047	BNI	121.752	3.3318e-05	0.00405653	Morning
FcParamImage_22_52_G8_1x1_circle_464_FM.fimg	FcParamImage_22_52_G8_1x1_circle_464_QY_Lss.fimg	2024-05-23	07:52:31	G8_1x1_circle_464	1160	0.183112	BNI	138.433	3.3318e-05	0.00461231	Morning
FcParamImage_22_77_G8_1x1_circle_019_FM.fimg	FcParamImage_22_77_G8_1x1_circle_019_QY_Lss.fimg	2024-05-29	10:38:45	G8_1x1_circle_019	1160	0.187449	BNI	141.711	3.3318e-05	0.00472154	Noon
FcParamImage_22_72_G8_1x1_circle_123_FM.fimg	FcParamImage_22_72_G8_1x1_circle_123_QY_Lss.fimg	2024-05-28	06:47:24	G8_1x1_circle_123	1161	0.121494	BNI	91.8492	3.33467e-05	0.00306287	Morning
FcParamImage_22_72_G8_1x1_circle_292_FM.fimg	FcParamImage_22_72_G8_1x1_circle_292_QY_Lss.fimg	2024-05-28	07:11:49	G8_1x1_circle_292	1161	0.158074	BNI	119.504	3.33467e-05	0.00398506	Morning
FcParamImage_22_48_G8_1x1_circle_512_FM.fimg	FcParamImage_22_48_G8_1x1_circle_512_QY_Lss.fimg	2024-05-22	08:17:07	G8_1x1_circle_512	1161	0.187055	BNI	141.414	3.33467e-05	0.00471569	Morning
FcParamImage_22_60_G8_1x1_circle_067_FM.fimg	FcParamImage_22_60_G8_1x1_circle_067_QY_Lss.fimg	2024-05-25	07:04:29	G8_1x1_circle_067	116162	0.499907	BNI	377.929	0.00333645	1.26094	Morning
FcParamImage_22_64_G8_1x1_circle_491_FM.fimg	FcParamImage_22_64_G8_1x1_circle_491_QY_Lss.fimg	2024-05-26	08:02:41	G8_1x1_circle_491	1162	0.170309	BNI	128.754	3.33755e-05	0.00429722	Morning
FcParamImage_22_65_G8_1x1_circle_512_FM.fimg	FcParamImage_22_65_G8_1x1_circle_512_QY_Lss.fimg	2024-05-26	11:43:39	G8_1x1_circle_512	1162	0.176555	BNI	133.475	3.33755e-05	0.0044548	Noon
FcParamImage_22_53_G8_1x1_circle_512_FM.fimg	FcParamImage_22_53_G8_1x1_circle_512_QY_Lss.fimg	2024-05-23	11:43:37	G8_1x1_circle_512	1162	0.179124	BNI	135.418	3.33755e-05	0.00451964	Noon
FcParamImage_22_74_G8_1x1_circle_147_FM.fimg	FcParamImage_22_74_G8_1x1_circle_147_QY_Lss.fimg	2024-05-28	14:16:08	G8_1x1_circle_147	1162	0.245094	BNI	185.291	3.33755e-05	0.00618418	Afternoon
FcParamImage_22_25_G8_1x1_circle_011_FM.fimg	FcParamImage_22_25_G8_1x1_circle_011_QY_Lss.fimg	2024-05-16	10:31:35	G8_1x1_circle_011	1162	0.325537	BNI	246.106	3.33755e-05	0.00821389	Noon
FcParamImage_22_68_G8_1x1_circle_123_FM.fimg	FcParamImage_22_68_G8_1x1_circle_123_QY_Lss.fimg	2024-05-27	06:47:26	G8_1x1_circle_123	1163	0.123322	BNI	93.2311	3.34042e-05	0.00311431	Morning
FcParamImage_22_78_G8_1x1_circle_528_FM.fimg	FcParamImage_22_78_G8_1x1_circle_528_QY_Lss.fimg	2024-05-29	15:18:09	G8_1x1_circle_528	1164	0.153673	BNI	116.177	3.34329e-05	0.00388413	Afternoon
FcParamImage_22_57_G8_1x1_circle_019_FM.fimg	FcParamImage_22_57_G8_1x1_circle_019_QY_Lss.fimg	2024-05-24	10:38:46	G8_1x1_circle_019	1164	0.225665	BNI	170.603	3.34329e-05	0.00570374	Noon
FcParamImage_22_76_G8_1x1_circle_123_FM.fimg	FcParamImage_22_76_G8_1x1_circle_123_QY_Lss.fimg	2024-05-29	06:47:29	G8_1x1_circle_123	1165	0.127587	BNI	96.4555	3.34616e-05	0.00322756	Morning
FcParamImage_22_89_G8_1x1_circle_528_FM.fimg	FcParamImage_22_89_G8_1x1_circle_528_QY_Lss.fimg	2024-06-01	11:48:19	G8_1x1_circle_528	1165	0.144976	BNI	109.602	3.34616e-05	0.00366746	Noon
FcParamImage_22_92_G8_1x1_circle_183_FM.fimg	FcParamImage_22_92_G8_1x1_circle_183_QY_Lss.fimg	2024-06-02	07:12:24	G8_1x1_circle_183	1165	0.163539	BNI	123.635	3.34616e-05	0.00413704	Morning
FcParamImage_22_90_G8_1x1_circle_056_FM.fimg	FcParamImage_22_90_G8_1x1_circle_056_QY_Lss.fimg	2024-06-01	14:13:27	G8_1x1_circle_056	1165	0.262811	BNI	198.685	3.34616e-05	0.00664832	Afternoon
FcParamImage_22_76_G8_1x1_circle_387_FM.fimg	FcParamImage_22_76_G8_1x1_circle_387_QY_Lss.fimg	2024-05-29	07:58:04	G8_1x1_circle_387	116568	0.470271	BNI	355.525	0.00334812	1.19034	Morning
FcParamImage_22_37_G8_1x1_circle_536_FM.fimg	FcParamImage_22_37_G8_1x1_circle_536_QY_Lss.fimg	2024-05-19	11:47:44	G8_1x1_circle_536	11658	0.30849	BNI	233.219	0.000334846	0.0780924	Noon
FcParamImage_22_84_G8_1x1_circle_048_FM.fimg	FcParamImage_22_84_G8_1x1_circle_048_QY_Lss.fimg	2024-05-31	06:53:04	G8_1x1_circle_048	1166	0.191523	BNI	144.791	3.34903e-05	0.00484912	Morning
FcParamImage_22_96_G8_1x1_circle_263_FM.fimg	FcParamImage_22_96_G8_1x1_circle_263_QY_Lss.fimg	2024-06-03	07:39:26	G8_1x1_circle_263	1167	0.159221	BNI	120.371	3.35191e-05	0.00403471	Morning
FcParamImage_22_90_G8_1x1_circle_019_FM.fimg	FcParamImage_22_90_G8_1x1_circle_019_QY_Lss.fimg	2024-06-01	14:08:38	G8_1x1_circle_019	1167	0.159936	BNI	120.912	3.35191e-05	0.00405286	Afternoon
FcParamImage_22_53_G8_1x1_circle_263_FM.fimg	FcParamImage_22_53_G8_1x1_circle_263_QY_Lss.fimg	2024-05-23	11:17:57	G8_1x1_circle_263	1167	0.162964	BNI	123.201	3.35191e-05	0.00412958	Noon
FcParamImage_22_81_G8_1x1_circle_032_FM.fimg	FcParamImage_22_81_G8_1x1_circle_032_QY_Lss.fimg	2024-05-30	10:39:26	G8_1x1_circle_032	1167	0.165564	BNI	125.167	3.35191e-05	0.00419547	Noon
FcParamImage_22_81_G8_1x1_circle_292_FM.fimg	FcParamImage_22_81_G8_1x1_circle_292_QY_Lss.fimg	2024-05-30	10:58:57	G8_1x1_circle_292	1167	0.173876	BNI	131.45	3.35191e-05	0.00440608	Noon
FcParamImage_22_22_G8_1x1_circle_263_FM.fimg	FcParamImage_22_22_G8_1x1_circle_263_QY_Lss.fimg	2024-05-15	14:47:46	G8_1x1_circle_263	11671	0.269568	BNI	203.793	0.000335219	0.0683154	Afternoon
FcParamImage_22_48_G8_1x1_circle_443_FM.fimg	FcParamImage_22_48_G8_1x1_circle_443_QY_Lss.fimg	2024-05-22	08:19:16	G8_1x1_circle_443	116743	0.480458	BNI	363.226	0.00335314	1.21795	Morning
FcParamImage_22_53_G8_1x1_circle_276_FM.fimg	FcParamImage_22_53_G8_1x1_circle_276_QY_Lss.fimg	2024-05-23	11:02:01	G8_1x1_circle_276	116798	0.457399	BNI	345.793	0.00335472	1.16004	Noon
FcParamImage_22_61_G8_1x1_circle_363_FM.fimg	FcParamImage_22_61_G8_1x1_circle_363_QY_Lss.fimg	2024-05-25	11:26:25	G8_1x1_circle_363	1168	0.141637	BNI	107.078	3.35478e-05	0.00359223	Noon
FcParamImage_22_58_G8_1x1_circle_183_FM.fimg	FcParamImage_22_58_G8_1x1_circle_183_QY_Lss.fimg	2024-05-24	14:29:10	G8_1x1_circle_183	1168	0.168678	BNI	127.52	3.35478e-05	0.00427803	Afternoon
FcParamImage_22_34_G8_1x1_circle_464_FM.fimg	FcParamImage_22_34_G8_1x1_circle_464_QY_Lss.fimg	2024-05-18	14:56:34	G8_1x1_circle_464	1168	0.250385	BNI	189.291	3.35478e-05	0.00635029	Afternoon
FcParamImage_22_93_G8_1x1_circle_096_FM.fimg	FcParamImage_22_93_G8_1x1_circle_096_QY_Lss.fimg	2024-06-02	10:34:57	G8_1x1_circle_096	1168	0.266003	BNI	201.098	3.35478e-05	0.0067464	Noon
FcParamImage_22_89_G8_1x1_circle_096_FM.fimg	FcParamImage_22_89_G8_1x1_circle_096_QY_Lss.fimg	2024-06-01	10:34:55	G8_1x1_circle_096	1168	0.272704	BNI	206.164	3.35478e-05	0.00691635	Noon
FcParamImage_22_57_G8_1x1_circle_292_FM.fimg	FcParamImage_22_57_G8_1x1_circle_292_QY_Lss.fimg	2024-05-24	10:58:59	G8_1x1_circle_292	1169	0.16104	BNI	121.746	3.35765e-05	0.0040878	Noon
FcParamImage_22_37_G8_1x1_circle_104_FM.fimg	FcParamImage_22_37_G8_1x1_circle_104_QY_Lss.fimg	2024-05-19	10:32:29	G8_1x1_circle_104	1169	0.185265	BNI	140.061	3.35765e-05	0.00470275	Noon
FcParamImage_22_49_G8_1x1_circle_512_FM.fimg	FcParamImage_22_49_G8_1x1_circle_512_QY_Lss.fimg	2024-05-22	11:43:35	G8_1x1_circle_512	1169	0.188556	BNI	142.548	3.35765e-05	0.00478627	Noon
FcParamImage_22_20_G8_1x1_circle_464_FM.fimg	FcParamImage_22_20_G8_1x1_circle_464_QY_Lss.fimg	2024-05-15	07:52:32	G8_1x1_circle_464	11691	0.340471	BNI	257.396	0.000335794	0.0864321	Morning
FcParamImage_22_84_G8_1x1_circle_032_FM.fimg	FcParamImage_22_84_G8_1x1_circle_032_QY_Lss.fimg	2024-05-31	06:43:30	G8_1x1_circle_032	1170	0.146212	BNI	110.536	3.36052e-05	0.00371459	Morning
FcParamImage_22_86_G8_1x1_circle_019_FM.fimg	FcParamImage_22_86_G8_1x1_circle_019_QY_Lss.fimg	2024-05-31	14:08:37	G8_1x1_circle_019	1170	0.167799	BNI	126.856	3.36052e-05	0.00426304	Afternoon
FcParamImage_22_34_G8_1x1_circle_123_FM.fimg	FcParamImage_22_34_G8_1x1_circle_123_QY_Lss.fimg	2024-05-18	14:12:00	G8_1x1_circle_123	1171	0.158709	BNI	119.984	3.3634e-05	0.00403554	Afternoon
FcParamImage_22_77_G8_1x1_circle_183_FM.fimg	FcParamImage_22_77_G8_1x1_circle_183_QY_Lss.fimg	2024-05-29	10:59:18	G8_1x1_circle_183	1171	0.169376	BNI	128.048	3.3634e-05	0.00430678	Noon
FcParamImage_22_88_G8_1x1_circle_427_FM.fimg	FcParamImage_22_88_G8_1x1_circle_427_QY_Lss.fimg	2024-06-01	08:23:07	G8_1x1_circle_427	1171	0.195945	BNI	148.135	3.3634e-05	0.00498236	Morning
FcParamImage_22_77_G8_1x1_circle_327_FM.fimg	FcParamImage_22_77_G8_1x1_circle_327_QY_Lss.fimg	2024-05-29	11:13:21	G8_1x1_circle_327	1171	0.227487	BNI	171.98	3.3634e-05	0.00578438	Noon
FcParamImage_22_65_G8_1x1_circle_408_FM.fimg	FcParamImage_22_65_G8_1x1_circle_408_QY_Lss.fimg	2024-05-26	11:40:17	G8_1x1_circle_408	117184	0.481196	BNI	363.784	0.00336581	1.22443	Noon
FcParamImage_22_41_G8_1x1_circle_019_FM.fimg	FcParamImage_22_41_G8_1x1_circle_019_QY_Lss.fimg	2024-05-20	10:38:45	G8_1x1_circle_019	117193	0.452048	BNI	341.748	0.00336607	1.15035	Noon
FcParamImage_22_60_G8_1x1_circle_123_FM.fimg	FcParamImage_22_60_G8_1x1_circle_123_QY_Lss.fimg	2024-05-25	06:47:26	G8_1x1_circle_123	1172	0.138171	BNI	104.457	3.36627e-05	0.00351632	Morning
FcParamImage_22_96_G8_1x1_circle_032_FM.fimg	FcParamImage_22_96_G8_1x1_circle_032_QY_Lss.fimg	2024-06-03	06:43:30	G8_1x1_circle_032	1172	0.146989	BNI	111.124	3.36627e-05	0.00374073	Morning
FcParamImage_22_65_G8_1x1_circle_019_FM.fimg	FcParamImage_22_65_G8_1x1_circle_019_QY_Lss.fimg	2024-05-26	10:38:47	G8_1x1_circle_019	1172	0.201421	BNI	152.274	3.36627e-05	0.00512595	Noon
FcParamImage_22_37_G8_1x1_circle_123_FM.fimg	FcParamImage_22_37_G8_1x1_circle_123_QY_Lss.fimg	2024-05-19	10:42:09	G8_1x1_circle_123	1173	0.170314	BNI	128.757	3.36914e-05	0.00433802	Noon
FcParamImage_22_38_G8_1x1_circle_512_FM.fimg	FcParamImage_22_38_G8_1x1_circle_512_QY_Lss.fimg	2024-05-19	15:13:24	G8_1x1_circle_512	1173	0.190072	BNI	143.694	3.36914e-05	0.00484125	Afternoon
FcParamImage_22_73_G8_1x1_circle_011_FM.fimg	FcParamImage_22_73_G8_1x1_circle_011_QY_Lss.fimg	2024-05-28	10:31:36	G8_1x1_circle_011	1173	0.283904	BNI	214.632	3.36914e-05	0.00723124	Noon
FcParamImage_22_58_G8_1x1_circle_168_FM.fimg	FcParamImage_22_58_G8_1x1_circle_168_QY_Lss.fimg	2024-05-24	14:24:01	G8_1x1_circle_168	117373	0.482096	BNI	364.464	0.00337124	1.2287	Afternoon
FcParamImage_22_38_G8_1x1_circle_263_FM.fimg	FcParamImage_22_38_G8_1x1_circle_263_QY_Lss.fimg	2024-05-19	14:47:46	G8_1x1_circle_263	1174	0.171595	BNI	129.726	3.37201e-05	0.00437436	Afternoon
FcParamImage_22_57_G8_1x1_circle_379_FM.fimg	FcParamImage_22_57_G8_1x1_circle_379_QY_Lss.fimg	2024-05-24	11:32:59	G8_1x1_circle_379	1174	0.171819	BNI	129.895	3.37201e-05	0.00438009	Noon
FcParamImage_22_92_G8_1x1_circle_327_FM.fimg	FcParamImage_22_92_G8_1x1_circle_327_QY_Lss.fimg	2024-06-02	07:32:52	G8_1x1_circle_327	1174	0.217897	BNI	164.731	3.37201e-05	0.00555473	Morning
FcParamImage_22_41_G8_1x1_circle_348_FM.fimg	FcParamImage_22_41_G8_1x1_circle_348_QY_Lss.fimg	2024-05-20	11:21:16	G8_1x1_circle_348	117509	0.459875	BNI	347.665	0.00337514	1.17342	Noon
FcParamImage_22_44_G8_1x1_circle_456_FM.fimg	FcParamImage_22_44_G8_1x1_circle_456_QY_Lss.fimg	2024-05-21	07:56:01	G8_1x1_circle_456	117577	0.433017	BNI	327.361	0.0033771	1.10553	Morning
FcParamImage_22_96_G8_1x1_circle_363_FM.fimg	FcParamImage_22_96_G8_1x1_circle_363_QY_Lss.fimg	2024-06-03	07:51:44	G8_1x1_circle_363	1176	0.151842	BNI	114.793	3.37776e-05	0.00387741	Morning
FcParamImage_22_90_G8_1x1_circle_183_FM.fimg	FcParamImage_22_90_G8_1x1_circle_183_QY_Lss.fimg	2024-06-01	14:29:11	G8_1x1_circle_183	1176	0.161439	BNI	122.048	3.37776e-05	0.00412249	Afternoon
FcParamImage_22_68_G8_1x1_circle_292_FM.fimg	FcParamImage_22_68_G8_1x1_circle_292_QY_Lss.fimg	2024-05-27	07:11:51	G8_1x1_circle_292	1176	0.161751	BNI	122.284	3.37776e-05	0.00413045	Morning
FcParamImage_22_40_G8_1x1_circle_464_FM.fimg	FcParamImage_22_40_G8_1x1_circle_464_QY_Lss.fimg	2024-05-20	07:52:25	G8_1x1_circle_464	1176	0.239675	BNI	181.194	3.37776e-05	0.00612031	Morning
FcParamImage_22_46_G8_1x1_circle_379_FM.fimg	FcParamImage_22_46_G8_1x1_circle_379_QY_Lss.fimg	2024-05-21	15:02:49	G8_1x1_circle_379	1177	0.165317	BNI	124.98	3.38063e-05	0.0042251	Afternoon
FcParamImage_22_88_G8_1x1_circle_019_FM.fimg	FcParamImage_22_88_G8_1x1_circle_019_QY_Lss.fimg	2024-06-01	06:42:32	G8_1x1_circle_019	1177	0.175207	BNI	132.457	3.38063e-05	0.00447787	Morning
FcParamImage_22_50_G8_1x1_circle_183_FM.fimg	FcParamImage_22_50_G8_1x1_circle_183_QY_Lss.fimg	2024-05-22	14:29:08	G8_1x1_circle_183	1177	0.180687	BNI	136.599	3.38063e-05	0.00461791	Afternoon
FcParamImage_22_48_G8_1x1_circle_363_FM.fimg	FcParamImage_22_48_G8_1x1_circle_363_QY_Lss.fimg	2024-05-22	07:52:05	G8_1x1_circle_363	1177	0.196898	BNI	148.855	3.38063e-05	0.00503223	Morning
FcParamImage_22_94_G8_1x1_circle_096_FM.fimg	FcParamImage_22_94_G8_1x1_circle_096_QY_Lss.fimg	2024-06-02	14:04:45	G8_1x1_circle_096	1177	0.252156	BNI	190.63	3.38063e-05	0.00644449	Afternoon
FcParamImage_22_40_G8_1x1_circle_032_FM.fimg	FcParamImage_22_40_G8_1x1_circle_032_QY_Lss.fimg	2024-05-20	06:43:34	G8_1x1_circle_032	1178	0.195204	BNI	147.575	3.3835e-05	0.00499319	Morning
FcParamImage_22_37_G8_1x1_circle_212_FM.fimg	FcParamImage_22_37_G8_1x1_circle_212_QY_Lss.fimg	2024-05-19	11:06:33	G8_1x1_circle_212	117888	0.412565	BNI	311.899	0.00338603	1.0561	Noon
FcParamImage_22_78_G8_1x1_circle_207_FM.fimg	FcParamImage_22_78_G8_1x1_circle_207_QY_Lss.fimg	2024-05-29	14:33:16	G8_1x1_circle_207	1179	0.201064	BNI	152.004	3.38637e-05	0.00514744	Afternoon
FcParamImage_22_89_G8_1x1_circle_048_FM.fimg	FcParamImage_22_89_G8_1x1_circle_048_QY_Lss.fimg	2024-06-01	10:46:01	G8_1x1_circle_048	1180	0.188579	BNI	142.566	3.38925e-05	0.0048319	Noon
FcParamImage_22_44_G8_1x1_circle_512_FM.fimg	FcParamImage_22_44_G8_1x1_circle_512_QY_Lss.fimg	2024-05-21	08:17:06	G8_1x1_circle_512	1181	0.208906	BNI	157.933	3.39212e-05	0.00535728	Morning
FcParamImage_22_20_G8_1x1_circle_011_FM.fimg	FcParamImage_22_20_G8_1x1_circle_011_QY_Lss.fimg	2024-05-15	06:32:06	G8_1x1_circle_011	1181	0.299245	BNI	226.229	3.39212e-05	0.00767397	Morning
FcParamImage_22_57_G8_1x1_circle_168_FM.fimg	FcParamImage_22_57_G8_1x1_circle_168_QY_Lss.fimg	2024-05-24	10:54:10	G8_1x1_circle_168	118172	0.486394	BNI	367.714	0.00339419	1.24809	Noon
FcParamImage_22_81_G8_1x1_circle_183_FM.fimg	FcParamImage_22_81_G8_1x1_circle_183_QY_Lss.fimg	2024-05-30	10:59:18	G8_1x1_circle_183	1182	0.163887	BNI	123.898	3.39499e-05	0.00420633	Noon
FcParamImage_22_82_G8_1x1_circle_048_FM.fimg	FcParamImage_22_82_G8_1x1_circle_048_QY_Lss.fimg	2024-05-30	14:15:50	G8_1x1_circle_048	1182	0.178798	BNI	135.172	3.39499e-05	0.00458906	Afternoon
FcParamImage_22_84_G8_1x1_circle_427_FM.fimg	FcParamImage_22_84_G8_1x1_circle_427_QY_Lss.fimg	2024-05-31	08:23:08	G8_1x1_circle_427	1182	0.187664	BNI	141.874	3.39499e-05	0.00481662	Morning
FcParamImage_22_53_G8_1x1_circle_528_FM.fimg	FcParamImage_22_53_G8_1x1_circle_528_QY_Lss.fimg	2024-05-23	11:48:23	G8_1x1_circle_528	1182	0.236764	BNI	178.993	3.39499e-05	0.00607681	Noon
FcParamImage_22_82_G8_1x1_circle_096_FM.fimg	FcParamImage_22_82_G8_1x1_circle_096_QY_Lss.fimg	2024-05-30	14:04:45	G8_1x1_circle_096	1182	0.249569	BNI	188.674	3.39499e-05	0.00640547	Afternoon
FcParamImage_22_36_G8_1x1_circle_499_FM.fimg	FcParamImage_22_36_G8_1x1_circle_499_QY_Lss.fimg	2024-05-19	08:13:26	G8_1x1_circle_499	118210	0.447679	BNI	338.445	0.00339528	1.14911	Morning
FcParamImage_22_64_G8_1x1_circle_056_FM.fimg	FcParamImage_22_64_G8_1x1_circle_056_QY_Lss.fimg	2024-05-26	06:49:34	G8_1x1_circle_056	118276	0.500101	BNI	378.076	0.00339717	1.28439	Morning
FcParamImage_22_53_G8_1x1_circle_292_FM.fimg	FcParamImage_22_53_G8_1x1_circle_292_QY_Lss.fimg	2024-05-23	10:58:58	G8_1x1_circle_292	1183	0.15525	BNI	117.369	3.39786e-05	0.00398804	Noon
FcParamImage_22_40_G8_1x1_circle_512_FM.fimg	FcParamImage_22_40_G8_1x1_circle_512_QY_Lss.fimg	2024-05-20	08:17:02	G8_1x1_circle_512	1183	0.217167	BNI	164.178	3.39786e-05	0.00557856	Morning
FcParamImage_22_44_G8_1x1_circle_120_FM.fimg	FcParamImage_22_44_G8_1x1_circle_120_QY_Lss.fimg	2024-05-21	06:43:00	G8_1x1_circle_120	118309	0.451248	BNI	341.144	0.00339812	1.15925	Morning
FcParamImage_22_94_G8_1x1_circle_183_FM.fimg	FcParamImage_22_94_G8_1x1_circle_183_QY_Lss.fimg	2024-06-02	14:29:11	G8_1x1_circle_183	1184	0.15929	BNI	120.423	3.40074e-05	0.00409526	Afternoon
FcParamImage_22_52_G8_1x1_circle_183_FM.fimg	FcParamImage_22_52_G8_1x1_circle_183_QY_Lss.fimg	2024-05-23	07:12:33	G8_1x1_circle_183	1184	0.169411	BNI	128.075	3.40074e-05	0.00435549	Morning
FcParamImage_22_30_G8_1x1_circle_032_FM.fimg	FcParamImage_22_30_G8_1x1_circle_032_QY_Lss.fimg	2024-05-17	14:09:18	G8_1x1_circle_032	1184	0.23395	BNI	176.866	3.40074e-05	0.00601475	Afternoon
FcParamImage_22_66_G8_1x1_circle_183_FM.fimg	FcParamImage_22_66_G8_1x1_circle_183_QY_Lss.fimg	2024-05-26	14:29:12	G8_1x1_circle_183	1185	0.161733	BNI	122.271	3.40361e-05	0.00416161	Afternoon
FcParamImage_22_72_G8_1x1_circle_191_FM.fimg	FcParamImage_22_72_G8_1x1_circle_191_QY_Lss.fimg	2024-05-28	07:11:23	G8_1x1_circle_191	1185	0.214883	BNI	162.452	3.40361e-05	0.00552921	Morning
FcParamImage_22_94_G8_1x1_circle_011_FM.fimg	FcParamImage_22_94_G8_1x1_circle_011_QY_Lss.fimg	2024-06-02	14:01:26	G8_1x1_circle_011	1185	0.231573	BNI	175.07	3.40361e-05	0.00595868	Afternoon
FcParamImage_22_56_G8_1x1_circle_363_FM.fimg	FcParamImage_22_56_G8_1x1_circle_363_QY_Lss.fimg	2024-05-24	07:52:06	G8_1x1_circle_363	1186	0.149928	BNI	113.346	3.40648e-05	0.00386111	Morning
FcParamImage_22_76_G8_1x1_circle_056_FM.fimg	FcParamImage_22_76_G8_1x1_circle_056_QY_Lss.fimg	2024-05-29	06:49:37	G8_1x1_circle_056	1186	0.16318	BNI	123.364	3.40648e-05	0.00420238	Morning
FcParamImage_22_77_G8_1x1_circle_292_FM.fimg	FcParamImage_22_77_G8_1x1_circle_292_QY_Lss.fimg	2024-05-29	10:58:57	G8_1x1_circle_292	1187	0.173878	BNI	131.452	3.40935e-05	0.00448166	Noon
FcParamImage_22_96_G8_1x1_circle_183_FM.fimg	FcParamImage_22_96_G8_1x1_circle_183_QY_Lss.fimg	2024-06-03	07:12:22	G8_1x1_circle_183	1188	0.168612	BNI	127.471	3.41222e-05	0.00434959	Morning
FcParamImage_22_89_G8_1x1_circle_056_FM.fimg	FcParamImage_22_89_G8_1x1_circle_056_QY_Lss.fimg	2024-06-01	10:43:35	G8_1x1_circle_056	1188	0.25649	BNI	193.906	3.41222e-05	0.00661652	Noon
FcParamImage_22_24_G8_1x1_circle_327_FM.fimg	FcParamImage_22_24_G8_1x1_circle_327_QY_Lss.fimg	2024-05-16	07:33:11	G8_1x1_circle_327	11886	0.309037	BNI	233.632	0.000341395	0.0797607	Morning
FcParamImage_22_48_G8_1x1_circle_435_FM.fimg	FcParamImage_22_48_G8_1x1_circle_435_QY_Lss.fimg	2024-05-22	08:22:47	G8_1x1_circle_435	118864	0.478197	BNI	361.517	0.00341406	1.23424	Morning
FcParamImage_22_56_G8_1x1_circle_123_FM.fimg	FcParamImage_22_56_G8_1x1_circle_123_QY_Lss.fimg	2024-05-24	06:47:31	G8_1x1_circle_123	1189	0.139137	BNI	105.188	3.4151e-05	0.00359226	Morning
FcParamImage_22_32_G8_1x1_circle_104_FM.fimg	FcParamImage_22_32_G8_1x1_circle_104_QY_Lss.fimg	2024-05-18	06:33:26	G8_1x1_circle_104	1189	0.186365	BNI	140.892	3.4151e-05	0.00481161	Morning
FcParamImage_22_92_G8_1x1_circle_427_FM.fimg	FcParamImage_22_92_G8_1x1_circle_427_QY_Lss.fimg	2024-06-02	08:23:16	G8_1x1_circle_427	1189	0.199044	BNI	150.477	3.4151e-05	0.00513895	Morning
FcParamImage_22_20_G8_1x1_circle_048_FM.fimg	FcParamImage_22_20_G8_1x1_circle_048_QY_Lss.fimg	2024-05-15	06:53:12	G8_1x1_circle_048	11892	0.340562	BNI	257.465	0.000341567	0.0879414	Morning
FcParamImage_22_45_G8_1x1_circle_131_FM.fimg	FcParamImage_22_45_G8_1x1_circle_131_QY_Lss.fimg	2024-05-21	10:39:42	G8_1x1_circle_131	119010	0.477018	BNI	360.625	0.00341826	1.23271	Noon
FcParamImage_22_92_G8_1x1_circle_123_FM.fimg	FcParamImage_22_92_G8_1x1_circle_123_QY_Lss.fimg	2024-06-02	06:47:27	G8_1x1_circle_123	1191	0.147299	BNI	111.358	3.42084e-05	0.00380937	Morning
FcParamImage_22_50_G8_1x1_circle_363_FM.fimg	FcParamImage_22_50_G8_1x1_circle_363_QY_Lss.fimg	2024-05-22	14:56:14	G8_1x1_circle_363	1191	0.149054	BNI	112.685	3.42084e-05	0.00385478	Afternoon
FcParamImage_22_77_G8_1x1_circle_011_FM.fimg	FcParamImage_22_77_G8_1x1_circle_011_QY_Lss.fimg	2024-05-29	10:31:35	G8_1x1_circle_011	1191	0.293416	BNI	221.823	3.42084e-05	0.0075882	Noon
FcParamImage_22_56_G8_1x1_circle_168_FM.fimg	FcParamImage_22_56_G8_1x1_circle_168_QY_Lss.fimg	2024-05-24	07:05:02	G8_1x1_circle_168	119171	0.491846	BNI	371.835	0.00342288	1.27275	Morning
FcParamImage_22_64_G8_1x1_circle_048_FM.fimg	FcParamImage_22_64_G8_1x1_circle_048_QY_Lss.fimg	2024-05-26	06:53:06	G8_1x1_circle_048	1192	0.196397	BNI	148.476	3.42371e-05	0.00508339	Morning
FcParamImage_22_85_G8_1x1_circle_011_FM.fimg	FcParamImage_22_85_G8_1x1_circle_011_QY_Lss.fimg	2024-05-31	10:31:36	G8_1x1_circle_011	1192	0.293389	BNI	221.802	3.42371e-05	0.00759387	Noon
FcParamImage_22_49_G8_1x1_circle_371_FM.fimg	FcParamImage_22_49_G8_1x1_circle_371_QY_Lss.fimg	2024-05-22	11:25:47	G8_1x1_circle_371	119300	0.448347	BNI	338.951	0.00342659	1.16144	Noon
FcParamImage_22_61_G8_1x1_circle_292_FM.fimg	FcParamImage_22_61_G8_1x1_circle_292_QY_Lss.fimg	2024-05-25	10:58:59	G8_1x1_circle_292	1194	0.165636	BNI	125.221	3.42946e-05	0.00429441	Noon
FcParamImage_22_42_G8_1x1_circle_379_FM.fimg	FcParamImage_22_42_G8_1x1_circle_379_QY_Lss.fimg	2024-05-20	15:02:45	G8_1x1_circle_379	1194	0.170184	BNI	128.659	3.42946e-05	0.0044123	Afternoon
FcParamImage_22_80_G8_1x1_circle_292_FM.fimg	FcParamImage_22_80_G8_1x1_circle_292_QY_Lss.fimg	2024-05-30	07:12:02	G8_1x1_circle_292	1194	0.170278	BNI	128.731	3.42946e-05	0.00441476	Morning
FcParamImage_22_38_G8_1x1_circle_212_FM.fimg	FcParamImage_22_38_G8_1x1_circle_212_QY_Lss.fimg	2024-05-19	14:36:24	G8_1x1_circle_212	119434	0.418406	BNI	316.315	0.00343043	1.0851	Afternoon
FcParamImage_22_70_G8_1x1_circle_416_FM.fimg	FcParamImage_22_70_G8_1x1_circle_416_QY_Lss.fimg	2024-05-27	15:07:36	G8_1x1_circle_416	119469	0.448036	BNI	338.715	0.00343144	1.16228	Afternoon
FcParamImage_22_52_G8_1x1_circle_340_FM.fimg	FcParamImage_22_52_G8_1x1_circle_340_QY_Lss.fimg	2024-05-23	07:48:05	G8_1x1_circle_340	119491	0.482335	BNI	364.645	0.00343207	1.25149	Morning
FcParamImage_22_93_G8_1x1_circle_263_FM.fimg	FcParamImage_22_93_G8_1x1_circle_263_QY_Lss.fimg	2024-06-02	11:18:00	G8_1x1_circle_263	1195	0.158375	BNI	119.731	3.43233e-05	0.00410958	Noon
FcParamImage_22_89_G8_1x1_circle_263_FM.fimg	FcParamImage_22_89_G8_1x1_circle_263_QY_Lss.fimg	2024-06-01	11:17:55	G8_1x1_circle_263	1195	0.160839	BNI	121.594	3.43233e-05	0.00417352	Noon
FcParamImage_22_49_G8_1x1_circle_292_FM.fimg	FcParamImage_22_49_G8_1x1_circle_292_QY_Lss.fimg	2024-05-22	10:58:58	G8_1x1_circle_292	1195	0.173623	BNI	131.259	3.43233e-05	0.00450524	Noon
FcParamImage_22_93_G8_1x1_circle_048_FM.fimg	FcParamImage_22_93_G8_1x1_circle_048_QY_Lss.fimg	2024-06-02	10:46:04	G8_1x1_circle_048	1195	0.186987	BNI	141.362	3.43233e-05	0.004852	Noon
FcParamImage_22_30_G8_1x1_circle_104_FM.fimg	FcParamImage_22_30_G8_1x1_circle_104_QY_Lss.fimg	2024-05-17	14:02:21	G8_1x1_circle_104	1195	0.199984	BNI	151.188	3.43233e-05	0.00518928	Afternoon
FcParamImage_22_65_G8_1x1_circle_292_FM.fimg	FcParamImage_22_65_G8_1x1_circle_292_QY_Lss.fimg	2024-05-26	10:59:00	G8_1x1_circle_292	1196	0.162915	BNI	123.163	3.4352e-05	0.00423091	Noon
FcParamImage_22_76_G8_1x1_circle_292_FM.fimg	FcParamImage_22_76_G8_1x1_circle_292_QY_Lss.fimg	2024-05-29	07:12:01	G8_1x1_circle_292	1196	0.171511	BNI	129.662	3.4352e-05	0.00445416	Morning
FcParamImage_22_81_G8_1x1_circle_011_FM.fimg	FcParamImage_22_81_G8_1x1_circle_011_QY_Lss.fimg	2024-05-30	10:31:34	G8_1x1_circle_011	1196	0.291716	BNI	220.537	3.4352e-05	0.0075759	Noon
FcParamImage_22_54_G8_1x1_circle_276_FM.fimg	FcParamImage_22_54_G8_1x1_circle_276_QY_Lss.fimg	2024-05-23	14:31:50	G8_1x1_circle_276	119654	0.455877	BNI	344.643	0.00343675	1.18445	Afternoon
FcParamImage_22_80_G8_1x1_circle_327_FM.fimg	FcParamImage_22_80_G8_1x1_circle_327_QY_Lss.fimg	2024-05-30	07:33:03	G8_1x1_circle_327	1197	0.27421	BNI	207.303	3.43807e-05	0.00712722	Morning
FcParamImage_22_69_G8_1x1_circle_416_FM.fimg	FcParamImage_22_69_G8_1x1_circle_416_QY_Lss.fimg	2024-05-27	11:37:48	G8_1x1_circle_416	119737	0.4579	BNI	346.173	0.00343914	1.19053	Noon
FcParamImage_22_85_G8_1x1_circle_183_FM.fimg	FcParamImage_22_85_G8_1x1_circle_183_QY_Lss.fimg	2024-05-31	10:59:18	G8_1x1_circle_183	1198	0.166264	BNI	125.696	3.44095e-05	0.00432512	Noon
FcParamImage_22_96_G8_1x1_circle_427_FM.fimg	FcParamImage_22_96_G8_1x1_circle_427_QY_Lss.fimg	2024-06-03	08:23:11	G8_1x1_circle_427	1198	0.192983	BNI	145.895	3.44095e-05	0.00502019	Morning
FcParamImage_22_44_G8_1x1_circle_131_FM.fimg	FcParamImage_22_44_G8_1x1_circle_131_QY_Lss.fimg	2024-05-21	06:43:57	G8_1x1_circle_131	119820	0.487834	BNI	368.802	0.00344152	1.26924	Morning
FcParamImage_22_42_G8_1x1_circle_348_FM.fimg	FcParamImage_22_42_G8_1x1_circle_348_QY_Lss.fimg	2024-05-20	14:51:02	G8_1x1_circle_348	119845	0.450912	BNI	340.889	0.00344224	1.17342	Afternoon
FcParamImage_22_85_G8_1x1_circle_528_FM.fimg	FcParamImage_22_85_G8_1x1_circle_528_QY_Lss.fimg	2024-05-31	11:48:20	G8_1x1_circle_528	1199	0.162116	BNI	122.559	3.44382e-05	0.00422072	Noon
FcParamImage_22_60_G8_1x1_circle_363_FM.fimg	FcParamImage_22_60_G8_1x1_circle_363_QY_Lss.fimg	2024-05-25	07:51:43	G8_1x1_circle_363	1200	0.149717	BNI	113.186	3.44669e-05	0.00390119	Morning
FcParamImage_22_32_G8_1x1_circle_292_FM.fimg	FcParamImage_22_32_G8_1x1_circle_292_QY_Lss.fimg	2024-05-18	07:12:03	G8_1x1_circle_292	1200	0.169832	BNI	128.393	3.44669e-05	0.00442531	Morning
FcParamImage_22_80_G8_1x1_circle_019_FM.fimg	FcParamImage_22_80_G8_1x1_circle_019_QY_Lss.fimg	2024-05-30	06:42:35	G8_1x1_circle_019	1200	0.175275	BNI	132.508	3.44669e-05	0.00456713	Morning
FcParamImage_22_85_G8_1x1_circle_019_FM.fimg	FcParamImage_22_85_G8_1x1_circle_019_QY_Lss.fimg	2024-05-31	10:38:46	G8_1x1_circle_019	1200	0.176617	BNI	133.523	3.44669e-05	0.00460212	Noon
FcParamImage_22_50_G8_1x1_circle_371_FM.fimg	FcParamImage_22_50_G8_1x1_circle_371_QY_Lss.fimg	2024-05-22	14:55:36	G8_1x1_circle_371	120056	0.44483	BNI	336.292	0.0034483	1.15963	Afternoon
FcParamImage_22_85_G8_1x1_circle_292_FM.fimg	FcParamImage_22_85_G8_1x1_circle_292_QY_Lss.fimg	2024-05-31	10:58:57	G8_1x1_circle_292	1201	0.165472	BNI	125.097	3.44956e-05	0.0043153	Noon
FcParamImage_22_44_G8_1x1_circle_096_FM.fimg	FcParamImage_22_44_G8_1x1_circle_096_QY_Lss.fimg	2024-05-21	06:36:56	G8_1x1_circle_096	120121	0.460041	BNI	347.791	0.00345017	1.19994	Morning
FcParamImage_22_44_G8_1x1_circle_464_FM.fimg	FcParamImage_22_44_G8_1x1_circle_464_QY_Lss.fimg	2024-05-21	07:52:30	G8_1x1_circle_464	1202	0.223712	BNI	169.126	3.45244e-05	0.00583898	Morning
FcParamImage_22_78_G8_1x1_circle_011_FM.fimg	FcParamImage_22_78_G8_1x1_circle_011_QY_Lss.fimg	2024-05-29	14:01:26	G8_1x1_circle_011	1202	0.266817	BNI	201.714	3.45244e-05	0.00696405	Afternoon
FcParamImage_22_52_G8_1x1_circle_427_FM.fimg	FcParamImage_22_52_G8_1x1_circle_427_QY_Lss.fimg	2024-05-23	08:23:41	G8_1x1_circle_427	120256	0.45078	BNI	340.789	0.00345404	1.1771	Morning
FcParamImage_22_90_G8_1x1_circle_011_FM.fimg	FcParamImage_22_90_G8_1x1_circle_011_QY_Lss.fimg	2024-06-01	14:01:26	G8_1x1_circle_011	1203	0.251064	BNI	189.804	3.45531e-05	0.00655833	Afternoon
FcParamImage_22_44_G8_1x1_circle_311_FM.fimg	FcParamImage_22_44_G8_1x1_circle_311_QY_Lss.fimg	2024-05-21	07:23:29	G8_1x1_circle_311	120369	0.460378	BNI	348.045	0.00345729	1.20329	Morning
FcParamImage_22_40_G8_1x1_circle_263_FM.fimg	FcParamImage_22_40_G8_1x1_circle_263_QY_Lss.fimg	2024-05-20	07:39:41	G8_1x1_circle_263	1204	0.171039	BNI	129.306	3.45818e-05	0.00447162	Morning
FcParamImage_22_92_G8_1x1_circle_019_FM.fimg	FcParamImage_22_92_G8_1x1_circle_019_QY_Lss.fimg	2024-06-02	06:42:33	G8_1x1_circle_019	1204	0.176553	BNI	133.474	3.45818e-05	0.00461578	Morning
FcParamImage_22_81_G8_1x1_circle_019_FM.fimg	FcParamImage_22_81_G8_1x1_circle_019_QY_Lss.fimg	2024-05-30	10:38:45	G8_1x1_circle_019	1204	0.187244	BNI	141.557	3.45818e-05	0.00489528	Noon
FcParamImage_22_77_G8_1x1_circle_207_FM.fimg	FcParamImage_22_77_G8_1x1_circle_207_QY_Lss.fimg	2024-05-29	11:03:26	G8_1x1_circle_207	1204	0.205367	BNI	155.257	3.45818e-05	0.00536908	Noon
FcParamImage_22_20_G8_1x1_circle_303_FM.fimg	FcParamImage_22_20_G8_1x1_circle_303_QY_Lss.fimg	2024-05-15	07:27:06	G8_1x1_circle_303	1204	0.272372	BNI	205.913	3.45818e-05	0.00712084	Morning
FcParamImage_22_49_G8_1x1_circle_379_FM.fimg	FcParamImage_22_49_G8_1x1_circle_379_QY_Lss.fimg	2024-05-22	11:32:57	G8_1x1_circle_379	1205	0.174794	BNI	132.144	3.46105e-05	0.00457358	Noon
FcParamImage_22_96_G8_1x1_circle_019_FM.fimg	FcParamImage_22_96_G8_1x1_circle_019_QY_Lss.fimg	2024-06-03	06:42:33	G8_1x1_circle_019	1205	0.17865	BNI	135.059	3.46105e-05	0.00467448	Morning
FcParamImage_22_61_G8_1x1_circle_067_FM.fimg	FcParamImage_22_61_G8_1x1_circle_067_QY_Lss.fimg	2024-05-25	10:53:53	G8_1x1_circle_067	120539	0.488686	BNI	369.446	0.00346217	1.27909	Noon
FcParamImage_22_38_G8_1x1_circle_147_FM.fimg	FcParamImage_22_38_G8_1x1_circle_147_QY_Lss.fimg	2024-05-19	14:16:08	G8_1x1_circle_147	120580	0.42558	BNI	321.739	0.00346335	1.11429	Afternoon
FcParamImage_22_37_G8_1x1_circle_147_FM.fimg	FcParamImage_22_37_G8_1x1_circle_147_QY_Lss.fimg	2024-05-19	10:46:17	G8_1x1_circle_147	120593	0.418273	BNI	316.214	0.00346372	1.09528	Noon
FcParamImage_22_52_G8_1x1_circle_123_FM.fimg	FcParamImage_22_52_G8_1x1_circle_123_QY_Lss.fimg	2024-05-23	06:47:30	G8_1x1_circle_123	1206	0.139274	BNI	105.291	3.46392e-05	0.0036472	Morning
FcParamImage_22_69_G8_1x1_circle_292_FM.fimg	FcParamImage_22_69_G8_1x1_circle_292_QY_Lss.fimg	2024-05-27	10:58:59	G8_1x1_circle_292	1207	0.163369	BNI	123.507	3.4668e-05	0.00428174	Noon
FcParamImage_22_73_G8_1x1_circle_183_FM.fimg	FcParamImage_22_73_G8_1x1_circle_183_QY_Lss.fimg	2024-05-28	10:59:17	G8_1x1_circle_183	1207	0.169576	BNI	128.2	3.4668e-05	0.00444442	Noon
FcParamImage_22_38_G8_1x1_circle_536_FM.fimg	FcParamImage_22_38_G8_1x1_circle_536_QY_Lss.fimg	2024-05-19	15:17:32	G8_1x1_circle_536	12070	0.302884	BNI	228.98	0.00034668	0.0793827	Afternoon
FcParamImage_22_40_G8_1x1_circle_300_FM.fimg	FcParamImage_22_40_G8_1x1_circle_300_QY_Lss.fimg	2024-05-20	07:22:31	G8_1x1_circle_300	120767	0.465016	BNI	351.552	0.00346872	1.21944	Morning
FcParamImage_22_93_G8_1x1_circle_292_FM.fimg	FcParamImage_22_93_G8_1x1_circle_292_QY_Lss.fimg	2024-06-02	10:59:02	G8_1x1_circle_292	1208	0.173687	BNI	131.308	3.46967e-05	0.00455594	Noon
FcParamImage_22_54_G8_1x1_circle_183_FM.fimg	FcParamImage_22_54_G8_1x1_circle_183_QY_Lss.fimg	2024-05-23	14:29:09	G8_1x1_circle_183	1208	0.174443	BNI	131.879	3.46967e-05	0.00457577	Afternoon
FcParamImage_22_69_G8_1x1_circle_536_FM.fimg	FcParamImage_22_69_G8_1x1_circle_536_QY_Lss.fimg	2024-05-27	11:47:44	G8_1x1_circle_536	120839	0.447612	BNI	338.394	0.00347079	1.1745	Noon
FcParamImage_22_96_G8_1x1_circle_123_FM.fimg	FcParamImage_22_96_G8_1x1_circle_123_QY_Lss.fimg	2024-06-03	06:47:26	G8_1x1_circle_123	1209	0.140267	BNI	106.042	3.47254e-05	0.00368234	Morning
FcParamImage_22_52_G8_1x1_circle_363_FM.fimg	FcParamImage_22_52_G8_1x1_circle_363_QY_Lss.fimg	2024-05-23	07:52:05	G8_1x1_circle_363	1209	0.16722	BNI	126.418	3.47254e-05	0.00438992	Morning
FcParamImage_22_78_G8_1x1_circle_048_FM.fimg	FcParamImage_22_78_G8_1x1_circle_048_QY_Lss.fimg	2024-05-29	14:15:52	G8_1x1_circle_048	1209	0.185073	BNI	139.916	3.47254e-05	0.00485862	Afternoon
FcParamImage_22_84_G8_1x1_circle_123_FM.fimg	FcParamImage_22_84_G8_1x1_circle_123_QY_Lss.fimg	2024-05-31	06:47:25	G8_1x1_circle_123	1210	0.128215	BNI	96.9305	3.47541e-05	0.00336874	Morning
FcParamImage_22_81_G8_1x1_circle_528_FM.fimg	FcParamImage_22_81_G8_1x1_circle_528_QY_Lss.fimg	2024-05-30	11:48:18	G8_1x1_circle_528	1210	0.153491	BNI	116.039	3.47541e-05	0.00403284	Noon
FcParamImage_22_94_G8_1x1_circle_019_FM.fimg	FcParamImage_22_94_G8_1x1_circle_019_QY_Lss.fimg	2024-06-02	14:08:37	G8_1x1_circle_019	1210	0.162104	BNI	122.551	3.47541e-05	0.00425915	Afternoon
FcParamImage_22_41_G8_1x1_circle_400_FM.fimg	FcParamImage_22_41_G8_1x1_circle_400_QY_Lss.fimg	2024-05-20	11:40:49	G8_1x1_circle_400	121021	0.447986	BNI	338.677	0.00347602	1.17725	Noon
FcParamImage_22_69_G8_1x1_circle_183_FM.fimg	FcParamImage_22_69_G8_1x1_circle_183_QY_Lss.fimg	2024-05-27	10:59:20	G8_1x1_circle_183	1211	0.169149	BNI	127.876	3.47829e-05	0.00444791	Noon
FcParamImage_22_61_G8_1x1_circle_183_FM.fimg	FcParamImage_22_61_G8_1x1_circle_183_QY_Lss.fimg	2024-05-25	10:59:20	G8_1x1_circle_183	1211	0.190972	BNI	144.375	3.47829e-05	0.00502177	Noon
FcParamImage_22_45_G8_1x1_circle_292_FM.fimg	FcParamImage_22_45_G8_1x1_circle_292_QY_Lss.fimg	2024-05-21	10:58:56	G8_1x1_circle_292	1212	0.158256	BNI	119.642	3.48116e-05	0.00416491	Noon
FcParamImage_22_89_G8_1x1_circle_292_FM.fimg	FcParamImage_22_89_G8_1x1_circle_292_QY_Lss.fimg	2024-06-01	10:58:57	G8_1x1_circle_292	1212	0.160112	BNI	121.044	3.48116e-05	0.00421375	Noon
FcParamImage_22_86_G8_1x1_circle_011_FM.fimg	FcParamImage_22_86_G8_1x1_circle_011_QY_Lss.fimg	2024-05-31	14:01:26	G8_1x1_circle_011	1212	0.264981	BNI	200.325	3.48116e-05	0.00697364	Afternoon
FcParamImage_22_38_G8_1x1_circle_379_FM.fimg	FcParamImage_22_38_G8_1x1_circle_379_QY_Lss.fimg	2024-05-19	15:02:48	G8_1x1_circle_379	1213	0.165826	BNI	125.365	3.48403e-05	0.00436775	Afternoon
FcParamImage_22_85_G8_1x1_circle_032_FM.fimg	FcParamImage_22_85_G8_1x1_circle_032_QY_Lss.fimg	2024-05-31	10:39:27	G8_1x1_circle_032	1213	0.169407	BNI	128.072	3.48403e-05	0.00446205	Noon
FcParamImage_22_92_G8_1x1_circle_292_FM.fimg	FcParamImage_22_92_G8_1x1_circle_292_QY_Lss.fimg	2024-06-02	07:11:55	G8_1x1_circle_292	1213	0.178915	BNI	135.26	3.48403e-05	0.00471249	Morning
FcParamImage_22_45_G8_1x1_circle_512_FM.fimg	FcParamImage_22_45_G8_1x1_circle_512_QY_Lss.fimg	2024-05-21	11:43:35	G8_1x1_circle_512	1213	0.200395	BNI	151.498	3.48403e-05	0.00527825	Noon
FcParamImage_22_93_G8_1x1_circle_011_FM.fimg	FcParamImage_22_93_G8_1x1_circle_011_QY_Lss.fimg	2024-06-02	10:31:36	G8_1x1_circle_011	1213	0.269499	BNI	203.741	3.48403e-05	0.00709841	Noon
FcParamImage_22_65_G8_1x1_circle_056_FM.fimg	FcParamImage_22_65_G8_1x1_circle_056_QY_Lss.fimg	2024-05-26	10:43:36	G8_1x1_circle_056	121313	0.488077	BNI	368.986	0.0034844	1.2857	Noon
FcParamImage_22_34_G8_1x1_circle_292_FM.fimg	FcParamImage_22_34_G8_1x1_circle_292_QY_Lss.fimg	2024-05-18	14:28:50	G8_1x1_circle_292	1214	0.161356	BNI	121.985	3.4869e-05	0.00425351	Afternoon
FcParamImage_22_49_G8_1x1_circle_363_FM.fimg	FcParamImage_22_49_G8_1x1_circle_363_QY_Lss.fimg	2024-05-22	11:26:24	G8_1x1_circle_363	1214	0.18264	BNI	138.076	3.4869e-05	0.00481457	Noon
FcParamImage_22_77_G8_1x1_circle_048_FM.fimg	FcParamImage_22_77_G8_1x1_circle_048_QY_Lss.fimg	2024-05-29	10:46:01	G8_1x1_circle_048	1214	0.186374	BNI	140.899	3.4869e-05	0.00491301	Noon
FcParamImage_22_85_G8_1x1_circle_048_FM.fimg	FcParamImage_22_85_G8_1x1_circle_048_QY_Lss.fimg	2024-05-31	10:46:01	G8_1x1_circle_048	1214	0.192872	BNI	145.811	3.4869e-05	0.0050843	Noon
FcParamImage_22_84_G8_1x1_circle_056_FM.fimg	FcParamImage_22_84_G8_1x1_circle_056_QY_Lss.fimg	2024-05-31	06:49:32	G8_1x1_circle_056	1214	0.232253	BNI	175.583	3.4869e-05	0.00612242	Morning
FcParamImage_22_44_G8_1x1_circle_176_FM.fimg	FcParamImage_22_44_G8_1x1_circle_176_QY_Lss.fimg	2024-05-21	07:04:07	G8_1x1_circle_176	121416	0.460609	BNI	348.22	0.00348736	1.21437	Morning
FcParamImage_22_84_G8_1x1_circle_292_FM.fimg	FcParamImage_22_84_G8_1x1_circle_292_QY_Lss.fimg	2024-05-31	07:11:51	G8_1x1_circle_292	1215	0.170529	BNI	128.92	3.48977e-05	0.00449902	Morning
FcParamImage_22_41_G8_1x1_circle_263_FM.fimg	FcParamImage_22_41_G8_1x1_circle_263_QY_Lss.fimg	2024-05-20	11:17:56	G8_1x1_circle_263	1215	0.174123	BNI	131.637	3.48977e-05	0.00459383	Noon
FcParamImage_22_88_G8_1x1_circle_292_FM.fimg	FcParamImage_22_88_G8_1x1_circle_292_QY_Lss.fimg	2024-06-01	07:11:51	G8_1x1_circle_292	1215	0.177601	BNI	134.267	3.48977e-05	0.0046856	Morning
FcParamImage_22_86_G8_1x1_circle_056_FM.fimg	FcParamImage_22_86_G8_1x1_circle_056_QY_Lss.fimg	2024-05-31	14:13:26	G8_1x1_circle_056	1215	0.258796	BNI	195.65	3.48977e-05	0.00682774	Afternoon
FcParamImage_22_57_G8_1x1_circle_363_FM.fimg	FcParamImage_22_57_G8_1x1_circle_363_QY_Lss.fimg	2024-05-24	11:26:27	G8_1x1_circle_363	1216	0.150607	BNI	113.859	3.49265e-05	0.00397669	Noon
FcParamImage_22_97_G8_1x1_circle_032_FM.fimg	FcParamImage_22_97_G8_1x1_circle_032_QY_Lss.fimg	2024-06-03	10:39:28	G8_1x1_circle_032	1216	0.168017	BNI	127.021	3.49265e-05	0.00443639	Noon
FcParamImage_22_65_G8_1x1_circle_183_FM.fimg	FcParamImage_22_65_G8_1x1_circle_183_QY_Lss.fimg	2024-05-26	10:59:21	G8_1x1_circle_183	1216	0.174209	BNI	131.702	3.49265e-05	0.0045999	Noon
FcParamImage_22_34_G8_1x1_circle_512_FM.fimg	FcParamImage_22_34_G8_1x1_circle_512_QY_Lss.fimg	2024-05-18	15:13:26	G8_1x1_circle_512	1216	0.206577	BNI	156.172	3.49265e-05	0.00545454	Afternoon
FcParamImage_22_88_G8_1x1_circle_123_FM.fimg	FcParamImage_22_88_G8_1x1_circle_123_QY_Lss.fimg	2024-06-01	06:47:25	G8_1x1_circle_123	1217	0.13294	BNI	100.503	3.49552e-05	0.00351309	Morning
FcParamImage_22_41_G8_1x1_circle_292_FM.fimg	FcParamImage_22_41_G8_1x1_circle_292_QY_Lss.fimg	2024-05-20	10:58:57	G8_1x1_circle_292	1217	0.166781	BNI	126.087	3.49552e-05	0.00440738	Noon
FcParamImage_22_53_G8_1x1_circle_379_FM.fimg	FcParamImage_22_53_G8_1x1_circle_379_QY_Lss.fimg	2024-05-23	11:33:00	G8_1x1_circle_379	1217	0.170018	BNI	128.534	3.49552e-05	0.00449292	Noon
FcParamImage_22_56_G8_1x1_circle_379_FM.fimg	FcParamImage_22_56_G8_1x1_circle_379_QY_Lss.fimg	2024-05-24	08:01:41	G8_1x1_circle_379	1218	0.194089	BNI	146.731	3.49839e-05	0.00513323	Morning
FcParamImage_22_37_G8_1x1_circle_464_FM.fimg	FcParamImage_22_37_G8_1x1_circle_464_QY_Lss.fimg	2024-05-19	11:26:41	G8_1x1_circle_464	1218	0.251602	BNI	190.211	3.49839e-05	0.00665432	Noon
FcParamImage_22_82_G8_1x1_circle_327_FM.fimg	FcParamImage_22_82_G8_1x1_circle_327_QY_Lss.fimg	2024-05-30	14:43:12	G8_1x1_circle_327	1219	0.219471	BNI	165.92	3.50126e-05	0.00580931	Afternoon
FcParamImage_22_68_G8_1x1_circle_048_FM.fimg	FcParamImage_22_68_G8_1x1_circle_048_QY_Lss.fimg	2024-05-27	06:53:05	G8_1x1_circle_048	1220	0.17862	BNI	135.037	3.50414e-05	0.00473187	Morning
FcParamImage_22_21_G8_1x1_circle_464_FM.fimg	FcParamImage_22_21_G8_1x1_circle_464_QY_Lss.fimg	2024-05-15	11:26:39	G8_1x1_circle_464	12201	0.334456	BNI	252.849	0.000350442	0.088609	Noon
FcParamImage_22_45_G8_1x1_circle_456_FM.fimg	FcParamImage_22_45_G8_1x1_circle_456_QY_Lss.fimg	2024-05-21	11:29:05	G8_1x1_circle_456	122060	0.425765	BNI	321.879	0.00350586	1.12846	Noon
FcParamImage_22_80_G8_1x1_circle_048_FM.fimg	FcParamImage_22_80_G8_1x1_circle_048_QY_Lss.fimg	2024-05-30	06:53:10	G8_1x1_circle_048	1221	0.190785	BNI	144.233	3.50701e-05	0.00505827	Morning
FcParamImage_22_73_G8_1x1_circle_191_FM.fimg	FcParamImage_22_73_G8_1x1_circle_191_QY_Lss.fimg	2024-05-28	10:58:40	G8_1x1_circle_191	1221	0.226423	BNI	171.176	3.50701e-05	0.00600314	Noon
FcParamImage_22_41_G8_1x1_circle_512_FM.fimg	FcParamImage_22_41_G8_1x1_circle_512_QY_Lss.fimg	2024-05-20	11:43:35	G8_1x1_circle_512	1222	0.210357	BNI	159.03	3.50988e-05	0.00558176	Noon
FcParamImage_22_97_G8_1x1_circle_011_FM.fimg	FcParamImage_22_97_G8_1x1_circle_011_QY_Lss.fimg	2024-06-03	10:31:36	G8_1x1_circle_011	1223	0.250727	BNI	189.549	3.51275e-05	0.00665841	Noon
FcParamImage_22_22_G8_1x1_circle_048_FM.fimg	FcParamImage_22_22_G8_1x1_circle_048_QY_Lss.fimg	2024-05-15	14:15:52	G8_1x1_circle_048	12231	0.356135	BNI	269.238	0.000351304	0.0945843	Afternoon
FcParamImage_22_45_G8_1x1_circle_311_FM.fimg	FcParamImage_22_45_G8_1x1_circle_311_QY_Lss.fimg	2024-05-21	11:06:48	G8_1x1_circle_311	122390	0.462684	BNI	349.789	0.00351534	1.22963	Noon
FcParamImage_22_93_G8_1x1_circle_183_FM.fimg	FcParamImage_22_93_G8_1x1_circle_183_QY_Lss.fimg	2024-06-02	10:59:23	G8_1x1_circle_183	1224	0.178714	BNI	135.108	3.51562e-05	0.00474987	Noon
FcParamImage_22_89_G8_1x1_circle_011_FM.fimg	FcParamImage_22_89_G8_1x1_circle_011_QY_Lss.fimg	2024-06-01	10:31:36	G8_1x1_circle_011	1224	0.279028	BNI	210.945	3.51562e-05	0.00741604	Noon
FcParamImage_22_89_G8_1x1_circle_183_FM.fimg	FcParamImage_22_89_G8_1x1_circle_183_QY_Lss.fimg	2024-06-01	10:59:18	G8_1x1_circle_183	1225	0.172233	BNI	130.208	3.5185e-05	0.00458137	Noon
FcParamImage_22_60_G8_1x1_circle_379_FM.fimg	FcParamImage_22_60_G8_1x1_circle_379_QY_Lss.fimg	2024-05-25	08:01:15	G8_1x1_circle_379	1225	0.191202	BNI	144.548	3.5185e-05	0.00508593	Morning
FcParamImage_22_20_G8_1x1_circle_056_FM.fimg	FcParamImage_22_20_G8_1x1_circle_056_QY_Lss.fimg	2024-05-15	06:49:39	G8_1x1_circle_056	12250	0.379056	BNI	286.566	0.00035185	0.100828	Morning
FcParamImage_22_66_G8_1x1_circle_056_FM.fimg	FcParamImage_22_66_G8_1x1_circle_056_QY_Lss.fimg	2024-05-26	14:13:27	G8_1x1_circle_056	122593	0.484316	BNI	366.143	0.00352117	1.28925	Afternoon
FcParamImage_22_57_G8_1x1_circle_183_FM.fimg	FcParamImage_22_57_G8_1x1_circle_183_QY_Lss.fimg	2024-05-24	10:59:20	G8_1x1_circle_183	1226	0.182054	BNI	137.633	3.52137e-05	0.00484657	Noon
FcParamImage_22_82_G8_1x1_circle_011_FM.fimg	FcParamImage_22_82_G8_1x1_circle_011_QY_Lss.fimg	2024-05-30	14:01:26	G8_1x1_circle_011	1226	0.263081	BNI	198.89	3.52137e-05	0.00700364	Afternoon
FcParamImage_22_72_G8_1x1_circle_048_FM.fimg	FcParamImage_22_72_G8_1x1_circle_048_QY_Lss.fimg	2024-05-28	06:53:02	G8_1x1_circle_048	1227	0.17917	BNI	135.452	3.52424e-05	0.00477367	Morning
FcParamImage_22_30_G8_1x1_circle_379_FM.fimg	FcParamImage_22_30_G8_1x1_circle_379_QY_Lss.fimg	2024-05-17	15:02:47	G8_1x1_circle_379	1227	0.181793	BNI	137.436	3.52424e-05	0.00484356	Afternoon
FcParamImage_22_20_G8_1x1_circle_040_FM.fimg	FcParamImage_22_20_G8_1x1_circle_040_QY_Lss.fimg	2024-05-15	06:54:05	G8_1x1_circle_040	12271	0.353993	BNI	267.618	0.000352453	0.0943229	Morning
FcParamImage_22_81_G8_1x1_circle_327_FM.fimg	FcParamImage_22_81_G8_1x1_circle_327_QY_Lss.fimg	2024-05-30	11:13:22	G8_1x1_circle_327	1228	0.247609	BNI	187.192	3.52711e-05	0.00660248	Noon
FcParamImage_22_69_G8_1x1_circle_139_FM.fimg	FcParamImage_22_69_G8_1x1_circle_139_QY_Lss.fimg	2024-05-27	10:46:54	G8_1x1_circle_139	122846	0.483131	BNI	365.247	0.00352844	1.28875	Noon
FcParamImage_22_48_G8_1x1_circle_123_FM.fimg	FcParamImage_22_48_G8_1x1_circle_123_QY_Lss.fimg	2024-05-22	06:47:30	G8_1x1_circle_123	1229	0.14888	BNI	112.553	3.52999e-05	0.00397312	Morning
FcParamImage_22_89_G8_1x1_circle_019_FM.fimg	FcParamImage_22_89_G8_1x1_circle_019_QY_Lss.fimg	2024-06-01	10:38:46	G8_1x1_circle_019	1229	0.188753	BNI	142.697	3.52999e-05	0.0050372	Noon
FcParamImage_22_21_G8_1x1_circle_048_FM.fimg	FcParamImage_22_21_G8_1x1_circle_048_QY_Lss.fimg	2024-05-15	10:46:00	G8_1x1_circle_048	12297	0.332902	BNI	251.674	0.0003532	0.0888912	Noon
FcParamImage_22_20_G8_1x1_circle_276_FM.fimg	FcParamImage_22_20_G8_1x1_circle_276_QY_Lss.fimg	2024-05-15	07:16:31	G8_1x1_circle_276	12301	0.342495	BNI	258.926	0.000353315	0.0914825	Morning
FcParamImage_22_38_G8_1x1_circle_191_FM.fimg	FcParamImage_22_38_G8_1x1_circle_191_QY_Lss.fimg	2024-05-19	14:28:32	G8_1x1_circle_191	123010	0.437705	BNI	330.905	0.00353315	1.16913	Afternoon
FcParamImage_22_40_G8_1x1_circle_236_FM.fimg	FcParamImage_22_40_G8_1x1_circle_236_QY_Lss.fimg	2024-05-20	07:29:08	G8_1x1_circle_236	123081	0.471278	BNI	356.286	0.00353518	1.25954	Morning
FcParamImage_22_53_G8_1x1_circle_427_FM.fimg	FcParamImage_22_53_G8_1x1_circle_427_QY_Lss.fimg	2024-05-23	11:48:06	G8_1x1_circle_427	123099	0.452118	BNI	341.801	0.0035357	1.20851	Noon
FcParamImage_22_48_G8_1x1_circle_183_FM.fimg	FcParamImage_22_48_G8_1x1_circle_183_QY_Lss.fimg	2024-05-22	07:12:34	G8_1x1_circle_183	1231	0.176978	BNI	133.795	3.53573e-05	0.00473064	Morning
FcParamImage_22_54_G8_1x1_circle_427_FM.fimg	FcParamImage_22_54_G8_1x1_circle_427_QY_Lss.fimg	2024-05-23	15:17:55	G8_1x1_circle_427	123187	0.440942	BNI	333.352	0.00353823	1.17948	Afternoon
FcParamImage_22_41_G8_1x1_circle_363_FM.fimg	FcParamImage_22_41_G8_1x1_circle_363_QY_Lss.fimg	2024-05-20	11:26:25	G8_1x1_circle_363	123194	0.461076	BNI	348.573	0.00353843	1.2334	Noon
FcParamImage_22_93_G8_1x1_circle_032_FM.fimg	FcParamImage_22_93_G8_1x1_circle_032_QY_Lss.fimg	2024-06-02	10:39:29	G8_1x1_circle_032	1232	0.162842	BNI	123.109	3.5386e-05	0.00435633	Noon
FcParamImage_22_78_G8_1x1_circle_147_FM.fimg	FcParamImage_22_78_G8_1x1_circle_147_QY_Lss.fimg	2024-05-29	14:16:08	G8_1x1_circle_147	1232	0.244432	BNI	184.79	3.5386e-05	0.006539	Afternoon
FcParamImage_22_52_G8_1x1_circle_040_FM.fimg	FcParamImage_22_52_G8_1x1_circle_040_QY_Lss.fimg	2024-05-23	06:54:03	G8_1x1_circle_040	123265	0.472137	BNI	356.935	0.00354047	1.26372	Morning
FcParamImage_22_81_G8_1x1_circle_056_FM.fimg	FcParamImage_22_81_G8_1x1_circle_056_QY_Lss.fimg	2024-05-30	10:43:34	G8_1x1_circle_056	1233	0.251949	BNI	190.473	3.54148e-05	0.00674557	Noon
FcParamImage_22_66_G8_1x1_circle_408_FM.fimg	FcParamImage_22_66_G8_1x1_circle_408_QY_Lss.fimg	2024-05-26	15:10:08	G8_1x1_circle_408	123346	0.471667	BNI	356.58	0.0035428	1.26329	Afternoon
FcParamImage_22_37_G8_1x1_circle_292_FM.fimg	FcParamImage_22_37_G8_1x1_circle_292_QY_Lss.fimg	2024-05-19	10:58:58	G8_1x1_circle_292	1234	0.167777	BNI	126.84	3.54435e-05	0.00449563	Noon
FcParamImage_22_36_G8_1x1_circle_032_FM.fimg	FcParamImage_22_36_G8_1x1_circle_032_QY_Lss.fimg	2024-05-19	06:43:32	G8_1x1_circle_032	1234	0.208358	BNI	157.519	3.54435e-05	0.00558301	Morning
FcParamImage_22_40_G8_1x1_circle_123_FM.fimg	FcParamImage_22_40_G8_1x1_circle_123_QY_Lss.fimg	2024-05-20	06:47:31	G8_1x1_circle_123	1235	0.171922	BNI	129.973	3.54722e-05	0.00461044	Morning
FcParamImage_22_76_G8_1x1_circle_207_FM.fimg	FcParamImage_22_76_G8_1x1_circle_207_QY_Lss.fimg	2024-05-29	07:18:34	G8_1x1_circle_207	1235	0.204702	BNI	154.755	3.54722e-05	0.00548949	Morning
FcParamImage_22_44_G8_1x1_circle_027_FM.fimg	FcParamImage_22_44_G8_1x1_circle_027_QY_Lss.fimg	2024-05-21	06:39:04	G8_1x1_circle_027	123543	0.430654	BNI	325.575	0.00354845	1.15529	Morning
FcParamImage_22_77_G8_1x1_circle_528_FM.fimg	FcParamImage_22_77_G8_1x1_circle_528_QY_Lss.fimg	2024-05-29	11:48:18	G8_1x1_circle_528	1236	0.169828	BNI	128.39	3.55009e-05	0.00455796	Noon
FcParamImage_22_33_G8_1x1_circle_123_FM.fimg	FcParamImage_22_33_G8_1x1_circle_123_QY_Lss.fimg	2024-05-18	10:42:08	G8_1x1_circle_123	1236	0.193661	BNI	146.408	3.55009e-05	0.00519762	Noon
FcParamImage_22_53_G8_1x1_circle_363_FM.fimg	FcParamImage_22_53_G8_1x1_circle_363_QY_Lss.fimg	2024-05-23	11:26:26	G8_1x1_circle_363	1237	0.167908	BNI	126.939	3.55296e-05	0.00451008	Noon
FcParamImage_22_73_G8_1x1_circle_292_FM.fimg	FcParamImage_22_73_G8_1x1_circle_292_QY_Lss.fimg	2024-05-28	10:58:56	G8_1x1_circle_292	1238	0.166693	BNI	126.02	3.55584e-05	0.00448106	Noon
FcParamImage_22_96_G8_1x1_circle_528_FM.fimg	FcParamImage_22_96_G8_1x1_circle_528_QY_Lss.fimg	2024-06-03	08:23:37	G8_1x1_circle_528	1238	0.173146	BNI	130.899	3.55584e-05	0.00465454	Morning
FcParamImage_22_21_G8_1x1_circle_528_FM.fimg	FcParamImage_22_21_G8_1x1_circle_528_QY_Lss.fimg	2024-05-15	11:48:18	G8_1x1_circle_528	12383	0.377659	BNI	285.51	0.00035567	0.101547	Noon
FcParamImage_22_34_G8_1x1_circle_379_FM.fimg	FcParamImage_22_34_G8_1x1_circle_379_QY_Lss.fimg	2024-05-18	15:02:50	G8_1x1_circle_379	1239	0.168852	BNI	127.652	3.55871e-05	0.00454278	Afternoon
FcParamImage_22_74_G8_1x1_circle_191_FM.fimg	FcParamImage_22_74_G8_1x1_circle_191_QY_Lss.fimg	2024-05-28	14:28:32	G8_1x1_circle_191	1239	0.201918	BNI	152.65	3.55871e-05	0.00543236	Afternoon
FcParamImage_22_40_G8_1x1_circle_483_FM.fimg	FcParamImage_22_40_G8_1x1_circle_483_QY_Lss.fimg	2024-05-20	08:06:30	G8_1x1_circle_483	123968	0.438229	BNI	331.301	0.00356066	1.17965	Morning
FcParamImage_22_70_G8_1x1_circle_139_FM.fimg	FcParamImage_22_70_G8_1x1_circle_139_QY_Lss.fimg	2024-05-27	14:16:43	G8_1x1_circle_139	123977	0.478261	BNI	361.565	0.00356092	1.2875	Afternoon
FcParamImage_22_49_G8_1x1_circle_520_FM.fimg	FcParamImage_22_49_G8_1x1_circle_520_QY_Lss.fimg	2024-05-22	11:50:46	G8_1x1_circle_520	123987	0.430309	BNI	325.313	0.00356121	1.15851	Noon
FcParamImage_22_52_G8_1x1_circle_379_FM.fimg	FcParamImage_22_52_G8_1x1_circle_379_QY_Lss.fimg	2024-05-23	08:01:40	G8_1x1_circle_379	1241	0.201875	BNI	152.618	3.56445e-05	0.00543998	Morning
FcParamImage_22_46_G8_1x1_circle_456_FM.fimg	FcParamImage_22_46_G8_1x1_circle_456_QY_Lss.fimg	2024-05-21	14:58:58	G8_1x1_circle_456	124111	0.419057	BNI	316.807	0.00356477	1.12934	Afternoon
FcParamImage_22_37_G8_1x1_circle_416_FM.fimg	FcParamImage_22_37_G8_1x1_circle_416_QY_Lss.fimg	2024-05-19	11:37:47	G8_1x1_circle_416	12414	0.322614	BNI	243.896	0.00035656	0.0869636	Noon
FcParamImage_22_93_G8_1x1_circle_019_FM.fimg	FcParamImage_22_93_G8_1x1_circle_019_QY_Lss.fimg	2024-06-02	10:38:48	G8_1x1_circle_019	1242	0.187833	BNI	142.002	3.56733e-05	0.00506567	Noon
FcParamImage_22_64_G8_1x1_circle_191_FM.fimg	FcParamImage_22_64_G8_1x1_circle_191_QY_Lss.fimg	2024-05-26	07:11:29	G8_1x1_circle_191	1242	0.19066	BNI	144.139	3.56733e-05	0.00514192	Morning
FcParamImage_22_44_G8_1x1_circle_123_FM.fimg	FcParamImage_22_44_G8_1x1_circle_123_QY_Lss.fimg	2024-05-21	06:47:29	G8_1x1_circle_123	1243	0.158446	BNI	119.785	3.5702e-05	0.00427655	Morning
FcParamImage_22_89_G8_1x1_circle_032_FM.fimg	FcParamImage_22_89_G8_1x1_circle_032_QY_Lss.fimg	2024-06-01	10:39:27	G8_1x1_circle_032	1243	0.160692	BNI	121.483	3.5702e-05	0.00433719	Noon
FcParamImage_22_30_G8_1x1_circle_292_FM.fimg	FcParamImage_22_30_G8_1x1_circle_292_QY_Lss.fimg	2024-05-17	14:28:48	G8_1x1_circle_292	1243	0.165237	BNI	124.919	3.5702e-05	0.00445987	Afternoon
FcParamImage_22_26_G8_1x1_circle_123_FM.fimg	FcParamImage_22_26_G8_1x1_circle_123_QY_Lss.fimg	2024-05-16	14:11:59	G8_1x1_circle_123	1243	0.230126	BNI	173.975	3.5702e-05	0.00621125	Afternoon
FcParamImage_22_70_G8_1x1_circle_536_FM.fimg	FcParamImage_22_70_G8_1x1_circle_536_QY_Lss.fimg	2024-05-27	15:17:32	G8_1x1_circle_536	124364	0.43361	BNI	327.809	0.00357204	1.17094	Afternoon
FcParamImage_22_62_G8_1x1_circle_191_FM.fimg	FcParamImage_22_62_G8_1x1_circle_191_QY_Lss.fimg	2024-05-25	14:28:32	G8_1x1_circle_191	1244	0.181929	BNI	137.539	3.57307e-05	0.00491435	Afternoon
FcParamImage_22_21_G8_1x1_circle_104_FM.fimg	FcParamImage_22_21_G8_1x1_circle_104_QY_Lss.fimg	2024-05-15	10:32:29	G8_1x1_circle_104	12445	0.37082	BNI	280.34	0.000357451	0.100208	Noon
FcParamImage_22_96_G8_1x1_circle_292_FM.fimg	FcParamImage_22_96_G8_1x1_circle_292_QY_Lss.fimg	2024-06-03	07:11:53	G8_1x1_circle_292	1245	0.18333	BNI	138.598	3.57594e-05	0.00495618	Morning
FcParamImage_22_42_G8_1x1_circle_019_FM.fimg	FcParamImage_22_42_G8_1x1_circle_019_QY_Lss.fimg	2024-05-20	14:08:36	G8_1x1_circle_019	124559	0.44393	BNI	335.611	0.00357764	1.20069	Afternoon
FcParamImage_22_45_G8_1x1_circle_120_FM.fimg	FcParamImage_22_45_G8_1x1_circle_120_QY_Lss.fimg	2024-05-21	10:39:02	G8_1x1_circle_120	124559	0.447761	BNI	338.507	0.00357764	1.21106	Noon
FcParamImage_22_37_G8_1x1_circle_220_FM.fimg	FcParamImage_22_37_G8_1x1_circle_220_QY_Lss.fimg	2024-05-19	11:13:44	G8_1x1_circle_220	124651	0.446446	BNI	337.513	0.00358028	1.20839	Noon
FcParamImage_22_68_G8_1x1_circle_408_FM.fimg	FcParamImage_22_68_G8_1x1_circle_408_QY_Lss.fimg	2024-05-27	08:11:45	G8_1x1_circle_408	124697	0.494855	BNI	374.11	0.0035816	1.33991	Morning
FcParamImage_22_33_G8_1x1_circle_104_FM.fimg	FcParamImage_22_33_G8_1x1_circle_104_QY_Lss.fimg	2024-05-18	10:32:29	G8_1x1_circle_104	1247	0.198904	BNI	150.371	3.58169e-05	0.00538583	Noon
FcParamImage_22_22_G8_1x1_circle_464_FM.fimg	FcParamImage_22_22_G8_1x1_circle_464_QY_Lss.fimg	2024-05-15	14:56:32	G8_1x1_circle_464	12470	0.343299	BNI	259.534	0.000358169	0.0929571	Afternoon
FcParamImage_22_62_G8_1x1_circle_067_FM.fimg	FcParamImage_22_62_G8_1x1_circle_067_QY_Lss.fimg	2024-05-25	14:23:42	G8_1x1_circle_067	124750	0.484373	BNI	366.186	0.00358312	1.31209	Afternoon
FcParamImage_22_80_G8_1x1_circle_207_FM.fimg	FcParamImage_22_80_G8_1x1_circle_207_QY_Lss.fimg	2024-05-30	07:18:35	G8_1x1_circle_207	1248	0.216291	BNI	163.516	3.58456e-05	0.00586133	Morning
FcParamImage_22_81_G8_1x1_circle_048_FM.fimg	FcParamImage_22_81_G8_1x1_circle_048_QY_Lss.fimg	2024-05-30	10:46:01	G8_1x1_circle_048	1249	0.191743	BNI	144.958	3.58743e-05	0.00520026	Noon
FcParamImage_22_30_G8_1x1_circle_123_FM.fimg	FcParamImage_22_30_G8_1x1_circle_123_QY_Lss.fimg	2024-05-17	14:12:00	G8_1x1_circle_123	1249	0.207241	BNI	156.674	3.58743e-05	0.00562058	Afternoon
FcParamImage_22_28_G8_1x1_circle_032_FM.fimg	FcParamImage_22_28_G8_1x1_circle_032_QY_Lss.fimg	2024-05-17	06:43:34	G8_1x1_circle_032	1249	0.266736	BNI	201.652	3.58743e-05	0.00723414	Morning
FcParamImage_22_44_G8_1x1_circle_183_FM.fimg	FcParamImage_22_44_G8_1x1_circle_183_QY_Lss.fimg	2024-05-21	07:12:32	G8_1x1_circle_183	1250	0.186262	BNI	140.814	3.5903e-05	0.00505564	Morning
FcParamImage_22_62_G8_1x1_circle_168_FM.fimg	FcParamImage_22_62_G8_1x1_circle_168_QY_Lss.fimg	2024-05-25	14:24:00	G8_1x1_circle_168	125041	0.480596	BNI	363.331	0.00359148	1.3049	Afternoon
FcParamImage_22_40_G8_1x1_circle_480_FM.fimg	FcParamImage_22_40_G8_1x1_circle_480_QY_Lss.fimg	2024-05-20	08:02:00	G8_1x1_circle_480	125088	0.44343	BNI	335.233	0.00359283	1.20444	Morning
FcParamImage_22_46_G8_1x1_circle_183_FM.fimg	FcParamImage_22_46_G8_1x1_circle_183_QY_Lss.fimg	2024-05-21	14:29:10	G8_1x1_circle_183	1251	0.186288	BNI	140.834	3.59318e-05	0.00506041	Afternoon
FcParamImage_22_49_G8_1x1_circle_435_FM.fimg	FcParamImage_22_49_G8_1x1_circle_435_QY_Lss.fimg	2024-05-22	11:47:27	G8_1x1_circle_435	125166	0.469696	BNI	355.09	0.00359507	1.27657	Noon
FcParamImage_22_20_G8_1x1_circle_247_FM.fimg	FcParamImage_22_20_G8_1x1_circle_247_QY_Lss.fimg	2024-05-15	07:44:10	G8_1x1_circle_247	12521	0.293865	BNI	222.162	0.000359634	0.0798968	Morning
FcParamImage_22_53_G8_1x1_circle_183_FM.fimg	FcParamImage_22_53_G8_1x1_circle_183_QY_Lss.fimg	2024-05-23	10:59:19	G8_1x1_circle_183	1253	0.182823	BNI	138.214	3.59892e-05	0.00497422	Noon
FcParamImage_22_77_G8_1x1_circle_191_FM.fimg	FcParamImage_22_77_G8_1x1_circle_191_QY_Lss.fimg	2024-05-29	10:58:40	G8_1x1_circle_191	1253	0.191005	BNI	144.4	3.59892e-05	0.00519683	Noon
FcParamImage_22_92_G8_1x1_circle_528_FM.fimg	FcParamImage_22_92_G8_1x1_circle_528_QY_Lss.fimg	2024-06-02	08:23:41	G8_1x1_circle_528	1255	0.169464	BNI	128.115	3.60466e-05	0.0046181	Morning
FcParamImage_22_36_G8_1x1_circle_123_FM.fimg	FcParamImage_22_36_G8_1x1_circle_123_QY_Lss.fimg	2024-05-19	06:47:29	G8_1x1_circle_123	1255	0.195602	BNI	147.875	3.60466e-05	0.0053304	Morning
FcParamImage_22_36_G8_1x1_circle_263_FM.fimg	FcParamImage_22_36_G8_1x1_circle_263_QY_Lss.fimg	2024-05-19	07:39:40	G8_1x1_circle_263	1255	0.197431	BNI	149.258	3.60466e-05	0.00538025	Morning
FcParamImage_22_68_G8_1x1_circle_139_FM.fimg	FcParamImage_22_68_G8_1x1_circle_139_QY_Lss.fimg	2024-05-27	06:54:21	G8_1x1_circle_139	125509	0.489987	BNI	370.43	0.00360492	1.33537	Morning
FcParamImage_22_53_G8_1x1_circle_340_FM.fimg	FcParamImage_22_53_G8_1x1_circle_340_QY_Lss.fimg	2024-05-23	11:23:41	G8_1x1_circle_340	125589	0.470579	BNI	355.758	0.00360722	1.2833	Noon
FcParamImage_22_25_G8_1x1_circle_408_FM.fimg	FcParamImage_22_25_G8_1x1_circle_408_QY_Lss.fimg	2024-05-16	11:40:12	G8_1x1_circle_408	12563	0.347248	BNI	262.52	0.00036084	0.0947276	Noon
FcParamImage_22_61_G8_1x1_circle_191_FM.fimg	FcParamImage_22_61_G8_1x1_circle_191_QY_Lss.fimg	2024-05-25	10:58:42	G8_1x1_circle_191	1257	0.182651	BNI	138.084	3.61041e-05	0.00498539	Noon
FcParamImage_22_37_G8_1x1_circle_499_FM.fimg	FcParamImage_22_37_G8_1x1_circle_499_QY_Lss.fimg	2024-05-19	11:41:06	G8_1x1_circle_499	125718	0.444838	BNI	336.298	0.00361093	1.21435	Noon
FcParamImage_22_41_G8_1x1_circle_379_FM.fimg	FcParamImage_22_41_G8_1x1_circle_379_QY_Lss.fimg	2024-05-20	11:32:57	G8_1x1_circle_379	1258	0.184871	BNI	139.763	3.61328e-05	0.00505002	Noon
FcParamImage_22_46_G8_1x1_circle_311_FM.fimg	FcParamImage_22_46_G8_1x1_circle_311_QY_Lss.fimg	2024-05-21	14:36:41	G8_1x1_circle_311	125866	0.452069	BNI	341.764	0.00361518	1.23554	Afternoon
FcParamImage_22_45_G8_1x1_circle_379_FM.fimg	FcParamImage_22_45_G8_1x1_circle_379_QY_Lss.fimg	2024-05-21	11:32:57	G8_1x1_circle_379	1259	0.181753	BNI	137.405	3.61615e-05	0.00496878	Noon
FcParamImage_22_40_G8_1x1_circle_319_FM.fimg	FcParamImage_22_40_G8_1x1_circle_319_QY_Lss.fimg	2024-05-20	07:33:57	G8_1x1_circle_319	125908	0.480263	BNI	363.079	0.00361638	1.31303	Morning
FcParamImage_22_42_G8_1x1_circle_400_FM.fimg	FcParamImage_22_42_G8_1x1_circle_400_QY_Lss.fimg	2024-05-20	15:10:37	G8_1x1_circle_400	125942	0.435545	BNI	329.272	0.00361736	1.19109	Afternoon
FcParamImage_22_40_G8_1x1_circle_112_FM.fimg	FcParamImage_22_40_G8_1x1_circle_112_QY_Lss.fimg	2024-05-20	06:32:31	G8_1x1_circle_112	125954	0.463849	BNI	350.67	0.0036177	1.26862	Morning
FcParamImage_22_34_G8_1x1_circle_263_FM.fimg	FcParamImage_22_34_G8_1x1_circle_263_QY_Lss.fimg	2024-05-18	14:47:48	G8_1x1_circle_263	1260	0.187986	BNI	142.117	3.61903e-05	0.00514326	Afternoon
FcParamImage_22_90_G8_1x1_circle_327_FM.fimg	FcParamImage_22_90_G8_1x1_circle_327_QY_Lss.fimg	2024-06-01	14:43:17	G8_1x1_circle_327	1260	0.204052	BNI	154.264	3.61903e-05	0.00558284	Afternoon
FcParamImage_22_45_G8_1x1_circle_387_FM.fimg	FcParamImage_22_45_G8_1x1_circle_387_QY_Lss.fimg	2024-05-21	11:30:32	G8_1x1_circle_387	12608	0.390565	BNI	295.267	0.000362132	0.106926	Noon
FcParamImage_22_29_G8_1x1_circle_104_FM.fimg	FcParamImage_22_29_G8_1x1_circle_104_QY_Lss.fimg	2024-05-17	10:32:29	G8_1x1_circle_104	1261	0.228628	BNI	172.842	3.6219e-05	0.00626018	Noon
FcParamImage_22_29_G8_1x1_circle_032_FM.fimg	FcParamImage_22_29_G8_1x1_circle_032_QY_Lss.fimg	2024-05-17	10:39:27	G8_1x1_circle_032	1261	0.282081	BNI	213.253	3.6219e-05	0.00772381	Noon
FcParamImage_22_46_G8_1x1_circle_120_FM.fimg	FcParamImage_22_46_G8_1x1_circle_120_QY_Lss.fimg	2024-05-21	14:08:54	G8_1x1_circle_120	126193	0.452354	BNI	341.979	0.00362457	1.23953	Afternoon
FcParamImage_22_33_G8_1x1_circle_379_FM.fimg	FcParamImage_22_33_G8_1x1_circle_379_QY_Lss.fimg	2024-05-18	11:32:59	G8_1x1_circle_379	1262	0.202442	BNI	153.046	3.62477e-05	0.00554758	Noon
FcParamImage_22_37_G8_1x1_circle_512_FM.fimg	FcParamImage_22_37_G8_1x1_circle_512_QY_Lss.fimg	2024-05-19	11:43:36	G8_1x1_circle_512	1262	0.218889	BNI	165.48	3.62477e-05	0.00599828	Noon
FcParamImage_22_45_G8_1x1_circle_176_FM.fimg	FcParamImage_22_45_G8_1x1_circle_176_QY_Lss.fimg	2024-05-21	10:53:30	G8_1x1_circle_176	126219	0.454815	BNI	343.84	0.00362532	1.24653	Noon
FcParamImage_22_36_G8_1x1_circle_512_FM.fimg	FcParamImage_22_36_G8_1x1_circle_512_QY_Lss.fimg	2024-05-19	08:17:01	G8_1x1_circle_512	1263	0.223145	BNI	168.697	3.62764e-05	0.00611974	Morning
FcParamImage_22_46_G8_1x1_circle_131_FM.fimg	FcParamImage_22_46_G8_1x1_circle_131_QY_Lss.fimg	2024-05-21	14:09:35	G8_1x1_circle_131	126319	0.465774	BNI	352.125	0.00362819	1.27758	Afternoon
FcParamImage_22_28_G8_1x1_circle_292_FM.fimg	FcParamImage_22_28_G8_1x1_circle_292_QY_Lss.fimg	2024-05-17	07:12:03	G8_1x1_circle_292	1264	0.175962	BNI	133.027	3.63051e-05	0.00482958	Morning
FcParamImage_22_61_G8_1x1_circle_168_FM.fimg	FcParamImage_22_61_G8_1x1_circle_168_QY_Lss.fimg	2024-05-25	10:54:10	G8_1x1_circle_168	126411	0.484793	BNI	366.504	0.00363083	1.33071	Noon
FcParamImage_22_37_G8_1x1_circle_379_FM.fimg	FcParamImage_22_37_G8_1x1_circle_379_QY_Lss.fimg	2024-05-19	11:32:57	G8_1x1_circle_379	1265	0.19258	BNI	145.591	3.63339e-05	0.00528988	Noon
FcParamImage_22_97_G8_1x1_circle_019_FM.fimg	FcParamImage_22_97_G8_1x1_circle_019_QY_Lss.fimg	2024-06-03	10:38:47	G8_1x1_circle_019	1267	0.186429	BNI	140.94	3.63913e-05	0.00512901	Noon
FcParamImage_22_76_G8_1x1_circle_327_FM.fimg	FcParamImage_22_76_G8_1x1_circle_327_QY_Lss.fimg	2024-05-29	07:33:03	G8_1x1_circle_327	1267	0.22941	BNI	173.434	3.63913e-05	0.00631148	Morning
FcParamImage_22_85_G8_1x1_circle_056_FM.fimg	FcParamImage_22_85_G8_1x1_circle_056_QY_Lss.fimg	2024-05-31	10:43:35	G8_1x1_circle_056	1267	0.258592	BNI	195.496	3.63913e-05	0.00711434	Noon
FcParamImage_22_77_G8_1x1_circle_387_FM.fimg	FcParamImage_22_77_G8_1x1_circle_387_QY_Lss.fimg	2024-05-29	11:30:30	G8_1x1_circle_387	126790	0.453335	BNI	342.721	0.00364172	1.24809	Noon
FcParamImage_22_74_G8_1x1_circle_528_FM.fimg	FcParamImage_22_74_G8_1x1_circle_528_QY_Lss.fimg	2024-05-28	15:18:09	G8_1x1_circle_528	1268	0.164307	BNI	124.216	3.642e-05	0.00452395	Afternoon
FcParamImage_22_28_G8_1x1_circle_104_FM.fimg	FcParamImage_22_28_G8_1x1_circle_104_QY_Lss.fimg	2024-05-17	06:33:26	G8_1x1_circle_104	1268	0.225587	BNI	170.544	3.642e-05	0.0062112	Morning
FcParamImage_22_32_G8_1x1_circle_032_FM.fimg	FcParamImage_22_32_G8_1x1_circle_032_QY_Lss.fimg	2024-05-18	06:43:34	G8_1x1_circle_032	1268	0.244634	BNI	184.943	3.642e-05	0.00673564	Morning
FcParamImage_22_45_G8_1x1_circle_096_FM.fimg	FcParamImage_22_45_G8_1x1_circle_096_QY_Lss.fimg	2024-05-21	10:34:54	G8_1x1_circle_096	126804	0.458614	BNI	346.712	0.00364212	1.26277	Noon
FcParamImage_22_33_G8_1x1_circle_292_FM.fimg	FcParamImage_22_33_G8_1x1_circle_292_QY_Lss.fimg	2024-05-18	10:58:58	G8_1x1_circle_292	1269	0.174865	BNI	132.198	3.64488e-05	0.00481846	Noon
FcParamImage_22_76_G8_1x1_circle_191_FM.fimg	FcParamImage_22_76_G8_1x1_circle_191_QY_Lss.fimg	2024-05-29	07:11:36	G8_1x1_circle_191	1270	0.189325	BNI	143.129	3.64775e-05	0.005221	Morning
FcParamImage_22_37_G8_1x1_circle_263_FM.fimg	FcParamImage_22_37_G8_1x1_circle_263_QY_Lss.fimg	2024-05-19	11:17:56	G8_1x1_circle_263	1270	0.192397	BNI	145.452	3.64775e-05	0.00530571	Noon
FcParamImage_22_49_G8_1x1_circle_183_FM.fimg	FcParamImage_22_49_G8_1x1_circle_183_QY_Lss.fimg	2024-05-22	10:59:19	G8_1x1_circle_183	1270	0.197149	BNI	149.045	3.64775e-05	0.00543678	Noon
FcParamImage_22_48_G8_1x1_circle_379_FM.fimg	FcParamImage_22_48_G8_1x1_circle_379_QY_Lss.fimg	2024-05-22	08:01:39	G8_1x1_circle_379	1271	0.201823	BNI	152.578	3.65062e-05	0.00557004	Morning
FcParamImage_22_84_G8_1x1_circle_528_FM.fimg	FcParamImage_22_84_G8_1x1_circle_528_QY_Lss.fimg	2024-05-31	08:23:33	G8_1x1_circle_528	1272	0.185423	BNI	140.18	3.65349e-05	0.00512145	Morning
FcParamImage_22_21_G8_1x1_circle_040_FM.fimg	FcParamImage_22_21_G8_1x1_circle_040_QY_Lss.fimg	2024-05-15	10:46:36	G8_1x1_circle_040	12758	0.338553	BNI	255.946	0.000366441	0.0937892	Noon
FcParamImage_22_84_G8_1x1_circle_327_FM.fimg	FcParamImage_22_84_G8_1x1_circle_327_QY_Lss.fimg	2024-05-31	07:32:48	G8_1x1_circle_327	1276	0.258571	BNI	195.48	3.66498e-05	0.0071643	Morning
FcParamImage_22_88_G8_1x1_circle_528_FM.fimg	FcParamImage_22_88_G8_1x1_circle_528_QY_Lss.fimg	2024-06-01	08:23:32	G8_1x1_circle_528	1278	0.168224	BNI	127.177	3.67073e-05	0.00466833	Morning
FcParamImage_22_54_G8_1x1_circle_528_FM.fimg	FcParamImage_22_54_G8_1x1_circle_528_QY_Lss.fimg	2024-05-23	15:18:11	G8_1x1_circle_528	1278	0.223388	BNI	168.882	3.67073e-05	0.00619918	Afternoon
FcParamImage_22_49_G8_1x1_circle_443_FM.fimg	FcParamImage_22_49_G8_1x1_circle_443_QY_Lss.fimg	2024-05-22	11:45:02	G8_1x1_circle_443	127988	0.465202	BNI	351.693	0.00367613	1.29287	Noon
FcParamImage_22_44_G8_1x1_circle_379_FM.fimg	FcParamImage_22_44_G8_1x1_circle_379_QY_Lss.fimg	2024-05-21	08:01:40	G8_1x1_circle_379	1281	0.215747	BNI	163.104	3.67934e-05	0.00600117	Morning
FcParamImage_22_77_G8_1x1_circle_147_FM.fimg	FcParamImage_22_77_G8_1x1_circle_147_QY_Lss.fimg	2024-05-29	10:46:17	G8_1x1_circle_147	1281	0.291922	BNI	220.693	3.67934e-05	0.00812005	Noon
FcParamImage_22_60_G8_1x1_circle_327_FM.fimg	FcParamImage_22_60_G8_1x1_circle_327_QY_Lss.fimg	2024-05-25	07:32:51	G8_1x1_circle_327	128100	0.450113	BNI	340.285	0.00367934	1.25203	Morning
FcParamImage_22_56_G8_1x1_circle_276_FM.fimg	FcParamImage_22_56_G8_1x1_circle_276_QY_Lss.fimg	2024-05-24	07:16:29	G8_1x1_circle_276	128178	0.479308	BNI	362.357	0.00368158	1.33405	Morning
FcParamImage_22_22_G8_1x1_circle_528_FM.fimg	FcParamImage_22_22_G8_1x1_circle_528_QY_Lss.fimg	2024-05-15	15:18:09	G8_1x1_circle_528	12832	0.353609	BNI	267.329	0.000368566	0.0985283	Afternoon
FcParamImage_22_41_G8_1x1_circle_483_FM.fimg	FcParamImage_22_41_G8_1x1_circle_483_QY_Lss.fimg	2024-05-20	11:36:21	G8_1x1_circle_483	128320	0.425157	BNI	321.419	0.00368566	1.18464	Noon
FcParamImage_22_44_G8_1x1_circle_284_FM.fimg	FcParamImage_22_44_G8_1x1_circle_284_QY_Lss.fimg	2024-05-21	07:12:57	G8_1x1_circle_284	128525	0.44952	BNI	339.837	0.00369155	1.25453	Morning
FcParamImage_22_80_G8_1x1_circle_528_FM.fimg	FcParamImage_22_80_G8_1x1_circle_528_QY_Lss.fimg	2024-05-30	08:24:21	G8_1x1_circle_528	1286	0.187485	BNI	141.739	3.6937e-05	0.00523541	Morning
FcParamImage_22_26_G8_1x1_circle_292_FM.fimg	FcParamImage_22_26_G8_1x1_circle_292_QY_Lss.fimg	2024-05-16	14:28:48	G8_1x1_circle_292	1286	0.190389	BNI	143.934	3.6937e-05	0.00531649	Afternoon
FcParamImage_22_42_G8_1x1_circle_483_FM.fimg	FcParamImage_22_42_G8_1x1_circle_483_QY_Lss.fimg	2024-05-20	15:06:08	G8_1x1_circle_483	128648	0.421686	BNI	318.794	0.00369508	1.17797	Afternoon
FcParamImage_22_45_G8_1x1_circle_027_FM.fimg	FcParamImage_22_45_G8_1x1_circle_027_QY_Lss.fimg	2024-05-21	10:36:20	G8_1x1_circle_027	128687	0.432038	BNI	326.62	0.0036962	1.20726	Noon
FcParamImage_22_62_G8_1x1_circle_048_FM.fimg	FcParamImage_22_62_G8_1x1_circle_048_QY_Lss.fimg	2024-05-25	14:15:52	G8_1x1_circle_048	1287	0.205252	BNI	155.17	3.69658e-05	0.005736	Afternoon
FcParamImage_22_82_G8_1x1_circle_056_FM.fimg	FcParamImage_22_82_G8_1x1_circle_056_QY_Lss.fimg	2024-05-30	14:13:25	G8_1x1_circle_056	1287	0.260033	BNI	196.585	3.69658e-05	0.0072669	Afternoon
FcParamImage_22_38_G8_1x1_circle_499_FM.fimg	FcParamImage_22_38_G8_1x1_circle_499_QY_Lss.fimg	2024-05-19	15:10:55	G8_1x1_circle_499	128765	0.446368	BNI	337.454	0.00369844	1.24805	Afternoon
FcParamImage_22_50_G8_1x1_circle_520_FM.fimg	FcParamImage_22_50_G8_1x1_circle_520_QY_Lss.fimg	2024-05-22	15:20:35	G8_1x1_circle_520	128888	0.416101	BNI	314.572	0.00370198	1.16454	Afternoon
FcParamImage_22_44_G8_1x1_circle_207_FM.fimg	FcParamImage_22_44_G8_1x1_circle_207_QY_Lss.fimg	2024-05-21	07:18:37	G8_1x1_circle_207	128897	0.46241	BNI	349.582	0.00370223	1.29424	Morning
FcParamImage_22_86_G8_1x1_circle_327_FM.fimg	FcParamImage_22_86_G8_1x1_circle_327_QY_Lss.fimg	2024-05-31	14:43:15	G8_1x1_circle_327	1289	0.229957	BNI	173.848	3.70232e-05	0.0064364	Afternoon
FcParamImage_22_40_G8_1x1_circle_183_FM.fimg	FcParamImage_22_40_G8_1x1_circle_183_QY_Lss.fimg	2024-05-20	07:12:31	G8_1x1_circle_183	1290	0.203771	BNI	154.051	3.70519e-05	0.0057079	Morning
FcParamImage_22_57_G8_1x1_circle_276_FM.fimg	FcParamImage_22_57_G8_1x1_circle_276_QY_Lss.fimg	2024-05-24	11:02:02	G8_1x1_circle_276	129161	0.470802	BNI	355.926	0.00370982	1.32042	Noon
FcParamImage_22_46_G8_1x1_circle_027_FM.fimg	FcParamImage_22_46_G8_1x1_circle_027_QY_Lss.fimg	2024-05-21	14:06:12	G8_1x1_circle_027	129204	0.443311	BNI	335.143	0.00371105	1.24373	Afternoon
FcParamImage_22_50_G8_1x1_circle_435_FM.fimg	FcParamImage_22_50_G8_1x1_circle_435_QY_Lss.fimg	2024-05-22	15:17:16	G8_1x1_circle_435	129273	0.458967	BNI	346.979	0.00371303	1.28835	Afternoon
FcParamImage_22_21_G8_1x1_circle_276_FM.fimg	FcParamImage_22_21_G8_1x1_circle_276_QY_Lss.fimg	2024-05-15	11:01:58	G8_1x1_circle_276	12944	0.352646	BNI	266.6	0.000371783	0.0991175	Noon
FcParamImage_22_46_G8_1x1_circle_096_FM.fimg	FcParamImage_22_46_G8_1x1_circle_096_QY_Lss.fimg	2024-05-21	14:04:45	G8_1x1_circle_096	129459	0.448305	BNI	338.919	0.00371838	1.26023	Afternoon
FcParamImage_22_26_G8_1x1_circle_408_FM.fimg	FcParamImage_22_26_G8_1x1_circle_408_QY_Lss.fimg	2024-05-16	15:10:03	G8_1x1_circle_408	12950	0.368503	BNI	278.588	0.000371955	0.103622	Afternoon
FcParamImage_22_60_G8_1x1_circle_168_FM.fimg	FcParamImage_22_60_G8_1x1_circle_168_QY_Lss.fimg	2024-05-25	07:04:53	G8_1x1_circle_168	129501	0.491726	BNI	371.745	0.00371958	1.38273	Morning
FcParamImage_22_46_G8_1x1_circle_176_FM.fimg	FcParamImage_22_46_G8_1x1_circle_176_QY_Lss.fimg	2024-05-21	14:23:22	G8_1x1_circle_176	129689	0.454516	BNI	343.614	0.00372498	1.27996	Afternoon
FcParamImage_22_24_G8_1x1_circle_427_FM.fimg	FcParamImage_22_24_G8_1x1_circle_427_QY_Lss.fimg	2024-05-16	08:23:49	G8_1x1_circle_427	12970	0.374531	BNI	283.146	0.00037253	0.10548	Morning
FcParamImage_22_41_G8_1x1_circle_480_FM.fimg	FcParamImage_22_41_G8_1x1_circle_480_QY_Lss.fimg	2024-05-20	11:33:14	G8_1x1_circle_480	129716	0.440959	BNI	333.365	0.00372576	1.24204	Noon
FcParamImage_22_25_G8_1x1_circle_327_FM.fimg	FcParamImage_22_25_G8_1x1_circle_327_QY_Lss.fimg	2024-05-16	11:13:22	G8_1x1_circle_327	12977	0.290143	BNI	219.348	0.000372731	0.0817577	Noon
FcParamImage_22_22_G8_1x1_circle_104_FM.fimg	FcParamImage_22_22_G8_1x1_circle_104_QY_Lss.fimg	2024-05-15	14:02:20	G8_1x1_circle_104	12979	0.369466	BNI	279.316	0.000372788	0.104126	Afternoon
FcParamImage_22_57_G8_1x1_circle_528_FM.fimg	FcParamImage_22_57_G8_1x1_circle_528_QY_Lss.fimg	2024-05-24	11:48:23	G8_1x1_circle_528	1298	0.233111	BNI	176.232	3.72817e-05	0.00657022	Noon
FcParamImage_22_81_G8_1x1_circle_147_FM.fimg	FcParamImage_22_81_G8_1x1_circle_147_QY_Lss.fimg	2024-05-30	10:46:17	G8_1x1_circle_147	1298	0.25917	BNI	195.932	3.72817e-05	0.00730469	Noon
FcParamImage_22_53_G8_1x1_circle_040_FM.fimg	FcParamImage_22_53_G8_1x1_circle_040_QY_Lss.fimg	2024-05-23	10:46:37	G8_1x1_circle_040	129838	0.463461	BNI	350.377	0.00372926	1.30665	Noon
FcParamImage_22_42_G8_1x1_circle_183_FM.fimg	FcParamImage_22_42_G8_1x1_circle_183_QY_Lss.fimg	2024-05-20	14:29:09	G8_1x1_circle_183	1299	0.197128	BNI	149.029	3.73104e-05	0.00556032	Afternoon
FcParamImage_22_70_G8_1x1_circle_528_FM.fimg	FcParamImage_22_70_G8_1x1_circle_528_QY_Lss.fimg	2024-05-27	15:18:10	G8_1x1_circle_528	1301	0.178982	BNI	135.31	3.73679e-05	0.00505625	Afternoon
FcParamImage_22_38_G8_1x1_circle_416_FM.fimg	FcParamImage_22_38_G8_1x1_circle_416_QY_Lss.fimg	2024-05-19	15:07:37	G8_1x1_circle_416	13016	0.322457	BNI	243.778	0.000373851	0.0911365	Afternoon
FcParamImage_22_60_G8_1x1_circle_191_FM.fimg	FcParamImage_22_60_G8_1x1_circle_191_QY_Lss.fimg	2024-05-25	07:11:28	G8_1x1_circle_191	1302	0.185833	BNI	140.489	3.73966e-05	0.00525383	Morning
FcParamImage_22_32_G8_1x1_circle_263_FM.fimg	FcParamImage_22_32_G8_1x1_circle_263_QY_Lss.fimg	2024-05-18	07:39:44	G8_1x1_circle_263	1302	0.230501	BNI	174.259	3.73966e-05	0.00651668	Morning
FcParamImage_22_42_G8_1x1_circle_363_FM.fimg	FcParamImage_22_42_G8_1x1_circle_363_QY_Lss.fimg	2024-05-20	14:56:12	G8_1x1_circle_363	130275	0.44838	BNI	338.975	0.00374181	1.26838	Afternoon
FcParamImage_22_36_G8_1x1_circle_152_FM.fimg	FcParamImage_22_36_G8_1x1_circle_152_QY_Lss.fimg	2024-05-19	06:58:02	G8_1x1_circle_152	130302	0.426035	BNI	322.083	0.00374259	1.20542	Morning
FcParamImage_22_66_G8_1x1_circle_168_FM.fimg	FcParamImage_22_66_G8_1x1_circle_168_QY_Lss.fimg	2024-05-26	14:24:02	G8_1x1_circle_168	130317	0.48566	BNI	367.159	0.00374302	1.37428	Afternoon
FcParamImage_22_81_G8_1x1_circle_168_FM.fimg	FcParamImage_22_81_G8_1x1_circle_168_QY_Lss.fimg	2024-05-30	10:54:08	G8_1x1_circle_168	130439	0.481264	BNI	363.836	0.00374652	1.36312	Noon
FcParamImage_22_20_G8_1x1_circle_067_FM.fimg	FcParamImage_22_20_G8_1x1_circle_067_QY_Lss.fimg	2024-05-15	07:04:39	G8_1x1_circle_067	13050	0.316759	BNI	239.47	0.000374828	0.08976	Morning
FcParamImage_22_21_G8_1x1_circle_123_FM.fimg	FcParamImage_22_21_G8_1x1_circle_123_QY_Lss.fimg	2024-05-15	10:42:08	G8_1x1_circle_123	1306	0.33073	BNI	250.032	3.75115e-05	0.00937907	Noon
FcParamImage_22_42_G8_1x1_circle_300_FM.fimg	FcParamImage_22_42_G8_1x1_circle_300_QY_Lss.fimg	2024-05-20	14:35:57	G8_1x1_circle_300	130634	0.466251	BNI	352.485	0.00375213	1.32257	Afternoon
FcParamImage_22_82_G8_1x1_circle_168_FM.fimg	FcParamImage_22_82_G8_1x1_circle_168_QY_Lss.fimg	2024-05-30	14:23:58	G8_1x1_circle_168	130635	0.480644	BNI	363.367	0.00375215	1.36341	Afternoon
FcParamImage_22_41_G8_1x1_circle_300_FM.fimg	FcParamImage_22_41_G8_1x1_circle_300_QY_Lss.fimg	2024-05-20	11:06:08	G8_1x1_circle_300	130725	0.466957	BNI	353.02	0.00375474	1.3255	Noon
FcParamImage_22_58_G8_1x1_circle_276_FM.fimg	FcParamImage_22_58_G8_1x1_circle_276_QY_Lss.fimg	2024-05-24	14:31:52	G8_1x1_circle_276	130749	0.466515	BNI	352.685	0.00375543	1.32448	Afternoon
FcParamImage_22_24_G8_1x1_circle_292_FM.fimg	FcParamImage_22_24_G8_1x1_circle_292_QY_Lss.fimg	2024-05-16	07:12:06	G8_1x1_circle_292	1308	0.200436	BNI	151.53	3.75689e-05	0.0056928	Morning
FcParamImage_22_32_G8_1x1_circle_123_FM.fimg	FcParamImage_22_32_G8_1x1_circle_123_QY_Lss.fimg	2024-05-18	06:47:31	G8_1x1_circle_123	1308	0.222928	BNI	168.534	3.75689e-05	0.00633164	Morning
FcParamImage_22_41_G8_1x1_circle_319_FM.fimg	FcParamImage_22_41_G8_1x1_circle_319_QY_Lss.fimg	2024-05-20	11:14:00	G8_1x1_circle_319	130837	0.481115	BNI	363.723	0.00375796	1.36686	Noon
FcParamImage_22_29_G8_1x1_circle_379_FM.fimg	FcParamImage_22_29_G8_1x1_circle_379_QY_Lss.fimg	2024-05-17	11:32:58	G8_1x1_circle_379	1309	0.208065	BNI	157.297	3.75977e-05	0.005914	Noon
FcParamImage_22_40_G8_1x1_circle_379_FM.fimg	FcParamImage_22_40_G8_1x1_circle_379_QY_Lss.fimg	2024-05-20	08:01:35	G8_1x1_circle_379	1309	0.219565	BNI	165.991	3.75977e-05	0.00624087	Morning
FcParamImage_22_76_G8_1x1_circle_528_FM.fimg	FcParamImage_22_76_G8_1x1_circle_528_QY_Lss.fimg	2024-05-29	08:24:01	G8_1x1_circle_528	1310	0.199573	BNI	150.877	3.76264e-05	0.00567697	Morning
FcParamImage_22_30_G8_1x1_circle_263_FM.fimg	FcParamImage_22_30_G8_1x1_circle_263_QY_Lss.fimg	2024-05-17	14:47:46	G8_1x1_circle_263	1310	0.228644	BNI	172.855	3.76264e-05	0.0065039	Afternoon
FcParamImage_22_38_G8_1x1_circle_220_FM.fimg	FcParamImage_22_38_G8_1x1_circle_220_QY_Lss.fimg	2024-05-19	14:43:34	G8_1x1_circle_220	131025	0.445561	BNI	336.844	0.00376336	1.26766	Afternoon
FcParamImage_22_36_G8_1x1_circle_379_FM.fimg	FcParamImage_22_36_G8_1x1_circle_379_QY_Lss.fimg	2024-05-19	08:01:36	G8_1x1_circle_379	1311	0.231139	BNI	174.741	3.76551e-05	0.00657989	Morning
FcParamImage_22_25_G8_1x1_circle_123_FM.fimg	FcParamImage_22_25_G8_1x1_circle_123_QY_Lss.fimg	2024-05-16	10:42:08	G8_1x1_circle_123	1311	0.273523	BNI	206.784	3.76551e-05	0.00778646	Noon
FcParamImage_22_41_G8_1x1_circle_236_FM.fimg	FcParamImage_22_41_G8_1x1_circle_236_QY_Lss.fimg	2024-05-20	11:10:41	G8_1x1_circle_236	131224	0.46438	BNI	351.071	0.00376907	1.32321	Noon
FcParamImage_22_26_G8_1x1_circle_379_FM.fimg	FcParamImage_22_26_G8_1x1_circle_379_QY_Lss.fimg	2024-05-16	15:02:47	G8_1x1_circle_379	1313	0.202152	BNI	152.827	3.77125e-05	0.00576348	Afternoon
FcParamImage_22_58_G8_1x1_circle_528_FM.fimg	FcParamImage_22_58_G8_1x1_circle_528_QY_Lss.fimg	2024-05-24	15:18:16	G8_1x1_circle_528	1313	0.206477	BNI	156.096	3.77125e-05	0.00588679	Afternoon
FcParamImage_22_32_G8_1x1_circle_512_FM.fimg	FcParamImage_22_32_G8_1x1_circle_512_QY_Lss.fimg	2024-05-18	08:17:08	G8_1x1_circle_512	1313	0.255061	BNI	192.826	3.77125e-05	0.00727197	Morning
FcParamImage_22_33_G8_1x1_circle_512_FM.fimg	FcParamImage_22_33_G8_1x1_circle_512_QY_Lss.fimg	2024-05-18	11:43:37	G8_1x1_circle_512	1314	0.235084	BNI	177.724	3.77413e-05	0.00670752	Noon
FcParamImage_22_70_G8_1x1_circle_147_FM.fimg	FcParamImage_22_70_G8_1x1_circle_147_QY_Lss.fimg	2024-05-27	14:16:07	G8_1x1_circle_147	1314	0.248946	BNI	188.203	3.77413e-05	0.00710302	Afternoon
FcParamImage_22_65_G8_1x1_circle_168_FM.fimg	FcParamImage_22_65_G8_1x1_circle_168_QY_Lss.fimg	2024-05-26	10:54:11	G8_1x1_circle_168	131490	0.488364	BNI	369.203	0.00377671	1.39437	Noon
FcParamImage_22_21_G8_1x1_circle_056_FM.fimg	FcParamImage_22_21_G8_1x1_circle_056_QY_Lss.fimg	2024-05-15	10:43:34	G8_1x1_circle_056	13151	0.361632	BNI	273.394	0.000377729	0.103269	Noon
FcParamImage_22_26_G8_1x1_circle_327_FM.fimg	FcParamImage_22_26_G8_1x1_circle_327_QY_Lss.fimg	2024-05-16	14:43:13	G8_1x1_circle_327	13169	0.283737	BNI	214.505	0.000378246	0.0811357	Afternoon
FcParamImage_22_56_G8_1x1_circle_528_FM.fimg	FcParamImage_22_56_G8_1x1_circle_528_QY_Lss.fimg	2024-05-24	08:24:08	G8_1x1_circle_528	1317	0.2566	BNI	193.989	3.78274e-05	0.00733812	Morning
FcParamImage_22_28_G8_1x1_circle_263_FM.fimg	FcParamImage_22_28_G8_1x1_circle_263_QY_Lss.fimg	2024-05-17	07:39:44	G8_1x1_circle_263	1317	0.259764	BNI	196.382	3.78274e-05	0.00742862	Morning
FcParamImage_22_77_G8_1x1_circle_168_FM.fimg	FcParamImage_22_77_G8_1x1_circle_168_QY_Lss.fimg	2024-05-29	10:54:08	G8_1x1_circle_168	131715	0.48618	BNI	367.552	0.00378317	1.39051	Noon
FcParamImage_22_36_G8_1x1_circle_183_FM.fimg	FcParamImage_22_36_G8_1x1_circle_183_QY_Lss.fimg	2024-05-19	07:12:31	G8_1x1_circle_183	1319	0.228231	BNI	172.543	3.78849e-05	0.00653676	Morning
FcParamImage_22_22_G8_1x1_circle_276_FM.fimg	FcParamImage_22_22_G8_1x1_circle_276_QY_Lss.fimg	2024-05-15	14:31:50	G8_1x1_circle_276	13195	0.355329	BNI	268.629	0.000378992	0.101808	Afternoon
FcParamImage_22_29_G8_1x1_circle_123_FM.fimg	FcParamImage_22_29_G8_1x1_circle_123_QY_Lss.fimg	2024-05-17	10:42:09	G8_1x1_circle_123	1320	0.253973	BNI	192.003	3.79136e-05	0.00727954	Noon
FcParamImage_22_62_G8_1x1_circle_327_FM.fimg	FcParamImage_22_62_G8_1x1_circle_327_QY_Lss.fimg	2024-05-25	14:43:13	G8_1x1_circle_327	132009	0.439814	BNI	332.5	0.00379162	1.26071	Afternoon
FcParamImage_22_22_G8_1x1_circle_123_FM.fimg	FcParamImage_22_22_G8_1x1_circle_123_QY_Lss.fimg	2024-05-15	14:12:00	G8_1x1_circle_123	1321	0.280654	BNI	212.174	3.79423e-05	0.00805039	Afternoon
FcParamImage_22_24_G8_1x1_circle_123_FM.fimg	FcParamImage_22_24_G8_1x1_circle_123_QY_Lss.fimg	2024-05-16	06:47:31	G8_1x1_circle_123	1321	0.282579	BNI	213.63	3.79423e-05	0.00810561	Morning
FcParamImage_22_38_G8_1x1_circle_183_FM.fimg	FcParamImage_22_38_G8_1x1_circle_183_QY_Lss.fimg	2024-05-19	14:29:10	G8_1x1_circle_183	1322	0.208716	BNI	157.789	3.7971e-05	0.00599142	Afternoon
FcParamImage_22_46_G8_1x1_circle_387_FM.fimg	FcParamImage_22_46_G8_1x1_circle_387_QY_Lss.fimg	2024-05-21	15:00:24	G8_1x1_circle_387	13234	0.373091	BNI	282.056	0.000380113	0.107213	Afternoon
FcParamImage_22_66_G8_1x1_circle_528_FM.fimg	FcParamImage_22_66_G8_1x1_circle_528_QY_Lss.fimg	2024-05-26	15:18:17	G8_1x1_circle_528	1324	0.19194	BNI	145.107	3.80285e-05	0.0055182	Afternoon
FcParamImage_22_61_G8_1x1_circle_048_FM.fimg	FcParamImage_22_61_G8_1x1_circle_048_QY_Lss.fimg	2024-05-25	10:46:02	G8_1x1_circle_048	1324	0.204369	BNI	154.503	3.80285e-05	0.00587551	Noon
FcParamImage_22_89_G8_1x1_circle_327_FM.fimg	FcParamImage_22_89_G8_1x1_circle_327_QY_Lss.fimg	2024-06-01	11:13:23	G8_1x1_circle_327	1326	0.223234	BNI	168.765	3.80859e-05	0.00642757	Noon
FcParamImage_22_30_G8_1x1_circle_512_FM.fimg	FcParamImage_22_30_G8_1x1_circle_512_QY_Lss.fimg	2024-05-17	15:13:25	G8_1x1_circle_512	1326	0.227668	BNI	172.117	3.80859e-05	0.00655525	Afternoon
FcParamImage_22_78_G8_1x1_circle_168_FM.fimg	FcParamImage_22_78_G8_1x1_circle_168_QY_Lss.fimg	2024-05-29	14:23:59	G8_1x1_circle_168	132630	0.485551	BNI	367.077	0.00380946	1.39836	Afternoon
FcParamImage_22_45_G8_1x1_circle_284_FM.fimg	FcParamImage_22_45_G8_1x1_circle_284_QY_Lss.fimg	2024-05-21	10:59:35	G8_1x1_circle_284	132836	0.444298	BNI	335.889	0.00381537	1.28154	Noon
FcParamImage_22_54_G8_1x1_circle_340_FM.fimg	FcParamImage_22_54_G8_1x1_circle_340_QY_Lss.fimg	2024-05-23	14:53:30	G8_1x1_circle_340	132850	0.460178	BNI	347.895	0.00381577	1.32749	Afternoon
FcParamImage_22_42_G8_1x1_circle_480_FM.fimg	FcParamImage_22_42_G8_1x1_circle_480_QY_Lss.fimg	2024-05-20	15:03:02	G8_1x1_circle_480	132866	0.434853	BNI	328.749	0.00381623	1.25458	Afternoon
FcParamImage_22_84_G8_1x1_circle_311_FM.fimg	FcParamImage_22_84_G8_1x1_circle_311_QY_Lss.fimg	2024-05-31	07:23:15	G8_1x1_circle_311	13296	0.354826	BNI	268.248	0.000381893	0.102442	Morning
FcParamImage_22_65_G8_1x1_circle_048_FM.fimg	FcParamImage_22_65_G8_1x1_circle_048_QY_Lss.fimg	2024-05-26	10:46:03	G8_1x1_circle_048	1330	0.209335	BNI	158.257	3.82008e-05	0.00604556	Noon
FcParamImage_22_29_G8_1x1_circle_512_FM.fimg	FcParamImage_22_29_G8_1x1_circle_512_QY_Lss.fimg	2024-05-17	11:43:36	G8_1x1_circle_512	1330	0.265766	BNI	200.919	3.82008e-05	0.00767527	Noon
FcParamImage_22_20_G8_1x1_circle_123_FM.fimg	FcParamImage_22_20_G8_1x1_circle_123_QY_Lss.fimg	2024-05-15	06:47:32	G8_1x1_circle_123	1330	0.340307	BNI	257.272	3.82008e-05	0.009828	Morning
FcParamImage_22_44_G8_1x1_circle_255_FM.fimg	FcParamImage_22_44_G8_1x1_circle_255_QY_Lss.fimg	2024-05-21	07:43:14	G8_1x1_circle_255	133093	0.450437	BNI	340.53	0.00382275	1.30176	Morning
FcParamImage_22_28_G8_1x1_circle_408_FM.fimg	FcParamImage_22_28_G8_1x1_circle_408_QY_Lss.fimg	2024-05-17	08:12:14	G8_1x1_circle_408	13314	0.422982	BNI	319.774	0.00038241	0.122285	Morning
FcParamImage_22_73_G8_1x1_circle_048_FM.fimg	FcParamImage_22_73_G8_1x1_circle_048_QY_Lss.fimg	2024-05-28	10:46:01	G8_1x1_circle_048	1332	0.186476	BNI	140.976	3.82583e-05	0.00539349	Noon
FcParamImage_22_69_G8_1x1_circle_048_FM.fimg	FcParamImage_22_69_G8_1x1_circle_048_QY_Lss.fimg	2024-05-27	10:46:02	G8_1x1_circle_048	1332	0.194714	BNI	147.204	3.82583e-05	0.00563177	Noon
FcParamImage_22_28_G8_1x1_circle_123_FM.fimg	FcParamImage_22_28_G8_1x1_circle_123_QY_Lss.fimg	2024-05-17	06:47:31	G8_1x1_circle_123	1332	0.266701	BNI	201.626	3.82583e-05	0.00771385	Morning
FcParamImage_22_41_G8_1x1_circle_112_FM.fimg	FcParamImage_22_41_G8_1x1_circle_112_QY_Lss.fimg	2024-05-20	10:31:52	G8_1x1_circle_112	133244	0.456526	BNI	345.134	0.00382709	1.32086	Noon
FcParamImage_22_40_G8_1x1_circle_332_FM.fimg	FcParamImage_22_40_G8_1x1_circle_332_QY_Lss.fimg	2024-05-20	07:37:33	G8_1x1_circle_332	133262	0.461032	BNI	348.54	0.00382761	1.33408	Morning
FcParamImage_22_42_G8_1x1_circle_112_FM.fimg	FcParamImage_22_42_G8_1x1_circle_112_QY_Lss.fimg	2024-05-20	14:01:43	G8_1x1_circle_112	133369	0.45657	BNI	345.167	0.00383068	1.32222	Afternoon
FcParamImage_22_85_G8_1x1_circle_327_FM.fimg	FcParamImage_22_85_G8_1x1_circle_327_QY_Lss.fimg	2024-05-31	11:13:23	G8_1x1_circle_327	1335	0.257774	BNI	194.877	3.83444e-05	0.00747245	Noon
FcParamImage_22_62_G8_1x1_circle_528_FM.fimg	FcParamImage_22_62_G8_1x1_circle_528_QY_Lss.fimg	2024-05-25	15:18:10	G8_1x1_circle_528	1336	0.20189	BNI	152.629	3.83732e-05	0.00585684	Afternoon
FcParamImage_22_22_G8_1x1_circle_040_FM.fimg	FcParamImage_22_22_G8_1x1_circle_040_QY_Lss.fimg	2024-05-15	14:16:28	G8_1x1_circle_040	13362	0.34683	BNI	262.204	0.000383789	0.100631	Afternoon
FcParamImage_22_52_G8_1x1_circle_048_FM.fimg	FcParamImage_22_52_G8_1x1_circle_048_QY_Lss.fimg	2024-05-23	06:53:10	G8_1x1_circle_048	133643	0.455409	BNI	344.289	0.00383855	1.32157	Morning
FcParamImage_22_61_G8_1x1_circle_327_FM.fimg	FcParamImage_22_61_G8_1x1_circle_327_QY_Lss.fimg	2024-05-25	11:13:24	G8_1x1_circle_327	133693	0.446888	BNI	337.848	0.00383999	1.29733	Noon
FcParamImage_22_29_G8_1x1_circle_292_FM.fimg	FcParamImage_22_29_G8_1x1_circle_292_QY_Lss.fimg	2024-05-17	10:58:59	G8_1x1_circle_292	1337	0.193526	BNI	146.306	3.84019e-05	0.00561842	Noon
FcParamImage_22_33_G8_1x1_circle_263_FM.fimg	FcParamImage_22_33_G8_1x1_circle_263_QY_Lss.fimg	2024-05-18	11:17:57	G8_1x1_circle_263	1337	0.215506	BNI	162.923	3.84019e-05	0.00625654	Noon
FcParamImage_22_64_G8_1x1_circle_067_FM.fimg	FcParamImage_22_64_G8_1x1_circle_067_QY_Lss.fimg	2024-05-26	07:04:30	G8_1x1_circle_067	133727	0.504507	BNI	381.408	0.00384096	1.46497	Morning
FcParamImage_22_69_G8_1x1_circle_408_FM.fimg	FcParamImage_22_69_G8_1x1_circle_408_QY_Lss.fimg	2024-05-27	11:40:14	G8_1x1_circle_408	133789	0.48272	BNI	364.936	0.00384274	1.40236	Noon
FcParamImage_22_78_G8_1x1_circle_387_FM.fimg	FcParamImage_22_78_G8_1x1_circle_387_QY_Lss.fimg	2024-05-29	15:00:21	G8_1x1_circle_387	133827	0.439242	BNI	332.067	0.00384384	1.27641	Afternoon
FcParamImage_22_29_G8_1x1_circle_263_FM.fimg	FcParamImage_22_29_G8_1x1_circle_263_QY_Lss.fimg	2024-05-17	11:17:56	G8_1x1_circle_263	1339	0.26463	BNI	200.06	3.84593e-05	0.00769418	Noon
FcParamImage_22_24_G8_1x1_circle_520_FM.fimg	FcParamImage_22_24_G8_1x1_circle_520_QY_Lss.fimg	2024-05-16	08:27:45	G8_1x1_circle_520	13392	0.361326	BNI	273.163	0.000384651	0.105072	Morning
FcParamImage_22_22_G8_1x1_circle_379_FM.fimg	FcParamImage_22_22_G8_1x1_circle_379_QY_Lss.fimg	2024-05-15	15:02:47	G8_1x1_circle_379	1340	0.222475	BNI	168.191	3.84881e-05	0.00647335	Afternoon
FcParamImage_22_24_G8_1x1_circle_263_FM.fimg	FcParamImage_22_24_G8_1x1_circle_263_QY_Lss.fimg	2024-05-16	07:39:49	G8_1x1_circle_263	13400	0.319164	BNI	241.288	0.000384881	0.0928669	Morning
FcParamImage_22_20_G8_1x1_circle_340_FM.fimg	FcParamImage_22_20_G8_1x1_circle_340_QY_Lss.fimg	2024-05-15	07:48:07	G8_1x1_circle_340	13412	0.414581	BNI	313.423	0.000385225	0.120738	Morning
FcParamImage_22_20_G8_1x1_circle_491_FM.fimg	FcParamImage_22_20_G8_1x1_circle_491_QY_Lss.fimg	2024-05-15	08:03:05	G8_1x1_circle_491	13419	0.356696	BNI	269.663	0.000385426	0.103935	Morning
FcParamImage_22_20_G8_1x1_circle_456_FM.fimg	FcParamImage_22_20_G8_1x1_circle_456_QY_Lss.fimg	2024-05-15	07:56:03	G8_1x1_circle_456	13427	0.385187	BNI	291.201	0.000385656	0.112303	Morning
FcParamImage_22_45_G8_1x1_circle_183_FM.fimg	FcParamImage_22_45_G8_1x1_circle_183_QY_Lss.fimg	2024-05-21	10:59:17	G8_1x1_circle_183	1343	0.209647	BNI	158.493	3.85742e-05	0.00611374	Noon
FcParamImage_22_22_G8_1x1_circle_292_FM.fimg	FcParamImage_22_22_G8_1x1_circle_292_QY_Lss.fimg	2024-05-15	14:28:48	G8_1x1_circle_292	1345	0.203046	BNI	153.503	3.86317e-05	0.00593007	Afternoon
FcParamImage_22_21_G8_1x1_circle_379_FM.fimg	FcParamImage_22_21_G8_1x1_circle_379_QY_Lss.fimg	2024-05-15	11:32:54	G8_1x1_circle_379	1345	0.257206	BNI	194.447	3.86317e-05	0.00751183	Noon
FcParamImage_22_29_G8_1x1_circle_183_FM.fimg	FcParamImage_22_29_G8_1x1_circle_183_QY_Lss.fimg	2024-05-17	10:59:20	G8_1x1_circle_183	1347	0.290587	BNI	219.684	3.86891e-05	0.00849937	Noon
FcParamImage_22_44_G8_1x1_circle_003_FM.fimg	FcParamImage_22_44_G8_1x1_circle_003_QY_Lss.fimg	2024-05-21	06:33:01	G8_1x1_circle_003	134853	0.422006	BNI	319.037	0.00387331	1.23573	Morning
FcParamImage_22_28_G8_1x1_circle_512_FM.fimg	FcParamImage_22_28_G8_1x1_circle_512_QY_Lss.fimg	2024-05-17	08:17:07	G8_1x1_circle_512	1349	0.263688	BNI	199.348	3.87466e-05	0.00772406	Morning
FcParamImage_22_70_G8_1x1_circle_168_FM.fimg	FcParamImage_22_70_G8_1x1_circle_168_QY_Lss.fimg	2024-05-27	14:23:59	G8_1x1_circle_168	134986	0.484489	BNI	366.273	0.00387713	1.42009	Afternoon
FcParamImage_22_73_G8_1x1_circle_528_FM.fimg	FcParamImage_22_73_G8_1x1_circle_528_QY_Lss.fimg	2024-05-28	11:48:18	G8_1x1_circle_528	1350	0.198963	BNI	150.416	3.87753e-05	0.00583241	Noon
FcParamImage_22_85_G8_1x1_circle_168_FM.fimg	FcParamImage_22_85_G8_1x1_circle_168_QY_Lss.fimg	2024-05-31	10:54:08	G8_1x1_circle_168	135036	0.482155	BNI	364.509	0.00387856	1.41377	Noon
FcParamImage_22_66_G8_1x1_circle_048_FM.fimg	FcParamImage_22_66_G8_1x1_circle_048_QY_Lss.fimg	2024-05-26	14:15:53	G8_1x1_circle_048	1351	0.20122	BNI	152.122	3.8804e-05	0.00590294	Afternoon
FcParamImage_22_46_G8_1x1_circle_284_FM.fimg	FcParamImage_22_46_G8_1x1_circle_284_QY_Lss.fimg	2024-05-21	14:29:27	G8_1x1_circle_284	135106	0.44434	BNI	335.921	0.00388057	1.30357	Afternoon
FcParamImage_22_25_G8_1x1_circle_292_FM.fimg	FcParamImage_22_25_G8_1x1_circle_292_QY_Lss.fimg	2024-05-16	10:58:56	G8_1x1_circle_292	1352	0.206352	BNI	156.002	3.88327e-05	0.00605799	Noon
FcParamImage_22_25_G8_1x1_circle_379_FM.fimg	FcParamImage_22_25_G8_1x1_circle_379_QY_Lss.fimg	2024-05-16	11:32:56	G8_1x1_circle_379	1352	0.224959	BNI	170.069	3.88327e-05	0.00660424	Noon
FcParamImage_22_45_G8_1x1_circle_207_FM.fimg	FcParamImage_22_45_G8_1x1_circle_207_QY_Lss.fimg	2024-05-21	11:03:26	G8_1x1_circle_207	135273	0.466147	BNI	352.407	0.00388537	1.36923	Noon
FcParamImage_22_73_G8_1x1_circle_168_FM.fimg	FcParamImage_22_73_G8_1x1_circle_168_QY_Lss.fimg	2024-05-28	10:54:08	G8_1x1_circle_168	135288	0.490373	BNI	370.722	0.0038858	1.44055	Noon
FcParamImage_22_32_G8_1x1_circle_379_FM.fimg	FcParamImage_22_32_G8_1x1_circle_379_QY_Lss.fimg	2024-05-18	08:01:41	G8_1x1_circle_379	1353	0.23293	BNI	176.095	3.88614e-05	0.00684331	Morning
FcParamImage_22_41_G8_1x1_circle_183_FM.fimg	FcParamImage_22_41_G8_1x1_circle_183_QY_Lss.fimg	2024-05-20	10:59:18	G8_1x1_circle_183	1354	0.212162	BNI	160.394	3.88902e-05	0.00623776	Noon
FcParamImage_22_42_G8_1x1_circle_236_FM.fimg	FcParamImage_22_42_G8_1x1_circle_236_QY_Lss.fimg	2024-05-20	14:40:29	G8_1x1_circle_236	135438	0.463994	BNI	350.779	0.00389011	1.36457	Afternoon
FcParamImage_22_69_G8_1x1_circle_168_FM.fimg	FcParamImage_22_69_G8_1x1_circle_168_QY_Lss.fimg	2024-05-27	10:54:10	G8_1x1_circle_168	135453	0.488878	BNI	369.591	0.00389054	1.43791	Noon
FcParamImage_22_86_G8_1x1_circle_168_FM.fimg	FcParamImage_22_86_G8_1x1_circle_168_QY_Lss.fimg	2024-05-31	14:24:00	G8_1x1_circle_168	135546	0.481383	BNI	363.925	0.00389321	1.41684	Afternoon
FcParamImage_22_65_G8_1x1_circle_067_FM.fimg	FcParamImage_22_65_G8_1x1_circle_067_QY_Lss.fimg	2024-05-26	10:53:54	G8_1x1_circle_067	135607	0.494648	BNI	373.954	0.00389496	1.45654	Noon
FcParamImage_22_34_G8_1x1_circle_183_FM.fimg	FcParamImage_22_34_G8_1x1_circle_183_QY_Lss.fimg	2024-05-18	14:29:11	G8_1x1_circle_183	1357	0.23685	BNI	179.059	3.89763e-05	0.00697905	Afternoon
FcParamImage_22_73_G8_1x1_circle_139_FM.fimg	FcParamImage_22_73_G8_1x1_circle_139_QY_Lss.fimg	2024-05-28	10:46:53	G8_1x1_circle_139	135798	0.482879	BNI	365.057	0.00390045	1.42388	Noon
FcParamImage_22_54_G8_1x1_circle_040_FM.fimg	FcParamImage_22_54_G8_1x1_circle_040_QY_Lss.fimg	2024-05-23	14:16:28	G8_1x1_circle_040	135854	0.443409	BNI	335.217	0.00390206	1.30804	Afternoon
FcParamImage_22_40_G8_1x1_circle_199_FM.fimg	FcParamImage_22_40_G8_1x1_circle_199_QY_Lss.fimg	2024-05-20	07:22:06	G8_1x1_circle_199	135899	0.448549	BNI	339.103	0.00390335	1.32364	Morning
FcParamImage_22_78_G8_1x1_circle_191_FM.fimg	FcParamImage_22_78_G8_1x1_circle_191_QY_Lss.fimg	2024-05-29	14:28:31	G8_1x1_circle_191	1359	0.189131	BNI	142.983	3.90338e-05	0.00558117	Afternoon
FcParamImage_22_72_G8_1x1_circle_139_FM.fimg	FcParamImage_22_72_G8_1x1_circle_139_QY_Lss.fimg	2024-05-28	06:54:19	G8_1x1_circle_139	136090	0.494203	BNI	373.617	0.00390884	1.46041	Morning
FcParamImage_22_28_G8_1x1_circle_379_FM.fimg	FcParamImage_22_28_G8_1x1_circle_379_QY_Lss.fimg	2024-05-17	08:01:40	G8_1x1_circle_379	1361	0.249297	BNI	188.469	3.90912e-05	0.00736747	Morning
FcParamImage_22_20_G8_1x1_circle_292_FM.fimg	FcParamImage_22_20_G8_1x1_circle_292_QY_Lss.fimg	2024-05-15	07:12:06	G8_1x1_circle_292	1362	0.224962	BNI	170.071	3.91199e-05	0.00665317	Morning
FcParamImage_22_74_G8_1x1_circle_168_FM.fimg	FcParamImage_22_74_G8_1x1_circle_168_QY_Lss.fimg	2024-05-28	14:24:00	G8_1x1_circle_168	136347	0.488749	BNI	369.494	0.00391622	1.44702	Afternoon
FcParamImage_22_61_G8_1x1_circle_528_FM.fimg	FcParamImage_22_61_G8_1x1_circle_528_QY_Lss.fimg	2024-05-25	11:48:21	G8_1x1_circle_528	1365	0.229166	BNI	173.25	3.92061e-05	0.00679244	Noon
FcParamImage_22_42_G8_1x1_circle_319_FM.fimg	FcParamImage_22_42_G8_1x1_circle_319_QY_Lss.fimg	2024-05-20	14:43:48	G8_1x1_circle_319	136667	0.472307	BNI	357.064	0.00392541	1.40162	Afternoon
FcParamImage_22_30_G8_1x1_circle_183_FM.fimg	FcParamImage_22_30_G8_1x1_circle_183_QY_Lss.fimg	2024-05-17	14:29:09	G8_1x1_circle_183	1367	0.256442	BNI	193.87	3.92636e-05	0.00761203	Afternoon
FcParamImage_22_65_G8_1x1_circle_528_FM.fimg	FcParamImage_22_65_G8_1x1_circle_528_QY_Lss.fimg	2024-05-26	11:48:26	G8_1x1_circle_528	1369	0.219816	BNI	166.181	3.9321e-05	0.00653441	Noon
FcParamImage_22_72_G8_1x1_circle_416_FM.fimg	FcParamImage_22_72_G8_1x1_circle_416_QY_Lss.fimg	2024-05-28	08:08:09	G8_1x1_circle_416	137248	0.463944	BNI	350.741	0.0039421	1.38266	Morning
FcParamImage_22_24_G8_1x1_circle_379_FM.fimg	FcParamImage_22_24_G8_1x1_circle_379_QY_Lss.fimg	2024-05-16	08:01:46	G8_1x1_circle_379	1373	0.263988	BNI	199.575	3.94359e-05	0.00787041	Morning
FcParamImage_22_22_G8_1x1_circle_056_FM.fimg	FcParamImage_22_22_G8_1x1_circle_056_QY_Lss.fimg	2024-05-15	14:13:26	G8_1x1_circle_056	13738	0.359597	BNI	271.855	0.000394589	0.107271	Afternoon
FcParamImage_22_69_G8_1x1_circle_528_FM.fimg	FcParamImage_22_69_G8_1x1_circle_528_QY_Lss.fimg	2024-05-27	11:48:22	G8_1x1_circle_528	1374	0.206191	BNI	155.88	3.94646e-05	0.00615176	Noon
FcParamImage_22_20_G8_1x1_circle_379_FM.fimg	FcParamImage_22_20_G8_1x1_circle_379_QY_Lss.fimg	2024-05-15	08:01:43	G8_1x1_circle_379	1375	0.282829	BNI	213.819	3.94933e-05	0.00844441	Morning
FcParamImage_22_74_G8_1x1_circle_139_FM.fimg	FcParamImage_22_74_G8_1x1_circle_139_QY_Lss.fimg	2024-05-28	14:16:44	G8_1x1_circle_139	137538	0.480061	BNI	362.926	0.00395043	1.43371	Afternoon
FcParamImage_22_21_G8_1x1_circle_247_FM.fimg	FcParamImage_22_21_G8_1x1_circle_247_QY_Lss.fimg	2024-05-15	11:20:56	G8_1x1_circle_247	13757	0.297383	BNI	224.821	0.000395134	0.0888347	Noon
FcParamImage_22_42_G8_1x1_circle_332_FM.fimg	FcParamImage_22_42_G8_1x1_circle_332_QY_Lss.fimg	2024-05-20	14:46:17	G8_1x1_circle_332	137617	0.458107	BNI	346.329	0.00395269	1.36893	Afternoon
FcParamImage_22_24_G8_1x1_circle_528_FM.fimg	FcParamImage_22_24_G8_1x1_circle_528_QY_Lss.fimg	2024-05-16	08:24:14	G8_1x1_circle_528	13762	0.413621	BNI	312.697	0.000395278	0.123602	Morning
FcParamImage_22_60_G8_1x1_circle_528_FM.fimg	FcParamImage_22_60_G8_1x1_circle_528_QY_Lss.fimg	2024-05-25	08:23:37	G8_1x1_circle_528	1379	0.266586	BNI	201.539	3.96082e-05	0.0079826	Morning
FcParamImage_22_50_G8_1x1_circle_443_FM.fimg	FcParamImage_22_50_G8_1x1_circle_443_QY_Lss.fimg	2024-05-22	15:14:51	G8_1x1_circle_443	138247	0.443329	BNI	335.157	0.00397079	1.33084	Afternoon
FcParamImage_22_68_G8_1x1_circle_528_FM.fimg	FcParamImage_22_68_G8_1x1_circle_528_QY_Lss.fimg	2024-05-27	08:23:33	G8_1x1_circle_528	1383	0.235109	BNI	177.743	3.97231e-05	0.00706049	Morning
FcParamImage_22_24_G8_1x1_circle_371_FM.fimg	FcParamImage_22_24_G8_1x1_circle_371_QY_Lss.fimg	2024-05-16	07:51:17	G8_1x1_circle_371	13831	0.423798	BNI	320.391	0.00039726	0.127278	Morning
FcParamImage_22_32_G8_1x1_circle_183_FM.fimg	FcParamImage_22_32_G8_1x1_circle_183_QY_Lss.fimg	2024-05-18	07:12:32	G8_1x1_circle_183	1384	0.257989	BNI	195.04	3.97518e-05	0.00775318	Morning
FcParamImage_22_80_G8_1x1_circle_191_FM.fimg	FcParamImage_22_80_G8_1x1_circle_191_QY_Lss.fimg	2024-05-30	07:11:37	G8_1x1_circle_191	1385	0.186396	BNI	140.915	3.97806e-05	0.00560569	Morning
FcParamImage_22_88_G8_1x1_circle_067_FM.fimg	FcParamImage_22_88_G8_1x1_circle_067_QY_Lss.fimg	2024-06-01	07:04:26	G8_1x1_circle_067	138518	0.507913	BNI	383.982	0.00397857	1.5277	Morning
FcParamImage_22_40_G8_1x1_circle_356_FM.fimg	FcParamImage_22_40_G8_1x1_circle_356_QY_Lss.fimg	2024-05-20	07:43:37	G8_1x1_circle_356	138582	0.472215	BNI	356.995	0.00398041	1.42099	Morning
FcParamImage_22_46_G8_1x1_circle_207_FM.fimg	FcParamImage_22_46_G8_1x1_circle_207_QY_Lss.fimg	2024-05-21	14:33:19	G8_1x1_circle_207	138631	0.468463	BNI	354.158	0.00398182	1.41019	Afternoon
FcParamImage_22_74_G8_1x1_circle_416_FM.fimg	FcParamImage_22_74_G8_1x1_circle_416_QY_Lss.fimg	2024-05-28	15:07:36	G8_1x1_circle_416	138735	0.455294	BNI	344.203	0.00398481	1.37158	Afternoon
FcParamImage_22_45_G8_1x1_circle_255_FM.fimg	FcParamImage_22_45_G8_1x1_circle_255_QY_Lss.fimg	2024-05-21	11:20:20	G8_1x1_circle_255	139118	0.450916	BNI	340.893	0.00399581	1.36214	Noon
FcParamImage_22_64_G8_1x1_circle_168_FM.fimg	FcParamImage_22_64_G8_1x1_circle_168_QY_Lss.fimg	2024-05-26	07:04:54	G8_1x1_circle_168	139229	0.495615	BNI	374.685	0.00399899	1.49836	Morning
FcParamImage_22_40_G8_1x1_circle_075_FM.fimg	FcParamImage_22_40_G8_1x1_circle_075_QY_Lss.fimg	2024-05-20	07:03:41	G8_1x1_circle_075	139362	0.456272	BNI	344.942	0.00400281	1.38074	Morning
FcParamImage_22_89_G8_1x1_circle_067_FM.fimg	FcParamImage_22_89_G8_1x1_circle_067_QY_Lss.fimg	2024-06-01	10:53:52	G8_1x1_circle_067	139405	0.50729	BNI	383.511	0.00400405	1.5356	Noon
FcParamImage_22_85_G8_1x1_circle_311_FM.fimg	FcParamImage_22_85_G8_1x1_circle_311_QY_Lss.fimg	2024-05-31	11:06:48	G8_1x1_circle_311	13946	0.332042	BNI	251.024	0.000400563	0.100551	Noon
FcParamImage_22_20_G8_1x1_circle_207_FM.fimg	FcParamImage_22_20_G8_1x1_circle_207_QY_Lss.fimg	2024-05-15	07:18:40	G8_1x1_circle_207	13948	0.382974	BNI	289.528	0.00040062	0.115991	Morning
FcParamImage_22_21_G8_1x1_circle_292_FM.fimg	FcParamImage_22_21_G8_1x1_circle_292_QY_Lss.fimg	2024-05-15	10:58:56	G8_1x1_circle_292	1395	0.227451	BNI	171.953	4.00678e-05	0.00688976	Noon
FcParamImage_22_66_G8_1x1_circle_067_FM.fimg	FcParamImage_22_66_G8_1x1_circle_067_QY_Lss.fimg	2024-05-26	14:23:45	G8_1x1_circle_067	139695	0.490841	BNI	371.076	0.00401238	1.4889	Afternoon
FcParamImage_22_33_G8_1x1_circle_183_FM.fimg	FcParamImage_22_33_G8_1x1_circle_183_QY_Lss.fimg	2024-05-18	10:59:19	G8_1x1_circle_183	1398	0.273254	BNI	206.58	4.0154e-05	0.00829501	Noon
FcParamImage_22_46_G8_1x1_circle_255_FM.fimg	FcParamImage_22_46_G8_1x1_circle_255_QY_Lss.fimg	2024-05-21	14:50:11	G8_1x1_circle_255	140035	0.449089	BNI	339.511	0.00402214	1.36556	Afternoon
FcParamImage_22_37_G8_1x1_circle_183_FM.fimg	FcParamImage_22_37_G8_1x1_circle_183_QY_Lss.fimg	2024-05-19	10:59:19	G8_1x1_circle_183	1401	0.241107	BNI	182.277	4.02401e-05	0.00733484	Noon
FcParamImage_22_61_G8_1x1_circle_276_FM.fimg	FcParamImage_22_61_G8_1x1_circle_276_QY_Lss.fimg	2024-05-25	11:02:01	G8_1x1_circle_276	140139	0.479845	BNI	362.763	0.00402513	1.46017	Noon
FcParamImage_22_70_G8_1x1_circle_408_FM.fimg	FcParamImage_22_70_G8_1x1_circle_408_QY_Lss.fimg	2024-05-27	15:10:02	G8_1x1_circle_408	140155	0.4749	BNI	359.025	0.00402559	1.44529	Afternoon
FcParamImage_22_41_G8_1x1_circle_332_FM.fimg	FcParamImage_22_41_G8_1x1_circle_332_QY_Lss.fimg	2024-05-20	11:16:29	G8_1x1_circle_332	140213	0.447807	BNI	338.542	0.00402726	1.3634	Noon
FcParamImage_22_72_G8_1x1_circle_528_FM.fimg	FcParamImage_22_72_G8_1x1_circle_528_QY_Lss.fimg	2024-05-28	08:23:29	G8_1x1_circle_528	1403	0.220386	BNI	166.612	4.02976e-05	0.00671404	Morning
FcParamImage_22_90_G8_1x1_circle_168_FM.fimg	FcParamImage_22_90_G8_1x1_circle_168_QY_Lss.fimg	2024-06-01	14:24:01	G8_1x1_circle_168	140403	0.475438	BNI	359.431	0.00403271	1.44948	Afternoon
FcParamImage_22_60_G8_1x1_circle_276_FM.fimg	FcParamImage_22_60_G8_1x1_circle_276_QY_Lss.fimg	2024-05-25	07:16:17	G8_1x1_circle_276	140455	0.484721	BNI	366.449	0.00403421	1.47833	Morning
FcParamImage_22_88_G8_1x1_circle_327_FM.fimg	FcParamImage_22_88_G8_1x1_circle_327_QY_Lss.fimg	2024-06-01	07:32:47	G8_1x1_circle_327	1405	0.237734	BNI	179.727	4.0355e-05	0.00725289	Morning
FcParamImage_22_40_G8_1x1_circle_212_FM.fimg	FcParamImage_22_40_G8_1x1_circle_212_QY_Lss.fimg	2024-05-20	07:23:04	G8_1x1_circle_212	140554	0.426537	BNI	322.462	0.00403705	1.3018	Morning
FcParamImage_22_62_G8_1x1_circle_276_FM.fimg	FcParamImage_22_62_G8_1x1_circle_276_QY_Lss.fimg	2024-05-25	14:31:51	G8_1x1_circle_276	140558	0.467442	BNI	353.386	0.00403717	1.42668	Afternoon
FcParamImage_22_64_G8_1x1_circle_528_FM.fimg	FcParamImage_22_64_G8_1x1_circle_528_QY_Lss.fimg	2024-05-26	08:23:40	G8_1x1_circle_528	1406	0.249882	BNI	188.911	4.03837e-05	0.00762894	Morning
FcParamImage_22_52_G8_1x1_circle_435_FM.fimg	FcParamImage_22_52_G8_1x1_circle_435_QY_Lss.fimg	2024-05-23	08:22:47	G8_1x1_circle_435	140648	0.483716	BNI	365.69	0.00403975	1.4773	Morning
FcParamImage_22_73_G8_1x1_circle_416_FM.fimg	FcParamImage_22_73_G8_1x1_circle_416_QY_Lss.fimg	2024-05-28	11:37:44	G8_1x1_circle_416	140824	0.461929	BNI	349.218	0.00404481	1.41252	Noon
FcParamImage_22_89_G8_1x1_circle_168_FM.fimg	FcParamImage_22_89_G8_1x1_circle_168_QY_Lss.fimg	2024-06-01	10:54:09	G8_1x1_circle_168	140883	0.478852	BNI	362.012	0.0040465	1.46488	Noon
FcParamImage_22_49_G8_1x1_circle_311_FM.fimg	FcParamImage_22_49_G8_1x1_circle_311_QY_Lss.fimg	2024-05-22	11:06:49	G8_1x1_circle_311	140917	0.46743	BNI	353.377	0.00404748	1.43029	Noon
FcParamImage_22_50_G8_1x1_circle_311_FM.fimg	FcParamImage_22_50_G8_1x1_circle_311_QY_Lss.fimg	2024-05-22	14:36:38	G8_1x1_circle_311	141525	0.461749	BNI	349.082	0.00406494	1.419	Afternoon
FcParamImage_22_80_G8_1x1_circle_168_FM.fimg	FcParamImage_22_80_G8_1x1_circle_168_QY_Lss.fimg	2024-05-30	07:05:01	G8_1x1_circle_168	141679	0.489803	BNI	370.291	0.00406936	1.50685	Morning
FcParamImage_22_53_G8_1x1_circle_048_FM.fimg	FcParamImage_22_53_G8_1x1_circle_048_QY_Lss.fimg	2024-05-23	10:46:01	G8_1x1_circle_048	141902	0.467871	BNI	353.711	0.00407577	1.44164	Noon
FcParamImage_22_48_G8_1x1_circle_311_FM.fimg	FcParamImage_22_48_G8_1x1_circle_311_QY_Lss.fimg	2024-05-22	07:23:31	G8_1x1_circle_311	141997	0.467937	BNI	353.76	0.0040785	1.44281	Morning
FcParamImage_22_37_G8_1x1_circle_152_FM.fimg	FcParamImage_22_37_G8_1x1_circle_152_QY_Lss.fimg	2024-05-19	10:49:22	G8_1x1_circle_152	142211	0.422233	BNI	319.208	0.00408464	1.30385	Noon
FcParamImage_22_84_G8_1x1_circle_168_FM.fimg	FcParamImage_22_84_G8_1x1_circle_168_QY_Lss.fimg	2024-05-31	07:04:52	G8_1x1_circle_168	142462	0.488502	BNI	369.307	0.00409185	1.51115	Morning
FcParamImage_22_22_G8_1x1_circle_247_FM.fimg	FcParamImage_22_22_G8_1x1_circle_247_QY_Lss.fimg	2024-05-15	14:50:49	G8_1x1_circle_247	14250	0.311849	BNI	235.758	0.000409295	0.0964945	Afternoon
FcParamImage_22_41_G8_1x1_circle_356_FM.fimg	FcParamImage_22_41_G8_1x1_circle_356_QY_Lss.fimg	2024-05-20	11:20:38	G8_1x1_circle_356	142672	0.466363	BNI	352.57	0.00409789	1.44479	Noon
FcParamImage_22_44_G8_1x1_circle_160_FM.fimg	FcParamImage_22_44_G8_1x1_circle_160_QY_Lss.fimg	2024-05-21	07:08:32	G8_1x1_circle_160	142755	0.450186	BNI	340.341	0.00410027	1.39549	Morning
FcParamImage_22_81_G8_1x1_circle_207_FM.fimg	FcParamImage_22_81_G8_1x1_circle_207_QY_Lss.fimg	2024-05-30	11:03:26	G8_1x1_circle_207	1430	0.233965	BNI	176.877	4.10731e-05	0.0072649	Noon
FcParamImage_22_41_G8_1x1_circle_199_FM.fimg	FcParamImage_22_41_G8_1x1_circle_199_QY_Lss.fimg	2024-05-20	11:05:51	G8_1x1_circle_199	143117	0.444457	BNI	336.01	0.00411067	1.38122	Noon
FcParamImage_22_72_G8_1x1_circle_536_FM.fimg	FcParamImage_22_72_G8_1x1_circle_536_QY_Lss.fimg	2024-05-28	08:22:35	G8_1x1_circle_536	143170	0.465042	BNI	351.572	0.00411219	1.44573	Morning
FcParamImage_22_44_G8_1x1_circle_348_FM.fimg	FcParamImage_22_44_G8_1x1_circle_348_QY_Lss.fimg	2024-05-21	07:44:33	G8_1x1_circle_348	143323	0.468166	BNI	353.933	0.00411658	1.457	Morning
FcParamImage_22_40_G8_1x1_circle_191_FM.fimg	FcParamImage_22_40_G8_1x1_circle_191_QY_Lss.fimg	2024-05-20	07:11:37	G8_1x1_circle_191	143433	0.451823	BNI	341.578	0.00411974	1.40721	Morning
FcParamImage_22_70_G8_1x1_circle_048_FM.fimg	FcParamImage_22_70_G8_1x1_circle_048_QY_Lss.fimg	2024-05-27	14:15:51	G8_1x1_circle_048	1436	0.189041	BNI	142.915	4.12454e-05	0.0058946	Afternoon
FcParamImage_22_74_G8_1x1_circle_048_FM.fimg	FcParamImage_22_74_G8_1x1_circle_048_QY_Lss.fimg	2024-05-28	14:15:52	G8_1x1_circle_048	1436	0.189535	BNI	143.289	4.12454e-05	0.00590999	Afternoon
FcParamImage_22_21_G8_1x1_circle_067_FM.fimg	FcParamImage_22_21_G8_1x1_circle_067_QY_Lss.fimg	2024-05-15	10:53:50	G8_1x1_circle_067	14360	0.311167	BNI	235.242	0.000412454	0.0970266	Noon
FcParamImage_22_21_G8_1x1_circle_456_FM.fimg	FcParamImage_22_21_G8_1x1_circle_456_QY_Lss.fimg	2024-05-15	11:29:03	G8_1x1_circle_456	14362	0.400161	BNI	302.522	0.000412511	0.124794	Noon
FcParamImage_22_45_G8_1x1_circle_003_FM.fimg	FcParamImage_22_45_G8_1x1_circle_003_QY_Lss.fimg	2024-05-21	10:32:12	G8_1x1_circle_003	143777	0.42008	BNI	317.581	0.00412962	1.31149	Noon
FcParamImage_22_21_G8_1x1_circle_207_FM.fimg	FcParamImage_22_21_G8_1x1_circle_207_QY_Lss.fimg	2024-05-15	11:03:25	G8_1x1_circle_207	14382	0.395699	BNI	299.148	0.000413086	0.123574	Noon
FcParamImage_22_90_G8_1x1_circle_067_FM.fimg	FcParamImage_22_90_G8_1x1_circle_067_QY_Lss.fimg	2024-06-01	14:23:44	G8_1x1_circle_067	143869	0.509822	BNI	385.425	0.00413227	1.59268	Afternoon
FcParamImage_22_54_G8_1x1_circle_048_FM.fimg	FcParamImage_22_54_G8_1x1_circle_048_QY_Lss.fimg	2024-05-23	14:15:51	G8_1x1_circle_048	144085	0.450794	BNI	340.8	0.00413847	1.41039	Afternoon
FcParamImage_22_60_G8_1x1_circle_048_FM.fimg	FcParamImage_22_60_G8_1x1_circle_048_QY_Lss.fimg	2024-05-25	06:53:04	G8_1x1_circle_048	1441	0.196703	BNI	148.707	4.1389e-05	0.00615485	Morning
FcParamImage_22_25_G8_1x1_circle_427_FM.fimg	FcParamImage_22_25_G8_1x1_circle_427_QY_Lss.fimg	2024-05-16	11:48:02	G8_1x1_circle_427	14418	0.328533	BNI	248.371	0.00041412	0.102855	Noon
FcParamImage_22_40_G8_1x1_circle_472_FM.fimg	FcParamImage_22_40_G8_1x1_circle_472_QY_Lss.fimg	2024-05-20	07:51:31	G8_1x1_circle_472	144356	0.463337	BNI	350.283	0.00414625	1.45236	Morning
FcParamImage_22_20_G8_1x1_circle_512_FM.fimg	FcParamImage_22_20_G8_1x1_circle_512_QY_Lss.fimg	2024-05-15	08:17:11	G8_1x1_circle_512	14456	0.327634	BNI	247.691	0.000415211	0.102844	Morning
FcParamImage_22_38_G8_1x1_circle_152_FM.fimg	FcParamImage_22_38_G8_1x1_circle_152_QY_Lss.fimg	2024-05-19	14:19:14	G8_1x1_circle_152	144806	0.43129	BNI	326.055	0.00415918	1.35612	Afternoon
FcParamImage_22_76_G8_1x1_circle_168_FM.fimg	FcParamImage_22_76_G8_1x1_circle_168_QY_Lss.fimg	2024-05-29	07:05:00	G8_1x1_circle_168	145214	0.494747	BNI	374.029	0.0041709	1.56004	Morning
FcParamImage_22_56_G8_1x1_circle_040_FM.fimg	FcParamImage_22_56_G8_1x1_circle_040_QY_Lss.fimg	2024-05-24	06:54:03	G8_1x1_circle_040	145415	0.479526	BNI	362.522	0.00417667	1.51413	Morning
FcParamImage_22_20_G8_1x1_circle_032_FM.fimg	FcParamImage_22_20_G8_1x1_circle_032_QY_Lss.fimg	2024-05-15	06:43:34	G8_1x1_circle_032	14571	0.365232	BNI	276.116	0.000418514	0.115558	Morning
FcParamImage_22_44_G8_1x1_circle_400_FM.fimg	FcParamImage_22_44_G8_1x1_circle_400_QY_Lss.fimg	2024-05-21	08:13:06	G8_1x1_circle_400	145761	0.470228	BNI	355.493	0.00418661	1.48831	Morning
FcParamImage_22_20_G8_1x1_circle_003_FM.fimg	FcParamImage_22_20_G8_1x1_circle_003_QY_Lss.fimg	2024-05-15	06:33:00	G8_1x1_circle_003	14590	0.345271	BNI	261.025	0.00041906	0.109385	Morning
FcParamImage_22_53_G8_1x1_circle_435_FM.fimg	FcParamImage_22_53_G8_1x1_circle_435_QY_Lss.fimg	2024-05-23	11:47:28	G8_1x1_circle_435	145935	0.471928	BNI	356.778	0.00419161	1.49547	Noon
FcParamImage_22_68_G8_1x1_circle_168_FM.fimg	FcParamImage_22_68_G8_1x1_circle_168_QY_Lss.fimg	2024-05-27	07:04:52	G8_1x1_circle_168	145996	0.493906	BNI	373.393	0.00419336	1.56577	Morning
FcParamImage_22_46_G8_1x1_circle_003_FM.fimg	FcParamImage_22_46_G8_1x1_circle_003_QY_Lss.fimg	2024-05-21	14:02:03	G8_1x1_circle_003	146468	0.42051	BNI	317.905	0.00420692	1.3374	Afternoon
FcParamImage_22_20_G8_1x1_circle_096_FM.fimg	FcParamImage_22_20_G8_1x1_circle_096_QY_Lss.fimg	2024-05-15	06:36:56	G8_1x1_circle_096	14647	0.337214	BNI	254.934	0.000420697	0.10725	Morning
FcParamImage_22_86_G8_1x1_circle_311_FM.fimg	FcParamImage_22_86_G8_1x1_circle_311_QY_Lss.fimg	2024-05-31	14:36:41	G8_1x1_circle_311	14658	0.330353	BNI	249.747	0.000421013	0.105147	Afternoon
FcParamImage_22_21_G8_1x1_circle_340_FM.fimg	FcParamImage_22_21_G8_1x1_circle_340_QY_Lss.fimg	2024-05-15	11:23:37	G8_1x1_circle_340	14669	0.381906	BNI	288.721	0.000421329	0.121647	Noon
FcParamImage_22_72_G8_1x1_circle_408_FM.fimg	FcParamImage_22_72_G8_1x1_circle_408_QY_Lss.fimg	2024-05-28	08:11:41	G8_1x1_circle_408	146769	0.491322	BNI	371.44	0.00421556	1.56583	Morning
FcParamImage_22_40_G8_1x1_circle_536_FM.fimg	FcParamImage_22_40_G8_1x1_circle_536_QY_Lss.fimg	2024-05-20	08:23:06	G8_1x1_circle_536	14700	0.375874	BNI	284.161	0.00042222	0.119978	Morning
FcParamImage_22_52_G8_1x1_circle_520_FM.fimg	FcParamImage_22_52_G8_1x1_circle_520_QY_Lss.fimg	2024-05-23	08:27:37	G8_1x1_circle_520	147076	0.459172	BNI	347.134	0.00422438	1.46642	Morning
FcParamImage_22_22_G8_1x1_circle_207_FM.fimg	FcParamImage_22_22_G8_1x1_circle_207_QY_Lss.fimg	2024-05-15	14:33:17	G8_1x1_circle_207	14726	0.404886	BNI	306.094	0.000422966	0.129468	Afternoon
FcParamImage_22_20_G8_1x1_circle_160_FM.fimg	FcParamImage_22_20_G8_1x1_circle_160_QY_Lss.fimg	2024-05-15	07:08:36	G8_1x1_circle_160	14740	0.358797	BNI	271.25	0.000423369	0.114839	Morning
FcParamImage_22_73_G8_1x1_circle_147_FM.fimg	FcParamImage_22_73_G8_1x1_circle_147_QY_Lss.fimg	2024-05-28	10:46:17	G8_1x1_circle_147	1476	0.287893	BNI	217.647	4.23943e-05	0.009227	Noon
FcParamImage_22_48_G8_1x1_circle_247_FM.fimg	FcParamImage_22_48_G8_1x1_circle_247_QY_Lss.fimg	2024-05-22	07:44:09	G8_1x1_circle_247	147660	0.435727	BNI	329.41	0.00424115	1.39708	Morning
FcParamImage_22_77_G8_1x1_circle_139_FM.fimg	FcParamImage_22_77_G8_1x1_circle_139_QY_Lss.fimg	2024-05-29	10:46:53	G8_1x1_circle_139	148128	0.485932	BNI	367.364	0.0042546	1.56299	Noon
FcParamImage_22_22_G8_1x1_circle_456_FM.fimg	FcParamImage_22_22_G8_1x1_circle_456_QY_Lss.fimg	2024-05-15	14:58:56	G8_1x1_circle_456	14836	0.414465	BNI	313.336	0.000426126	0.13352	Afternoon
FcParamImage_22_42_G8_1x1_circle_199_FM.fimg	FcParamImage_22_42_G8_1x1_circle_199_QY_Lss.fimg	2024-05-20	14:35:41	G8_1x1_circle_199	148399	0.442993	BNI	334.902	0.00426238	1.42748	Afternoon
FcParamImage_22_58_G8_1x1_circle_427_FM.fimg	FcParamImage_22_58_G8_1x1_circle_427_QY_Lss.fimg	2024-05-24	15:17:59	G8_1x1_circle_427	148401	0.455509	BNI	344.365	0.00426244	1.46783	Afternoon
FcParamImage_22_94_G8_1x1_circle_168_FM.fimg	FcParamImage_22_94_G8_1x1_circle_168_QY_Lss.fimg	2024-06-02	14:24:01	G8_1x1_circle_168	148920	0.472562	BNI	357.257	0.00427734	1.52811	Afternoon
FcParamImage_22_73_G8_1x1_circle_536_FM.fimg	FcParamImage_22_73_G8_1x1_circle_536_QY_Lss.fimg	2024-05-28	11:47:40	G8_1x1_circle_536	148923	0.454886	BNI	343.894	0.00427743	1.47098	Noon
FcParamImage_22_93_G8_1x1_circle_168_FM.fimg	FcParamImage_22_93_G8_1x1_circle_168_QY_Lss.fimg	2024-06-02	10:54:13	G8_1x1_circle_168	149087	0.472515	BNI	357.221	0.00428214	1.52967	Noon
FcParamImage_22_65_G8_1x1_circle_276_FM.fimg	FcParamImage_22_65_G8_1x1_circle_276_QY_Lss.fimg	2024-05-26	11:02:03	G8_1x1_circle_276	149170	0.482513	BNI	364.779	0.00428452	1.56291	Noon
FcParamImage_22_25_G8_1x1_circle_371_FM.fimg	FcParamImage_22_25_G8_1x1_circle_371_QY_Lss.fimg	2024-05-16	11:25:46	G8_1x1_circle_371	14921	0.396195	BNI	299.523	0.000428567	0.128366	Noon
FcParamImage_22_64_G8_1x1_circle_276_FM.fimg	FcParamImage_22_64_G8_1x1_circle_276_QY_Lss.fimg	2024-05-26	07:16:18	G8_1x1_circle_276	149271	0.488185	BNI	369.068	0.00428743	1.58235	Morning
FcParamImage_22_66_G8_1x1_circle_276_FM.fimg	FcParamImage_22_66_G8_1x1_circle_276_QY_Lss.fimg	2024-05-26	14:31:54	G8_1x1_circle_276	149488	0.477099	BNI	360.686	0.00429366	1.54866	Afternoon
FcParamImage_22_48_G8_1x1_circle_456_FM.fimg	FcParamImage_22_48_G8_1x1_circle_456_QY_Lss.fimg	2024-05-22	07:56:01	G8_1x1_circle_456	149558	0.430367	BNI	325.358	0.00429567	1.39763	Morning
FcParamImage_22_26_G8_1x1_circle_371_FM.fimg	FcParamImage_22_26_G8_1x1_circle_371_QY_Lss.fimg	2024-05-16	14:55:37	G8_1x1_circle_371	14982	0.398268	BNI	301.091	0.000430319	0.129565	Afternoon
FcParamImage_22_41_G8_1x1_circle_212_FM.fimg	FcParamImage_22_41_G8_1x1_circle_212_QY_Lss.fimg	2024-05-20	11:06:32	G8_1x1_circle_212	149921	0.432228	BNI	326.764	0.00430609	1.40708	Noon
FcParamImage_22_48_G8_1x1_circle_131_FM.fimg	FcParamImage_22_48_G8_1x1_circle_131_QY_Lss.fimg	2024-05-22	06:43:58	G8_1x1_circle_131	149935	0.495247	BNI	374.407	0.0043065	1.61238	Morning
FcParamImage_22_78_G8_1x1_circle_139_FM.fimg	FcParamImage_22_78_G8_1x1_circle_139_QY_Lss.fimg	2024-05-29	14:16:44	G8_1x1_circle_139	150003	0.482743	BNI	364.954	0.00430845	1.57238	Afternoon
FcParamImage_22_21_G8_1x1_circle_491_FM.fimg	FcParamImage_22_21_G8_1x1_circle_491_QY_Lss.fimg	2024-05-15	11:33:52	G8_1x1_circle_491	15005	0.338783	BNI	256.12	0.00043098	0.110382	Noon
FcParamImage_22_45_G8_1x1_circle_160_FM.fimg	FcParamImage_22_45_G8_1x1_circle_160_QY_Lss.fimg	2024-05-21	10:56:32	G8_1x1_circle_160	150054	0.445969	BNI	337.152	0.00430991	1.4531	Noon
FcParamImage_22_72_G8_1x1_circle_168_FM.fimg	FcParamImage_22_72_G8_1x1_circle_168_QY_Lss.fimg	2024-05-28	07:04:50	G8_1x1_circle_168	150428	0.495274	BNI	374.427	0.00432066	1.61777	Morning
FcParamImage_22_56_G8_1x1_circle_427_FM.fimg	FcParamImage_22_56_G8_1x1_circle_427_QY_Lss.fimg	2024-05-24	08:23:43	G8_1x1_circle_427	150453	0.462545	BNI	349.684	0.00432138	1.51112	Morning
FcParamImage_22_49_G8_1x1_circle_131_FM.fimg	FcParamImage_22_49_G8_1x1_circle_131_QY_Lss.fimg	2024-05-22	10:39:43	G8_1x1_circle_131	150455	0.484565	BNI	366.331	0.00432143	1.58307	Noon
FcParamImage_22_24_G8_1x1_circle_464_FM.fimg	FcParamImage_22_24_G8_1x1_circle_464_QY_Lss.fimg	2024-05-16	07:52:37	G8_1x1_circle_464	15052	0.357706	BNI	270.426	0.00043233	0.116913	Morning
FcParamImage_22_41_G8_1x1_circle_075_FM.fimg	FcParamImage_22_41_G8_1x1_circle_075_QY_Lss.fimg	2024-05-20	10:53:13	G8_1x1_circle_075	150550	0.452993	BNI	342.462	0.00432416	1.48086	Noon
FcParamImage_22_57_G8_1x1_circle_427_FM.fimg	FcParamImage_22_57_G8_1x1_circle_427_QY_Lss.fimg	2024-05-24	11:48:07	G8_1x1_circle_427	150599	0.458725	BNI	346.796	0.00432557	1.50009	Noon
FcParamImage_22_68_G8_1x1_circle_067_FM.fimg	FcParamImage_22_68_G8_1x1_circle_067_QY_Lss.fimg	2024-05-27	07:04:27	G8_1x1_circle_067	150900	0.50552	BNI	382.173	0.00433421	1.65642	Morning
FcParamImage_22_40_G8_1x1_circle_220_FM.fimg	FcParamImage_22_40_G8_1x1_circle_220_QY_Lss.fimg	2024-05-20	07:33:33	G8_1x1_circle_220	150919	0.470339	BNI	355.576	0.00433476	1.54134	Morning
FcParamImage_22_88_G8_1x1_circle_168_FM.fimg	FcParamImage_22_88_G8_1x1_circle_168_QY_Lss.fimg	2024-06-01	07:04:51	G8_1x1_circle_168	151108	0.484901	BNI	366.585	0.00434019	1.59105	Morning
FcParamImage_22_25_G8_1x1_circle_528_FM.fimg	FcParamImage_22_25_G8_1x1_circle_528_QY_Lss.fimg	2024-05-16	11:48:19	G8_1x1_circle_528	15119	0.372129	BNI	281.33	0.000434254	0.122169	Noon
FcParamImage_22_76_G8_1x1_circle_139_FM.fimg	FcParamImage_22_76_G8_1x1_circle_139_QY_Lss.fimg	2024-05-29	06:54:26	G8_1x1_circle_139	151192	0.494557	BNI	373.885	0.0043426	1.62363	Morning
FcParamImage_22_74_G8_1x1_circle_536_FM.fimg	FcParamImage_22_74_G8_1x1_circle_536_QY_Lss.fimg	2024-05-28	15:17:32	G8_1x1_circle_536	151428	0.444226	BNI	335.835	0.00434938	1.46067	Afternoon
FcParamImage_22_54_G8_1x1_circle_435_FM.fimg	FcParamImage_22_54_G8_1x1_circle_435_QY_Lss.fimg	2024-05-23	15:17:17	G8_1x1_circle_435	151440	0.46287	BNI	349.93	0.00434972	1.5221	Afternoon
FcParamImage_22_26_G8_1x1_circle_427_FM.fimg	FcParamImage_22_26_G8_1x1_circle_427_QY_Lss.fimg	2024-05-16	15:17:53	G8_1x1_circle_427	15148	0.334586	BNI	252.947	0.000435087	0.110054	Afternoon
FcParamImage_22_52_G8_1x1_circle_443_FM.fimg	FcParamImage_22_52_G8_1x1_circle_443_QY_Lss.fimg	2024-05-23	08:19:16	G8_1x1_circle_443	151607	0.484568	BNI	366.333	0.00435452	1.5952	Morning
FcParamImage_22_45_G8_1x1_circle_348_FM.fimg	FcParamImage_22_45_G8_1x1_circle_348_QY_Lss.fimg	2024-05-21	11:21:14	G8_1x1_circle_348	151756	0.474738	BNI	358.902	0.0043588	1.56438	Noon
FcParamImage_22_42_G8_1x1_circle_212_FM.fimg	FcParamImage_22_42_G8_1x1_circle_212_QY_Lss.fimg	2024-05-20	14:36:22	G8_1x1_circle_212	151862	0.425674	BNI	321.809	0.00436185	1.40368	Afternoon
FcParamImage_22_44_G8_1x1_circle_019_FM.fimg	FcParamImage_22_44_G8_1x1_circle_019_QY_Lss.fimg	2024-05-21	06:42:35	G8_1x1_circle_019	151943	0.461436	BNI	348.846	0.00436417	1.52242	Morning
FcParamImage_22_49_G8_1x1_circle_247_FM.fimg	FcParamImage_22_49_G8_1x1_circle_247_QY_Lss.fimg	2024-05-22	11:20:58	G8_1x1_circle_247	152216	0.438431	BNI	331.454	0.00437201	1.44912	Noon
FcParamImage_22_48_G8_1x1_circle_096_FM.fimg	FcParamImage_22_48_G8_1x1_circle_096_QY_Lss.fimg	2024-05-22	06:36:57	G8_1x1_circle_096	152234	0.463191	BNI	350.172	0.00437253	1.53114	Morning
FcParamImage_22_41_G8_1x1_circle_472_FM.fimg	FcParamImage_22_41_G8_1x1_circle_472_QY_Lss.fimg	2024-05-20	11:26:04	G8_1x1_circle_472	152290	0.463107	BNI	350.109	0.00437414	1.53142	Noon
FcParamImage_22_24_G8_1x1_circle_056_FM.fimg	FcParamImage_22_24_G8_1x1_circle_056_QY_Lss.fimg	2024-05-16	06:49:39	G8_1x1_circle_056	15235	0.402887	BNI	304.583	0.000437586	0.133281	Morning
FcParamImage_22_41_G8_1x1_circle_191_FM.fimg	FcParamImage_22_41_G8_1x1_circle_191_QY_Lss.fimg	2024-05-20	10:58:40	G8_1x1_circle_191	152644	0.44548	BNI	336.783	0.00438431	1.47656	Noon
FcParamImage_22_40_G8_1x1_circle_416_FM.fimg	FcParamImage_22_40_G8_1x1_circle_416_QY_Lss.fimg	2024-05-20	08:08:37	G8_1x1_circle_416	15266	0.358217	BNI	270.812	0.000438477	0.118745	Morning
FcParamImage_22_69_G8_1x1_circle_067_FM.fimg	FcParamImage_22_69_G8_1x1_circle_067_QY_Lss.fimg	2024-05-27	10:53:53	G8_1x1_circle_067	152682	0.49756	BNI	376.156	0.0043854	1.64959	Noon
FcParamImage_22_22_G8_1x1_circle_067_FM.fimg	FcParamImage_22_22_G8_1x1_circle_067_QY_Lss.fimg	2024-05-15	14:23:42	G8_1x1_circle_067	15276	0.303439	BNI	229.4	0.000438764	0.100652	Afternoon
FcParamImage_22_22_G8_1x1_circle_340_FM.fimg	FcParamImage_22_22_G8_1x1_circle_340_QY_Lss.fimg	2024-05-15	14:53:30	G8_1x1_circle_340	15294	0.387174	BNI	292.704	0.000439281	0.128579	Afternoon
FcParamImage_22_57_G8_1x1_circle_040_FM.fimg	FcParamImage_22_57_G8_1x1_circle_040_QY_Lss.fimg	2024-05-24	10:46:38	G8_1x1_circle_040	152989	0.455776	BNI	344.567	0.00439422	1.5141	Noon
FcParamImage_22_42_G8_1x1_circle_075_FM.fimg	FcParamImage_22_42_G8_1x1_circle_075_QY_Lss.fimg	2024-05-20	14:23:05	G8_1x1_circle_075	153118	0.455949	BNI	344.697	0.00439792	1.51595	Afternoon
FcParamImage_22_45_G8_1x1_circle_400_FM.fimg	FcParamImage_22_45_G8_1x1_circle_400_QY_Lss.fimg	2024-05-21	11:40:49	G8_1x1_circle_400	153254	0.45547	BNI	344.335	0.00440183	1.5157	Noon
FcParamImage_22_46_G8_1x1_circle_160_FM.fimg	FcParamImage_22_46_G8_1x1_circle_160_QY_Lss.fimg	2024-05-21	14:26:25	G8_1x1_circle_160	153381	0.438919	BNI	331.823	0.00440547	1.46184	Afternoon
FcParamImage_22_81_G8_1x1_circle_191_FM.fimg	FcParamImage_22_81_G8_1x1_circle_191_QY_Lss.fimg	2024-05-30	10:58:40	G8_1x1_circle_191	1535	0.190893	BNI	144.315	4.40889e-05	0.00636269	Noon
FcParamImage_22_73_G8_1x1_circle_408_FM.fimg	FcParamImage_22_73_G8_1x1_circle_408_QY_Lss.fimg	2024-05-28	11:40:10	G8_1x1_circle_408	153512	0.48051	BNI	363.265	0.00440924	1.60172	Noon
FcParamImage_22_80_G8_1x1_circle_387_FM.fimg	FcParamImage_22_80_G8_1x1_circle_387_QY_Lss.fimg	2024-05-30	07:58:25	G8_1x1_circle_387	153547	0.473001	BNI	357.589	0.00441024	1.57705	Morning
FcParamImage_22_42_G8_1x1_circle_356_FM.fimg	FcParamImage_22_42_G8_1x1_circle_356_QY_Lss.fimg	2024-05-20	14:50:25	G8_1x1_circle_356	153611	0.454895	BNI	343.901	0.00441208	1.51732	Afternoon
FcParamImage_22_44_G8_1x1_circle_483_FM.fimg	FcParamImage_22_44_G8_1x1_circle_483_QY_Lss.fimg	2024-05-21	08:06:34	G8_1x1_circle_483	153982	0.444876	BNI	336.326	0.00442274	1.48748	Morning
FcParamImage_22_28_G8_1x1_circle_327_FM.fimg	FcParamImage_22_28_G8_1x1_circle_327_QY_Lss.fimg	2024-05-17	07:33:07	G8_1x1_circle_327	15423	0.303717	BNI	229.61	0.000442986	0.101714	Morning
FcParamImage_22_50_G8_1x1_circle_247_FM.fimg	FcParamImage_22_50_G8_1x1_circle_247_QY_Lss.fimg	2024-05-22	14:50:47	G8_1x1_circle_247	154361	0.43562	BNI	329.328	0.00443362	1.46012	Afternoon
FcParamImage_22_56_G8_1x1_circle_340_FM.fimg	FcParamImage_22_56_G8_1x1_circle_340_QY_Lss.fimg	2024-05-24	07:48:06	G8_1x1_circle_340	154603	0.487286	BNI	368.388	0.00444057	1.63586	Morning
FcParamImage_22_48_G8_1x1_circle_176_FM.fimg	FcParamImage_22_48_G8_1x1_circle_176_QY_Lss.fimg	2024-05-22	07:04:08	G8_1x1_circle_176	154625	0.469912	BNI	355.254	0.00444121	1.57775	Morning
FcParamImage_22_49_G8_1x1_circle_456_FM.fimg	FcParamImage_22_49_G8_1x1_circle_456_QY_Lss.fimg	2024-05-22	11:29:06	G8_1x1_circle_456	154965	0.423688	BNI	320.308	0.00445097	1.42568	Noon
FcParamImage_22_26_G8_1x1_circle_528_FM.fimg	FcParamImage_22_26_G8_1x1_circle_528_QY_Lss.fimg	2024-05-16	15:18:10	G8_1x1_circle_528	15519	0.357314	BNI	270.13	0.000445743	0.120409	Afternoon
FcParamImage_22_20_G8_1x1_circle_027_FM.fimg	FcParamImage_22_20_G8_1x1_circle_027_QY_Lss.fimg	2024-05-15	06:39:05	G8_1x1_circle_027	15523	0.343963	BNI	260.036	0.000445858	0.115939	Morning
FcParamImage_22_25_G8_1x1_circle_464_FM.fimg	FcParamImage_22_25_G8_1x1_circle_464_QY_Lss.fimg	2024-05-16	11:26:41	G8_1x1_circle_464	15524	0.349978	BNI	264.583	0.000445887	0.117974	Noon
FcParamImage_22_48_G8_1x1_circle_387_FM.fimg	FcParamImage_22_48_G8_1x1_circle_387_QY_Lss.fimg	2024-05-22	07:58:09	G8_1x1_circle_387	15527	0.416938	BNI	315.205	0.000445973	0.140573	Morning
FcParamImage_22_53_G8_1x1_circle_520_FM.fimg	FcParamImage_22_53_G8_1x1_circle_520_QY_Lss.fimg	2024-05-23	11:50:48	G8_1x1_circle_520	155599	0.451802	BNI	341.563	0.00446918	1.52651	Noon
FcParamImage_22_25_G8_1x1_circle_263_FM.fimg	FcParamImage_22_25_G8_1x1_circle_263_QY_Lss.fimg	2024-05-16	11:17:54	G8_1x1_circle_263	15603	0.286024	BNI	216.234	0.000448156	0.0969067	Noon
FcParamImage_22_64_G8_1x1_circle_327_FM.fimg	FcParamImage_22_64_G8_1x1_circle_327_QY_Lss.fimg	2024-05-26	07:32:53	G8_1x1_circle_327	156043	0.454802	BNI	343.831	0.00448193	1.54103	Morning
FcParamImage_22_50_G8_1x1_circle_131_FM.fimg	FcParamImage_22_50_G8_1x1_circle_131_QY_Lss.fimg	2024-05-22	14:09:34	G8_1x1_circle_131	156101	0.472003	BNI	356.835	0.0044836	1.5999	Afternoon
FcParamImage_22_50_G8_1x1_circle_456_FM.fimg	FcParamImage_22_50_G8_1x1_circle_456_QY_Lss.fimg	2024-05-22	14:58:55	G8_1x1_circle_456	156186	0.423871	BNI	320.446	0.00448604	1.43754	Afternoon
FcParamImage_22_53_G8_1x1_circle_311_FM.fimg	FcParamImage_22_53_G8_1x1_circle_311_QY_Lss.fimg	2024-05-23	11:06:50	G8_1x1_circle_311	156266	0.473489	BNI	357.958	0.00448834	1.60664	Noon
FcParamImage_22_42_G8_1x1_circle_472_FM.fimg	FcParamImage_22_42_G8_1x1_circle_472_QY_Lss.fimg	2024-05-20	14:55:51	G8_1x1_circle_472	156736	0.449656	BNI	339.94	0.00450184	1.53035	Afternoon
FcParamImage_22_96_G8_1x1_circle_168_FM.fimg	FcParamImage_22_96_G8_1x1_circle_168_QY_Lss.fimg	2024-06-03	07:04:54	G8_1x1_circle_168	156880	0.47954	BNI	362.532	0.00450597	1.63356	Morning
FcParamImage_22_44_G8_1x1_circle_319_FM.fimg	FcParamImage_22_44_G8_1x1_circle_319_QY_Lss.fimg	2024-05-21	07:33:58	G8_1x1_circle_319	156942	0.495358	BNI	374.491	0.00450776	1.68811	Morning
FcParamImage_22_48_G8_1x1_circle_284_FM.fimg	FcParamImage_22_48_G8_1x1_circle_284_QY_Lss.fimg	2024-05-22	07:12:59	G8_1x1_circle_284	157240	0.462945	BNI	349.986	0.00451631	1.58065	Morning
FcParamImage_22_46_G8_1x1_circle_400_FM.fimg	FcParamImage_22_46_G8_1x1_circle_400_QY_Lss.fimg	2024-05-21	15:10:41	G8_1x1_circle_400	157255	0.448553	BNI	339.106	0.00451675	1.53165	Afternoon
FcParamImage_22_92_G8_1x1_circle_168_FM.fimg	FcParamImage_22_92_G8_1x1_circle_168_QY_Lss.fimg	2024-06-02	07:04:55	G8_1x1_circle_168	157299	0.475227	BNI	359.272	0.00451801	1.62319	Morning
FcParamImage_22_44_G8_1x1_circle_300_FM.fimg	FcParamImage_22_44_G8_1x1_circle_300_QY_Lss.fimg	2024-05-21	07:22:32	G8_1x1_circle_300	157348	0.477763	BNI	361.189	0.00451942	1.63236	Morning
FcParamImage_22_20_G8_1x1_circle_120_FM.fimg	FcParamImage_22_20_G8_1x1_circle_120_QY_Lss.fimg	2024-05-15	06:43:01	G8_1x1_circle_120	15761	0.380017	BNI	287.293	0.000452694	0.130056	Morning
FcParamImage_22_54_G8_1x1_circle_311_FM.fimg	FcParamImage_22_54_G8_1x1_circle_311_QY_Lss.fimg	2024-05-23	14:36:38	G8_1x1_circle_311	157748	0.468726	BNI	354.357	0.00453091	1.60556	Afternoon
[truncated: 10,592 more rows]
